# Supplementary material for: DCAF14 regulates CDT2 to promote SET8-dependent replication fork protection
Source: Life Sci Alliance. 2023 Nov 8;7(1):e202302230. doi: 10.26508/lsa.202302230 (PMC10631547; doi:10.26508/lsa.202302230)
Supplement: Supplementary file 1 [file LSA-2023-02230_SdataF1.1.xlsx]

## Sheet: 1D
siNT	siDCAF14	siNT	siDCAF14
2.05344	3.67703	2.90531	0.728729
4.17561	1.4308	2.56038	0.737704
6.28652	1.88194	1.73958	2.41533
4.36441	2.72268	1.93569	2.12352
9.62021	1.37553	1.66343	1.09595
5.91872	2.42096	2.61935	0.697263
1.66984	3.33438	4.4831	1.70275
7.32989	4.052	4.07043	1.80166
5.51123	5.53069	1.88052	0.327147
6.51133	3.81842	3.36964	2.07963
4.70522	1.55234	1.87557	1.21858
1.48475	6.85071	1.60539	0.643061
5.93006	5.95738	3.11659	1.98956
2.49337	6.92246	4.48913	0.75857
8.08809	2.77622	4.0483	2.5908
1.94277	2.4161	3.33643	0.512173
8.09703	4.44995	4.04948	1.02999
6.62725	1.97633	3.11746	5.27275
4.50324	1.44299	3.18782	0.771699
1.58488	1.42511	4.53095	2.28019
8.75114	5.07212	0.914553	0.317977
5.70891	4.34577	2.85327	0.260833
3.71943	3.9493	4.14294	1.41164
4.18615	2.56426	1.05286	2.6213
2.51959	5.04506	2.35638	0.314663
2.79291	2.77204	3.3481	1.38003
11.0223	4.85183	11.5275	0.125931
7.17892	2.39031	1.52152	0.709676
8.74672	2.43089	3.72228	1.13129
10.3781	6.14342	1.80512	1.0145
5.04769	1.45327	1.51603	1.74586
2.59962	4.50739	2.72275	0.831615
2.3569	4.35233	2.60225	2.69511
8.51064	5.75219	4.27942	0.97406
3.55938	5.99358	2.37793	0.954446
2.55761	5.28468	5.0306	3.2422
3.8995	5.52225	1.16923	0.945966
8.27421	6.04703	1.17365	1.12251
1.94286	6.17767	1.41507	3.77861
1.78077	5.27494	1.0458	3.00782
1.65653	4.77587	1.51393	5.33904
6.80128	6.80696	1.7547	2.09005
6.15751	2.84368	4.94297	1.06429
5.19662	3.35924	2.09291	0.620412
6.94704	5.95956	2.02988	1.39204
7.1558	2.10912	2.49186	0.111732
8.60158	5.24419	2.74577	1.03074
4.42461	2.07408	2.87687	0.099799
8.7295	4.95902	2.69236	0.96239
7.62299	6.24676	2.29259	0.711161
8.25672	1.36255	3.34488	0.350172
3.93015	4.25196	1.07934	0.23713
6.13984	2.67458	1.00293	1.09141
5.94569	4.60296	2.56978	0.0586544
4.80201	2.96134	3.84057	1.90494
5.50715	1.7066	2.9458	1.57187
6.58143	5.81161	1.54425	0.735866
5.6819	1.42749	2.08349	1.45
5.15676	5.69305	6.22326	0.0511252
7.69476	3.8092	3.3863	0.0803826
17.6352	1.48881	3.18469	0.755587
1.12464	4.49544	0.606469	1.60246
24.9351	4.42807	0.785233	0.710986
1.55485	3.34431	1.81097	7.54111
1.50351	6.59669	3.83274	1.53484
7.56723	1.55354	4.5996	3.14749
8.29863	4.65668	2.5132	1.07919
5.7835	3.6873	0.91822	0.244935
4.25739	5.63053	3.90983	0.54572
7.99634	5.35516	1.22607	0.0615305
6.11155	4.54998	3.34477	0.0432101
7.88595	6.1722	3.82242	0.709598
8.67887	2.12862	2.26854	0.213136
7.2595	6.34209	3.98497	0.662834
8.76755	6.74896	3.53293	0.247652
4.79478	4.68251	1.50723	0.592925
6.30281	2.14527	3.25656	0.199021
6.6355	3.04783	2.71629	0.204092
1.7432	4.09189	4.0898	0.713113
1.51594	6.03229	3.73403	0.398113
3.99788	3.69704	1.0836	1.08666
4.20246	5.3069	2.71433	0.306738
6.35242	3.21267	1.67554	0.699796
5.02124	7.70081	1.02971	0.284293
9.16056	3.3932	2.45113	2.02305
7.30722	5.25231	3.74606	2.51775
33.6668	6.57856	1.99356	2.45763
2.80882	2.48226	3.62112	0.436138
169.547	1.68467	3.52945	2.93496
6.05971	1.93463	3.93457	0.839147
6.09213	1.73905	3.61366	1.36096
6.0887	6.81089	1.41743	1.00793
24.6357	1.98521	3.51879	5.83204
1.38971	2.98062	2.61394	0.585684
11.1028	5.60724	2.89112	1.61017
6.13318	2.31012	1.27292	0.58416
1.57352	1.33633	3.32201	1.71108
4.51724	5.58418	6.89514	1.66113
4.75791	6.83363	5.94904	2.37264
30.6783	5.99506	13.5857	0.274831
3.02742	1.8274	11.6519	0.360104
5.13968	5.9964	8.16678	2.27714
6.52468	4.99176	6.15958	1.62754
2.13874	3.62066	10.3282	2.19577
6.27947	6.89215	9.90937	2.78684
61.7392	6.37341	7.25712	4.68696
9.84287	2.41607	2.18307	0.943988
5.91761	2.02992	3.589	0.951109
12.5887	5.07648	6.97641	1.29647
5.23459	2.82889	5.93411	1.54274
9.24637	6.0468	2.69231	3.7309
10.2523	3.5176	8.28569	1.20749
14.9646	7.23173	5.32174	2.09649
13.4327	3.81083	7.347	2.40219
6.21427	7.23156	5.68173	0.734591
20.1049	4.71621	4.07331	3.00639
7.80219	6.04065	10.5825	4.84142
23.7527	4.23146	9.38112	6.59533
4.76936	4.0539	1.7212	6.81863
8.79048	2.35397	5.12955	2.28212
9.55941	5.20391	1.95404	0.473706
5.42398	4.95524	3.25194	3.08164
3.62789	6.70474	5.34185	0.921952
16.0988	4.80256	8.99884	1.51256
96.5391	4.39034	10.6129	3.37347
15.2798	6.3162	5.38931	1.74883
8.1845	4.43042	4.76446	0.823521
6.54556	4.80762	6.65667	0.543872
5.78316	4.13376	8.34395	2.04473
16.3687	6.36547	3.63389	5.62149
10.6321	1.33643	6.02971	6.58823
3.3334	1.73893	6.79993	8.83504
9.08457	5.6413	1.36704	4.49181
7.26353	7.00504	11.0662	5.80179
9.44521	6.40506	5.72204	5.48636
7.53223	6.01629	9.85986	5.67014
5.96758	1.66017	1.64539	2.65075
6.61298	1.98188	6.46367	3.31812
5.91961	2.24608	2.43225	9.8856
3.95404	3.11921	5.39637	3.83727
3.87416	5.04602	3.79423	2.16476
6.28723	4.86361	8.75401	5.94944
8.53213	2.53836	7.95402	4.4145
8.9476	3.5271	9.41254	4.26275
6.31169	2.58731	1.56607	12.5107
5.4259	3.25434	4.45761	7.63369
3.12354	2.50342	8.29227	6.69123
19.288	3.95302	5.05059	2.04009
6.00961	3.11898	6.9639	2.98666
2.90817	4.05017	4.21672	6.93385
4.39887	3.15054	1.26137	4.08117
3.73499	2.69283	2.26683	4.2601
9.67958	2.32744	4.18706	1.97872
8.62235	2.61687	3.0348	4.7274
9.78125	1.68009	6.66379	2.41631
1.90507	2.39791	6.19012	0.247724
6.23665	2.25821	6.96675	3.37496
2.13183	1.79119	4.09652	3.81575
13.8924	1.50369	5.32971	0.290992
12.9516	4.08951	4.256	0.540006
4.37934	4.81305	5.51796	0.82632
3.03819	6.50751	3.78424	0.464935
1.42339	5.88538	2.56212	2.87236
1.97413	1.61978	5.77039	2.36087
9.6341	6.99961	6.14562	3.17348
8.63041	5.53664	7.29074	5.74575
7.72373	4.64408	9.02109	10.3513
8.96807	2.2829	3.7957	5.97152
11.1806	2.124	3.76123	5.08622
1.79102	6.88561	4.04801	3.7012
3.99978	7.55745	6.44083	3.19318
7.45405	5.25612	3.74173	7.02968
4.25403	7.25541	3.71849	5.10483
4.88106	2.35079	3.39338	3.78932
5.84052	2.74946	1.54865	1.72089
10.4313	6.23018	4.59572	2.28288
7.95671	6.20792	3.29398	3.95083
6.76146	3.1007	5.88389	4.15885
8.35039	3.11908	2.34754	4.1732
3.45573	8.5784	4.11829	4.49085
9.51984	1.89192	5.21759	1.76777
1.92877	1.97017	7.77677	3.5695
4.81964	4.84228	1.39336	1.82775
15.5375	3.62143	2.1811	1.16556
6.81487	5.89373	6.74109	5.32155
9.07865	6.53179	4.97749	0.797033
1.27416	4.38736	5.24388	3.25221
6.97176	7.5077	7.5686	3.44983
9.11931	5.69411	1.277	1.48287
7.45425	4.73507	10.453	1.24773
5.06036	5.36083	5.46349	5.97767
7.51051	7.78774	8.62839	0.503722
19.9084	2.28385	6.06682	6.08548
5.16577	1.75272	5.71371	1.85265
8.67436	6.31446	4.95228	2.48023
6.52933	7.03187	8.66711	4.82055
11.5377	6.56756	6.33873	0.631265
9.47468	7.36742	5.50809	3.50148
1.69577	6.97545	7.34467	6.26907
4.07391	3.36674	6.52403	3.55343
7.93788	7.06704	6.41355	1.12475
10.3339	3.38027	1.12632	2.95265
5.66059	5.99793	1.69572	3.77664
4.83302	6.3788	2.97838	1.92459
5.89976	5.15974	8.64211	2.14502
5.42191	3.55759	1.76005	0.678632
2.16136	5.3647	3.03394	1.44457
2.67337	4.21328	6.04811	2.73372
4.05286	5.99947	5.09659	1.4616
3.19161	7.37455	1.44136	1.97807
4.03344	6.3199	2.27444	1.35384
7.00973	2.99915	3.59572	1.03432
5.77782	4.09367	4.23481	0.953427
2.13509	5.52414	5.70397	0.807477
8.38952	3.97304	6.08917	1.82978
4.80368	2.26374	4.91474	3.69433
3.77875	5.87583	2.54543	0.922922
4.78214	6.44391	4.16664	2.94133
7.26983	4.46167	6.37417	1.27491
9.24099	2.60272	7.51376	1.52458
4.49376	3.5386	2.63212	3.74788
5.0742	3.48383	4.23761	3.91508
7.21704	2.18348	1.06786	3.52961
7.81016	5.36926	1.80266	4.66904
2.61395	7.42794	5.76904	4.29635
9.81061	4.67005	4.47771	8.96685
3.8887	6.51424	2.94838	1.56666
2.79602	6.50572	4.55795	0.852451
0.347221	3.05377	4.6084	2.13919
1.30897	1.99608	6.57583	0.27847
25.7527	6.23539	1.6517	0.634202
3.80267	2.51653	1.6084	0.845892
10.1315	4.72673	7.08479	1.33818
0.940341	5.67628	7.33334	1.37114
0.937695	1.97827	4.14494	1.64029
31.0405	2.91518	3.49989	2.3365
100.151	5.36379	8.35109	1.25517
0.740584	4.15602	4.49711	2.99916
2.40406	2.84046	3.118	2.08913
0.316005	4.01088	4.45986	0.440473
4.8373	5.00631	3.71054	2.61769
1.99774	2.83888	4.68531	7.93397
4.4972	5.3688	3.97333	1.55958
3.20192	4.08916	4.16155	0.622134
5.26654	5.24042	5.14837	1.18966
1.00988	5.13007	3.48822	2.64239
9.23676	5.4779	5.54695	3.48022
8.12296	5.22519	6.61095	1.41941
12.5774	6.12044	4.99257	1.31896
5.37596	2.47047	9.00939	1.3834
2.6971	4.98051	5.56122	2.6233
15.4359	6.345	7.41129	3.9625
7.04327	5.35401	3.83705	0.759073
4.67079	6.14513	3.68481	0.456965
7.57055	5.73082	4.761	5.07421
4.53002	7.47537	7.85723	4.51209
8.93618	1.77171	12.3052	4.63345
3.03896	6.04792	1.17731	2.9023
6.55315	4.57709	3.42983	3.13108
10.5951	4.55166	5.24973	8.14017
3.62507	4.1959	3.08846	5.80005
12.6954	1.27078	13.5781	4.04506
20.0495	2.81028	5.96935	7.01029
4.42942	3.89384	6.38767	7.10872
4.2842	4.66477	6.51396	3.4438
13.514	5.00939	6.4898	0.877377
1.89512	2.6013	6.82365	0.958077
12.1496	6.40812	7.19619	1.37547
5.56794	3.85764	7.65472	2.7276
12.0766	2.42998	1.18778	1.94401
3.24072	6.176	5.64025	0.724643
5.51886	2.52777	5.37861	2.22444
9.459	1.43289	1.56518	0.266965
6.66512	7.21279	6.72014	1.24445
7.60221	4.06901	2.49858	0.875522
11.69	4.2859	1.4381	2.81374
1.93718	1.47366	4.40901	1.12751
14.1263	1.40984	2.90714	2.90977
7.93272	1.51409	2.48889	1.30137
3.25274	1.90432	3.08272	2.81303
5.87137	2.66025	5.55099	1.8363
1.16584	1.81945	2.12164	2.47759
4.02261	2.30682	5.91976	1.09857
4.16996	3.4345	2.16895	0.766715
5.18989	5.64646	4.8188	0.922156
9.65436	3.32319	1.22915	1.52137
4.40461	2.12435	5.36144	0.321475
4.24087	5.14667	4.80512	1.37015
3.91436	1.83	4.27341	0.2012
2.51515	3.30731	1.22587	1.91074
19.9316	5.94584	0.90583	0.906287
9.94403	1.73126	5.24932	1.37279
4.67448	2.82286	4.92545	4.11942
7.87494	3.39384	2.94377	2.64121
1.42753	4.93617	2.64357	3.78502
4.52771	3.37766	1.60128	1.69564
9.08073	3.4993	1.34095	1.02911
5.78572	3.4028	1.7433	4.0168
5.66862	2.98601	5.34152	0.751307
3.71081	7.33072	6.58127	1.75415
4.22766	4.77131	4.75957	2.88193
7.73394	2.30624	4.30826	1.88507
5.58794	1.71574	5.7216	0.84192
6.45739	5.34624	8.8334	0.588268
5.58067	5.81922	1.55423	7.35307
3.0392	4.28333	1.09689	2.80327
3.36471	5.92221	9.98667	2.30734
5.28724	6.09256	3.9925	0.425762
1.67602	6.69051	5.8286	5.85984
7.22738	1.78229	6.26344	7.2131
5.24419	1.52163	6.94147	6.89632
10.5401	5.56904	6.66307	4.16877
6.36577	4.35388	6.14312	3.11668
7.15865	2.02088	3.59214	3.69018
3.7606	5.58678	5.87205	2.80095
5.89824	5.73387	3.73968	0.993408
7.31243	5.52434	1.92235	1.48075
0.963142	2.27396	1.39106	1.05096
13.4898	2.37204	1.53724	0.421602
11.4718	2.34922	1.00923	1.22972
12.6869	2.60087	7.5133	0.263619
1.33068	6.01722	1.60045	3.48216
0.923508	5.96962	5.89808	0.933667
6.50053	3.5383	7.60935	1.02443
6.18887	5.35379	7.60699	0.729206
13.0455	2.47189	3.80629	1.54803
1.4516	4.54848	7.32179	0.696959
1.93755	3.39849	4.67884	2.96084
4.60436	4.69928	3.33904	2.2767
16.5839	4.91905	3.25163	4.20215
6.95807	5.61694	3.32542	2.42304
10.5992	2.91691	4.74396	2.39694
1.26507	4.52673	3.47527	4.14235
4.74904	2.23347	8.49503	3.21394
5.54422	2.17425	4.67509	4.44188
5.3046	5.39409	5.50203	1.26314
7.53771	4.73394	5.02557	2.99624
6.34151	5.07839	3.01529	4.15657
1.19702	2.02986	4.88683	2.42625
1.3668	2.10417	7.63332	8.52428
2.79099	1.77949	10.9022	4.80692
6.4745	2.57133	3.26808	3.6834
2.12901	3.31196	1.80638	2.36908
25.1002	4.64821	4.59586	1.71248
6.83597	2.12201	2.27962	1.24565
4.49976	2.57148	3.56657	2.31398
5.55223	1.49587	3.50159	2.09545
0.911209	1.33267	2.88274	2.38707
1.20241	1.1396	3.46572	2.62113
3.23577	1.8711	1.21577	4.04988
5.19341	1.31625	2.5434	2.89825
3.87041	1.11269	1.16064	2.74824
5.57227	4.76557	1.68767	1.94761
2.31983	3.36752	1.78177	0.919121
5.12919	3.82319	0.800298	1.07912
4.07114	3.53393	2.37241	2.0398
6.08453	4.73205	0.913145	12.1049
6.75415	3.64209	1.00156	1.46957
1.70891	5.83148	0.948252	0.881923
1.59794	6.09688	0.805512	3.44317
5.77305	4.42976	1.37046	1.11478
3.8033	1.39098	3.11266	0.668674
5.43264	5.19794	2.72488	2.40465
2.79168	1.11971	1.30346	2.89777
17.6687	5.13214	3.43905	1.72646
13.4832	2.12405	1.22511	3.21781
7.19303	2.11477	2.98747	1.12142
4.77665	6.02362	1.46071	3.86449
8.07974	4.83775	0.846569	7.47092
3.6334	2.78513	5.01985	3.3626
5.68523	4.17442	4.53436	1.82121
7.05089	4.66227	3.36001	4.33196
3.19706	5.29136	2.59434	5.72919
6.62714	2.71614	2.17305	0.651381
8.12511	5.81541	4.36119	0.542776
3.91346	2.98543	4.77336	5.44055
5.17825	2.0694	2.99127	0.395097
5.95449	2.05123	3.84218	4.04891
1.37058	3.70202	3.47092	2.66617
2.15586	4.37379	6.35338	4.71522
2.79773	5.20604	3.01608	0.480982
2.50294	2.48433	2.94632	4.71404
2.00208	4.62646	1.79971	0.627558
8.99012	5.33562	0.852344	3.51675
7.32747	3.22955	1.47964	5.2179
2.5073	4.44971	3.22078	3.33199
2.83002	1.51911	3.18804	2.05415
7.73645	5.40364	0.6943	7.59616
8.24155	4.41363	4.28081	1.53356
11.7453	6.62393	4.31897	1.75671
2.98532	5.02882	3.25363	0.640217
7.28392	5.10633	1.59455	0.604073
2.96146	1.79814	2.87408	0.286748
9.77022	3.95457	5.58188	1.48756
8.40189	1.80444	4.44687	3.80824
15.9296	4.53368	1.51153	3.29575
8.56254	5.60455	1.56263	3.04863
2.69009	4.89556	4.35296	3.62014
1.21466	5.26567	3.46713	3.89528
4.71255	3.79233	3.32587	2.05994
1.54745	5.9314	3.05918	2.5213
6.92424	2.42602	1.1398	2.58895
4.82973	4.741	3.54665	3.44161
5.17556	5.05849	1.41816	4.22433
7.8847	5.24334	1.97846	2.57216
2.84062	4.81036	2.86114	6.55923
2.92149	3.03182	1.66209	2.66639
7.91626	2.2342	2.36978	1.25926
2.27337	1.84205	3.42356	0.844462
7.37226	1.2146	0.533674	3.62123
2.46131	1.36589	0.475957	1.74188
1.70311	5.33362	2.35456	2.50663
1.15297	6.26751	1.94457	2.00961
5.20027	3.25423	2.91697	1.22364
1.09605	1.80908	3.03682	3.79038
8.86328	1.49287	2.35669	2.99721
1.93918	5.05014	5.30529	1.56109
2.66776	3.14046	3.11043	0.795318
1.33334	4.46572	2.87239	0.898119
2.9756	2.12339	0.812724	0.423249
2.85226	4.97688	1.39434	1.58887
4.05792	4.2462	3.38112	1.40631
1.89904	2.04252	0.830918	2.18541
2.59987	5.58983	2.55441	2.5297
1.26269	2.90449	3.30846	4.34659
2.25015	3.50174	2.27004	0.943765
2.82288	5.33158	1.51669	2.01009
2.7515	2.18801	2.98116	0.745736
3.7527	4.25158	4.46584	1.49812
1.204	2.68461	3.08128	2.60201
2.41767	2.96454	5.0986	2.11335
21.4161	3.50689	3.44915	1.19409
3.02253	5.94175	4.0716	5.57778
1.77044	3.54651	2.00246	4.26995
2.42776	4.86503	0.67048	2.82001
1.62739	4.47508	3.67196	1.34686
9.57694	4.44118	3.00342	1.64859
3.31279	4.17695	3.74106	0.69203
1.42167	1.26733	0.913593	1.78032
1.56296	2.80175	3.93743	1.2386
1.98573	3.98697	3.49265	0.762078
2.5266	4.44165	3.31751	3.55562
2.19512	4.87369	2.65338	1.11393
7.05383	3.53705	3.12308	4.65689
1.9494	1.98149	3.12366	1.9592
2.96689	4.33099	1.15477	3.45804
4.15728	1.83636	1.14555	0.658288
13.8594	5.46604	2.37014	4.40834
3.89777	1.81351	1.64435	0.472156
1.7278	1.90638	1.36629	2.66157
3.04622	5.22555	3.41099	3.41458
11.4071	3.85361	2.76668	3.46252
1.22333	2.04641	3.48552	1.96688
2.40256	3.98722	2.81856	1.19508
1.87767	3.90376	1.45324	2.05455
2.52167	6.31398	5.29208	1.49756
1.91063	5.04592	1.48335	2.50175
15.8726	2.29705	2.59566	3.04968
2.34513	2.45857	3.1951	3.12495
1.45469	3.43001	2.40733	1.04808
2.15823	5.3273		2.1692
14.4784	3.78435
3.94892	2.23105
1.95364	5.44874
2.77696	4.16673
2.04942	5.43487
1.94595	6.20582
1.93037	2.21839
1.78036	1.36836
12.8684	5.32806
5.22142	4.74498
6.30784	4.41204
3.03397	4.46821
2.29796	5.40801
8.10424	4.26579
1.99606	5.79424
1.20475	1.24446
1.63332	3.18334
2.53884	2.1958
0.947315	4.99228
1.44271	6.24409
2.61656	6.71727
10.6074	7.38978
3.92024	3.19116
5.28058	1.50548
3.83516	1.42538
21.3047	5.03508
25.4931	3.67215
15.7719	6.61864
4.48368	4.74579
3.83121	6.4076
1.51269	5.88587
31.2152	5.49437
10.4732	3.98701
2.54574	4.05122
8.71105	4.46682
9.4965	5.26167
14.5124	2.0932
0.917711	5.15307
12.6837	2.71236
2.60261	4.62091
4.99779	6.47391
10.6351	6.0382
13.145	4.39194
3.75274	3.02654
26.6555	3.954
5.29475	3.83369
3.18924	5.28611
3.1764	4.99269
1.70141	2.81425
3.11655	5.38095
2.0281	2.60841
7.43542	4.81469
3.95037	5.44351
8.06029	2.77777
6.23573	5.07193
3.70018	4.78122
2.80475	2.9069
1.93035	4.96484
8.07229	3.98786
4.50649	5.36998
5.63445	3.06019
5.57725	1.47549
6.56868	1.46735
2.27754	4.79098
10.7145	5.76909
12.4318	4.70493
1.7743	4.10472
0.349698	4.38035
0.771916	3.7948
0.401229	2.53352
6.94208	3.74709
2.07432	5.66688
1.97915	1.67774
2.60815	4.52446
3.06266	4.69174
5.78787	4.44581
7.39759	4.44008
7.14727	2.25236
5.61075	1.37544
5.73094	3.66735
8.5197	5.32276
1.67473	2.20981
1.56575	1.2567
5.88636	4.50003
4.81369	1.73463
7.96699	5.77131
8.20103	6.23676
1.25491	6.32863
0.559099	5.03064
6.16349	1.95134
0.681582	1.37608
6.06584	3.15326
4.90126	1.47394
6.76033	4.09821
4.80778	5.16471
4.32073	6.73729
6.2793	6.25062
6.2116	2.83608
1.99197	5.54712
1.9584	4.27034
7.25515	1.78031
6.28337	3.1284
3.12278	6.51074
8.83957	4.37026
5.52405	7.2409
2.71253	5.57151
1.68819	1.37647
4.80824	6.48485
0.3762	5.35814
3.17922	1.2377
2.73356	4.59024
4.87937	1.49682
2.93845	5.19809
3.43545	7.20923
4.41579	7.14908
4.45201	7.02801
2.57985	6.1585
1.834	2.96782
3.20969	5.69252
5.60089	5.35735
2.07073	6.21206
9.23735	3.18154
9.2481	4.37221
9.2259	1.61351
10.5676	4.18974
9.55876	8.71665
7.36041	1.86209
8.53085	5.25486
5.23485	4.70225
1.39615	2.30209
5.21389	3.78411
5.28351	2.1113
5.7753	6.60592
5.95291	9.67651
4.83245	2.09225
6.90307	4.91241
2.00595	3.36842
13.3291	1.92559
4.35747	4.38374
5.96876	5.53963
3.86395	4.21914
6.31665	6.86168
7.92143	2.63962
9.23138	1.47756
7.14245	1.11495
6.8398	2.26644
5.26649	5.21919
12.7732	3.13969
11.1394	2.35566
10.2771	3.75011
6.08642	1.78448
7.34058	2.47952
15.4472	6.97153
4.19393	5.3392
10.9416	4.15356
11.6973	1.60383
6.17957	1.98168
2.20988	2.00082
9.52511	5.95221
17.5925	3.28632
13.9872	5.12488
9.81723	5.24682
2.06265	4.72414
3.79125	2.85805
4.54498	4.94789
6.06375	6.51129
4.59578	4.51613
7.89985	2.9756
3.47233	2.70901
5.20186	3.01328
9.27662	2.69515
7.37717	2.60454
6.16828	4.91279
6.73881	4.12797
5.10324	2.29664
3.6569	7.46535
8.60844	2.46251
2.09846	5.07389
8.74241	2.45793
7.74243	2.03536
8.45185	2.39195
2.70712	3.54732
4.41153	6.07985
3.85606	3.59389
10.608	6.0143
	4.84436
	1.24434
	5.1855
	3.80635
	3.90131
	4.11217
	2.49842
	5.27762
	3.58795
	2.48438
	2.96505
	2.75987
	5.586
	3.40908
	2.70968
	3.85829
	3.70288
	5.28792
	5.02215
	15.9959
	5.79513
	7.40627
	8.07903
	5.42319
	5.10388
	5.94376
	1.87254
	3.43866
	5.12938
	5.11927
	4.48343
	3.95338
	7.06179
	5.70289
	4.87152
	3.49481
	6.48279
	4.79365
	5.3652
	4.63384
	5.4345
	2.99661
	5.1514
	3.24401
	6.02304
	2.46374
	1.86764
	3.91249
	4.6353
	5.46612
	6.49721
	6.38356
	2.86575
	5.31136
	1.60858
	5.65787
	4.72973
	7.52188
	5.61248
	6.15029
	6.87589
	4.78673
	6.16598
	5.74181
	7.84847
	1.70566
	4.16595
	2.51418
	6.98857
	2.11999
	1.84559
	1.71643
	3.95113
	4.62169
	4.04744
	1.8501
	3.87419
	5.2402
	6.94984
	7.96798
	5.17317
	2.69553
	3.55154
	2.51687
	6.96705
	2.94845
	4.48693
	7.89174
	6.0388
	3.24693
	4.20415
	6.5867
	2.12071
	2.4582
	4.13804
	6.46488
	3.98064
	5.60041
	5.42436
	5.29077
	5.90198
	5.79501
	6.09542
	2.05201
	3.44797
	3.95054
	5.52759
	2.19932
	2.56979
	1.98059
	1.94375
	3.88923
	2.95276
	3.53964
	6.20614
	3.49288
	6.38635
	4.91867
	1.92134
	2.9113
	6.04018
	3.86378
	5.72179
	6.17568
	2.03068
	5.07054
	3.6923
	1.9439
	2.35623
	2.1956
	6.26469
	2.79255
	6.37019
	2.74599
	5.96764
	5.77366
	7.15259
	5.52709
	0.876125
	3.565
	7.0748
	4.08161
	5.94055
	7.25538
	6.26789
	8.91938
	4.27511
	4.074
	7.15639
	5.86152
	3.77412
	1.77046
	3.25669
	2.38815
	5.55672
	2.99227
	1.68992
	1.60321
	2.24547
	4.93015
	5.86643
	2.51146
	3.16809
	1.51973
	5.93023
	2.92533
	4.69548
	6.61157
	7.15465
	2.14384
	6.19534
	2.28404

## Sheet: 1E
	siNT + Mock	siDCAF14 pool + Mock	siDCAF14 pool + DCAF14
	1	0.392773	0.594215
	1	0.499788	0.656267
	1	0.411057	0.602853
