# Supplementary material for: DCAF14 regulates CDT2 to promote SET8-dependent replication fork protection
Source: Life Sci Alliance. 2023 Nov 8;7(1):e202302230. doi: 10.26508/lsa.202302230 (PMC10631547; doi:10.26508/lsa.202302230)
Supplement: Supplementary file 3 [file LSA-2023-02230_SdataF2.1.xlsx]

## Sheet: 2B
	siNT	siDCAF14
	1	0.708756
	1	0.908023
	1	0.624456
	1	0.495287
	1	0.818355

## Sheet: 2C
	WT	KO EV	KO DCAF14
	3.26167	4.58167	1.0475
	7.3575	3.38417	6.25083
	3.87333	3.16	5.455
	5.07667	4.79917	3.01083
	3.36917	0.530833	10.3317
	3.17417	3.59167	4.19083
	4.7525	4.1375	10.4683
	3.29333	3.30083	11.3383
	9.57167	2.22	2.69417
	4.1425	2.13833	1.75417
	3.64167	1.01583	1.76417
	2.68667	1.38667	22.98
	9.44667	0.880833	2.43417
	4.96917	2.90833	3.03
	3.2025	1.73167	8.9375
	3.0925	3.92	8.83833
	4.90583	1.8375	7.50667
	5.59583	3.20583	3.25833
	3.4375	7.815	6.03083
	4.1825	2.66917	2.49917
	9.49583	1.41083	2.80667
	3.2675	3.34083	3.87167
	4.46	2.3	5.26083
	3.14583	1.37833	3.23833
	6.745	4.05917	2.33083
	4.61833	1.65667	1.42083
	8.59667	1.85083	0.6625
	6.8775	2.1175	4.5525
	5.05917	2.85917	1.02
	3.66583	1.53583	0.608333
	5.98833	1.46	3.355
	3.63083	1.55	2.53833
	1.65583	7.08167	6.35417
	1.385	5.05583	3.42
	5.08333	1.79833	6.64667
	3.03417	1.18083	2.43167
	4.51083	2.88667	2.31167
	3.725	4.8875	14.855
	3.50417	2.51	3.04667
	2.97667	6.69667	7.245
	2.44167	2.23667	4.20667
	2.78167	0.96	0.600833
	6.95333	3.22417	2.3625
	8.72167	3.49	3.86917
	3.47583	1.83583	3.77833
	3.53083	4.3225	5.02167
	2.25	2.6425	22.3917
	3.52333	3.17583	4.59667
	5.95333	4.7225	1.28083
	12.2683	1.64083	4.53167
	3.05417	4.4325	6.05333
	6.435	2.65333	3.75917
	2.80333	3.76583	3.5325
	4.18	1.84167	0.645
	3.35083	2.07583	4.86667
	1.925	0.550833	1.19917
	9.195	2.08083	4.7775
	4.59417	2.81083	3.91417
	8.54917	2.53833	2.1125
	3.64583	0.323333	4.435
	2.44083	3.0975	3.4975
	3.50083	1.8625	3.99583
	9.775	5.29833	3.02167
	3.05083	5.12083	2.06417
	4.76833	3.97083	2.44333
	1.3975	1.71833	9.45083
	1.525	0.75	10.1133
	3.48167	5.58583	3.22917
	3.61	4.18167	5.41667
	3.27417	1.84333	4.83083
	4.115	3.95083	2.55167
	4.37417	2.13417	2.7125
	4.61917	5.48333	6.1075
	5.37	1.775	16.2058
	3.31667	3.58333	2.7225
	2.71083	3.06917	5.75083
	4.6975	0.811667	1.62417
	6.38667	2.4275	3.39083
	12.7817	1.40417	2.62083
	4.5875	1.18667	8.4
	8.57833	2.53417	2.48083
	4.13417	2.32	0.9075
	4.6375	3.53583	3.09917
	3.65333	3.0075	1.34
	21.21	1.67333	1.4225
	2.05667	2.71167	6.58417
	5.14	5.48917	2.89917
	4.7875	2.93833	2.84833
	3.80667	1.24917	2.17417
	6.12167	2.30667	3.08333
	10.465	1.93667	3.56667
	2.87583	1.575	6.91667
	4.27917	3.56583	9.71417
	4.34083	3.54833	1.5825
	4.14167	4.24667	2.49417
	3.17167	3.5	2.2625
	2.35333	3.7475	3.6175
	4.20833	2.1225	2.94917
	4.55667	2.1725	4.3625
	5.85833	3.80583	5.48417
	1.225	1.85417	6.98917
	5.93667	3.66417	4.28833
	13.0542	4.32667	2.78333
	3.0575	2.33	2.14
	12.1642	3.19167	5.76333
	3.3975	0.5125	7.4175
	20.1267	5.27	6.79667
	5.535	4.67667	1.40417
	5.14	2.68	11.6767
	3.4425	3.73333	4.54
	4.44917	0.949167	3.62
	5.03833	0.385	3.85333
	8.72167	0.820833	3.3425
	8.72917	2.16083	5.9075
	5.6575	2.10917	9.3025
	4.09417	3.26167	3.71667
	3.5075	0.729167	7.6775
	3.245	1.48417	5.2225
	8.39583	2.29917	2.65583
	4.84417	1.85083	1.37417
	3.54917	1.77583	2.14583
	18.7	2.0125	9.72917
	5.34	1.54917	8.15083
	16.8083	1.65667	4.305
	11.2483	3.445	6.77167
	7.55917	1.365	3.065
	8.36667	2.70833	2.2275
	1.845	1.9825	5.1625
	9.89583	2.42583	3.145
	4.86917	2.7625	3.88
	7.54917	9.8	2.5875
	3.38917	2.45333	8.65083
	13.0275	2.08167	3.36333
	1.7475	1.8075	5.94833
	7.02333	0.835833	3.92917
	8.13333	1.74167	5.10833
	5.2325	1.03583	2.76417
	4.5125	1.62667	3.7025
	3.04083	2.81917	11.2425
	1.7675	2.79417	1.98417
	7.45583	2.52083	10.8592
	3.93333	6.25583	2.51167
	6.33917	1.86667	4.9625
	7.17417	3.20167	3.92833
	6.82083	1.50667	5.94333
	2.24583	2.61167	3.4625
	3.94417	4.26333	5.9025
	7.8175	4.20083	2.43917
	2.53583	1.24333	15.0525
	2.21583	2.4675	2.19417
	11.7392	1.85417	1.88583
	8.64833	1.57083	3.62667
	10.9242	2.58917	4.0325
	11.835	2.18167	6.37917
	8.56667	3.84917	2.3475
	3.26833	2.1625	5.45833
	4.5425	1.87167	3.8325
	4.41667	1.9075	1.63417
	10.7333	0.961667	5.135
	6.72667	4.33833	7.26833
	2.95917	1.64	3.73833
	4.72417	1.99083	4.42167
	1.355	1.56333	3.34083
	4.5325	3.26083	3.44167
	4.04083	2.565	1.27333
	5.16417	0.9875	2.94833
	6.5475	3.13	3.07833
	9.575	1.4575	3.71333
	7.92083	1.94667	2.79667
	5.77667	2.88667	6.14417
	8.18417	1.10667	1.5075
	4.63583	3.50917	4.6825
	3.465	5.09917	3.04
	2.84917	1.58	1.27083
	5.0275	4.845	2.89167
	3.64	2.79417	3.53417
	18.155	1.63667	4.82833
	4.85583	2.84	4.58167
	7.62667	2.8925	5.08
	3.86833	2.50917	2.11333
	9.17917	2.63417	4.575
	11.145	1.86083	2.22583
	6.21333	2.51667	11.9183
	6.22583	1.86417	3.89083
	22.9375	2.41583	5.07667
	14.0575	5.4825	2.20667
	7.80333	2.54833	3.10583
	3.88417	1.53	3.93917
	9.31833	1.75	8.4275
	2.99167	1.825	1.50417
	3.99417	2.54	3.11083
	8.7025	2.08833	4.48917
	4.79667	1.72167	3.81667
	3.23917	4.57917	10.0342
	2.57167	5.28167	3.04583
	10.0458	3.98667	4.25417
	3.35167	1.6825	7.52417
	6.33833	2.02583	2.6575
	7.26083	2.46083	3.94583
	4.5025	2.45833	4.4375
	4.73583	4.455	2.945
	5.64167	2.42583	2.50083
	5.62083	2.15917	3.55167
	8.27917	2	2.66083
	6.77833	2.41583	11.1317
	1.6725	2.83917	5.61333
	5.525	2.11	4.2
	7.9325	1.9775	3.115
	11.1608	2.0375	3.69333
	4.99583	1.8225	3.72167
	4.60417	2.80333	10.3308
	3.47333	1.97417	3.70917
	4.9875	3.64833	3.82583
	6.98333	2.33667	4.30083
	1.9025	1.71417	2.505
	8.37667	1.72667	1.42417
	3.82083	5.7375	2.87417
	9.1525	4.19917	8.36083
	3.83583	2.78167	7.4475
	7.98917	1.49917	4.84917
	5.23917	2.77417	2.53417
	11.5275	2.30833	4.19083
	6.6025	1.70833	1.87083
	9.43083	2.4875	5.89167
	2.95167	1.70583	7.405
	1.94583	3.6025	2.6575
	1.19917	4.00167	3.49667
	3.0925	1.85083	1.76167
	9.77583	2.13083	5.52667
	5.48333	2.64417	5.48333
	3.59083	2.37083	3.30667
	6.7925	1.08917	1.9975
	7.83333	2.24667	2.67833
	1.1875	1.94667	4.65333
	5.26917	4.83833	3.405
	5.73167	2.26667	9.31833
	7.74333	1.73167	3.75333
	4.96583	2.83	6.23417
	3.75	1.25	7.64083
	7.76167	2.09583	4.75
	5.78417	4.335	5.6275
	6.64417	3.2475	2.405
	13.115	2.095	16.2883
	4.98	2.75333	2.72583
	7.3425	3.72333	2.68833
	16.6867	2.26083	3.84
	6.215	1.48583	4.25333
	3.5625	0.665833	4.09167
	3.22583	1.18917	2.4525
	3.44167	3.46	3.47167
	13.0967	1.035	4.26083
	8.1225	2.26167	1.69917
	10.08	1.55583	5.98583
	3.97667	2.61833	4.32417
	4.49083	2.18167	3.88417
	3.985	1.88833	2.05917
	1.65583	2.01167	7.63167
	2.5675	3.435	3.76417
	0.906667	2.11	2.09333
	12.7467	0.745	5.16
	5.91583	1.62583	3.02417
	7.77083	2.06667	2.3075
	1.22833	1.4425	2.03833
	4.31583	3.32167	11.8775
	7.20583	2.62083	3.18667
	5.26417	2.00417	8.34667
	2.77917	3.32833	2.20667
	5.3425	1.97667	7.82333
	4.97	2.0675	2.05333
	6.56667	2.47583	6.15417
	5.69417	5.4525	9.16917
	6.36083	4.47	9.32917
	6.33417	3.30083	8.84083
	1.91083	1.16167	1.01917
	4.84083	3.2125	1.99917
	5.81	2.50417	3.975
	7.95667	1.86167	14.095
	14.29	0.844167	3.8625
	3.41667	2.16167	8.18
	6.21333	11.93	0.984167
	5.9	2.37583	3.51917
	5.24667	2.0675	16.015
	2.9175	1.1775	4.59333
	5.6675	1.0075	3.54333
	6.21667	6.01	6.76583
	10.2542	2.63083	4.28167
	3.7125	3.8975	10.7708
	6.77083	3.46417	3.41833
	4.8625	1.68167	2.375
	3.135	1.02833	3.86333
	2.05667	2.215	5.76667
	1.9625	2.09333	1.51417
	6.3125	0.5475	0.781667
	6.56917	3.9775	5.49
	1.00167	1.7575	7.80083
	10.3892	2.925	0.766667
	10.545	2.44	3.41
	5.48833	1.665	11.5667
	4.6275	3.0575	3.16667
	6.45083	3.9775	1.65083
	2.97667	2.1675	4.755
	5.0575	2.3275	3.91
	6.14333	4.37583	4.42917
	6.9375	3.55083	1.83167
	2.62	2.82333	6.53833
	4.385	3.00333	1.405
	3.2875	2.18833	3.06417
	2.88	2.04417	7.39833
	4.44333	6.78	3.63833
	4.02917	2.80083	1.51
	6.22917	2.58833	1.79167
	2.23	2.06333	2.275
	2.47583	4.6825	2.915
	1.76833	3.92333	3.06083
	2.56417	10.1717	1.6525
	6.0725	1.8925	3.27833
	8.1975	2.12	4.34083
	3.885	11.9125	5.91583
	4.19833	6.86	4.16417
	1.9425	1.06167	2.80167
	2.93917	3.7525	5.18667
	6.87667	2.14667	4.99
	14.8633	5.7975	2.92833
	2.28333	2.25167	4.37917
	1.325	1.7675	4.74833
	8.25667	1.61583	4.6725
	2.36417	3.33333	3.10917
	6.04833	3.42667	0.799167
	12.3917	1.67917	2.32083
	13.6725	1.9875	2.18583
	8.54833	1.47667	4.085
	2.79	1.82417	3.12083
	4.97	1.73333	1.60833
	6.0825	2.24667	7.84
	5.405	1.58	3.87417
	8.7825	4.6525	18.0383
	1.2225	1.595	3.89083
	7.41917	2.31667	2.79
	5.78583	2.57417	2.69917
	2.45583	1.48	4.27583
	3.8025	1.23333	5.18917
	3.6375	1.73417	5.08917
	8.0325	8.01667	4.8075
	7.28417	1.28333	3.68917
	1.68	2.215	1.72833
	14.8692	2.47667	1.03083
	2.68833	12.2608	2.5075
	17.3792	2.64083	2.20167
	4.0775	2.9625	8.395
	3.55833	1.84583	3.75667
	2.12667	3.12333	6.46083
	5.81667	5.52	2.38083
	1.77167	2.405	2.71833
	1.57333	2.3575	3.54417
	3.3675	2.28667	2.09417
	5.34333	2.67917	5.30833
	3.3125	2.7975	4.02417
	7.385	3.49583	2.33833
	17.7483	1.53667	7.85333
	8.67833	2.37167	4.28583
	10.7767	2.79	6.47
	4.19	2.515	4.75417
	2.10167	2.00833	1.74333
	5.2775	1.82	5.64083
	4.26	3.2	8.1025
	3.00583	3.08667	12.6158
	4.07833	6.685	3.425
	3.0525	4.20333	20.9167
	7.3575	1.40083	5.26833
	8.37333	7.1725	2.0925
	5.83333	2.19333	5.93833
	10.4333	2.37833	5.0675
	4.96167	2.3475	1.45667
	5.795	1.86917	3.62583
	3.45417	4.465	3.3825
	2.49667	3.33583	7.49583
	2.83917	2.44083	15.5275
	11.6617	5.70333	5.69833
	5.70417	2.185	8.98417
	2.23417	2.95667	3.81083
	2.2775	2.16417	5.13083
	3.9275	2.65	9.94333
	4.47667	5.42667	3.79417
	8.93917	2.35167	2.6925
	6.52417	3.83583	5.44167
	3.87583	2.86833	7.00333
	3.5475	3.065	1.3775
	3.61	6.44917	4.8325
	16.0742	6.1025	6.45167
	9.5625	1.70917	2.26667
	3.57417	3.2725	6.38833
	3.8775	2.19167	6.13917
	7.9	2.52333	2.11667
	7.75667	2.7225	3.01167
	4.53	2.98417	3.57917
	5.1175	3.17	4.10417
	2.94667	3.90583	3.54
	3.7975	1.80083	2.84167
	4.05583	3.0975	3.23333
	4.17917	3.10583	2.45583
	4.685	2.6975	3.94917
	5.9825	2.56583	3.34167
	6.6175	4.89083	6.2225
	11.0108	2.87167	2.82417
	7.21083	2.945	8.0775
	8.74583	2.2625	2.75583
	5.57167	2.09833	5.11083
	1.4525	1.88917	4.29583
	2.93167	2.15833	2.64
	7.76667	5.58333	2.74583
	9.325	3.165	3.035
	6.1125	2.155	4.28667
	6.45417	2.85417	3.6125
	8.8925	4.28917	3.69333
	3.13583	6.52	1.78
	7.1675	1.425	4.99833
	6.68333	2.71	3.53583
	20.6425	4.27083	7.55667
	7.06167	3.43	2.4825
	2.77667	2.1425	6.785
	3.4925	3.3025	4.51083
	3.95167	3.3375	9.23667
	4.715	2.1525	5.105
	6.06	1.27667	3.1
	7.60417	2.36333	4.1575
	3.8825	1.58333	6.52917
	5.9525	4.13167	5.56417
	4.6	1.4275	13.9758
	6.35167	1.93083	12.3575
	18.2592	6.53667	5.68833
	5.31417	2.565	1.43917
	7.21917	3.46083	5.52167
	5.3725	3.68083	8.15917
	3.475	2.86583	2.70583
	6.33083	4.79417	14.4533
	8.42	4.40583	6.17
	7.98417	4.37917	3.085
	10.0142	4.64417	2.14083
	6.06083	5.53833	3.085
	9.98083	5.155	2.84
	2.68917	3.29333	1.28
	8.85167	1.755	3.1625
	9.57833	1.84667	2.47333
	4.315	0.5225	1.4325
	3.30583	1.78583	4.35667
	3.42167	3.55083	14.2375
	8.53083	2.56	6.48917
	3.53	6.39333	1.84417
	9.33083	3.72667	5.45333
	2.47833	4.35417	3.49583
	8.47667	5.26583	2.9
	3.58833	2.7025	6.005
	6.3525	2.73583	1.84167
	1.68833	4.12333	3.1875
	9.65333	4.5375	2.26917
	7.65833	4.65333	1.81333
	3.2375	3.08667	3.7625
	2.97083	1.15417	4.0825
	11.365	4.35833	1.88417
	4.36667	2.085	2.85833
	5.535	4.66083	2.17667
	7.71667	3.8475	4.56417
	6.8625	1.52667	1.94083
	6.43167	3.62583	3.90667
	7.36083	2.605	2.82167
	8.70417	0.956667	3.45
	4.66667	5.41667	2.82583
	5.57083	3.11167	2.86083
	18.1633	2.99667	1.895
	6.7925	3.10667	8.5125
	9.47083	2.85917	4.4225
	7.275	3.68	20.2858
	7.62417	2.67167	3.86
	8.8325	6.4175	4.47083
	8.10667	5.32333	4.18917
	6.9125	4.8675	2.17333
	6.49083	0.870833	4.935
	8.98583	7.08917	4.85417
	4.55833	3.4075	3.94833
	5.41667	2.71917	2.3775
	5.12583	1.93833	6.09417
	6.6275	3.50833	4.69167
	6.85583	1.69	2.77167
	8.1875	5.1225	6.07083
	3.40583	4.37917	3.40667
	5.005	7.825	1.71167
	4.00167	1.78917	2.3925
	5.695	0.7925	1.89333
	6.1	4.14083	4.34917
	4.3125	1.635	2.63583
	4.82667	1.105	2.045
	11.945	4.65667	2.69083
	6.1825	4.13167	2.29167
	3.72583	4.53	3.83333
	3.97417	5.5375	15.0683
	4.2175	2.98083	1.70917
	4.27167	1.89167	2.2375
	1.58333	4.19167	3.31667
	2.35333	3.73167	3.33583
	4.31417	1.75417	5.49417
	9.04417	3.92333	6.74833
	2.79167	2.84	2.36917
	4.09333	2.56833	2.44417
	4.01833	3.24083	2.91833
	8.13917	3.11	2.26
	7.97	5.255	2.8
	3.23917	1.53167	2.22917
	2.785	2.24833	7.97667
	8.57167	3.415	3.96083
	3.69333	4.59917	7.57583
	3.25417	1.6175	2.3775
	2.47083	1.53833	2.22833
	7.23083	3.525	3.18083
	5.39667	4.64	3.3575
	5.53917	1.95083	3.525
	6.36417	1.76833	11.4758
	8.09917	2.98667	2.58
	8.73833	2.52833	2.945
	3.53917	3.1975	4.185
	8.7875	9.20417	2.63417
	4.3225	4.21833	4.62917
	7.09583	2.285	2.57167
	8.16	2.835	2.55167
	4.00167	3.68	8.36417
	4.11333	3.73833	4.34
	9.71833	2.60333	3.17083
	11.7908	3.06417	1.16417
	5.1375	4.12667	3.18917
	7.79583	1.89583	5.17333
	2.2875	2.9975	1.9
	3.555	2.735	2.1175
	3.4325	3.08833	3.05417
	2.84667	1.40583	1.8525
	4.51333	3.84417	5.41583
	4.64583	3.1175	2.45167
	2.1625	2.80833	3.95917
	7.71417	3.88833	1.73083
	6.21667	3.58167	5.74833
	7.98083	2.55	3.00417
	3.82167	3.25833	3.275
	5.42417	1.925	3.4625
	10.6125	3.7525	3.5725
	9.64583	4.55167	3.78333
	5.6975	1.8625	2.285
	5.11	1.935	1.50917
	8.34083	1.9825	6.83083
	4.445	2.63917	5.7525
	3.84417	2.475	2.41083
	5.27583	2.22667	2.935
	5.29583	3.14	3.82333
	7.5725	2.90167	6.49167
	5.26417	3.35333	4.03333
	5.55583	1.9625	3.77333
	2.62083	2.3175	3.55667
	5.6075	2.95333	2.2825
	2.80167	2.06917	2.74083
	1.14417	2.64083	8.67083
	17.7175	2.36583	2.32417
	1.54667	2.2875	3.65417
	15.4367	2.39083	2.57083
	8.00167	1.80083	3.97333
	6.81583	3.1875	2.8575
	4.24583	4.56083	5.06
	10.2125	3.33833	2.24167
	5.21	2.37583	1.31583
	1.48667	1.96917	2.42083
	4.585	2.51833	1.925
	4.8475	2.3375	4.5775
	2.47167	2.125	2.8125
	2.47417	9.66333	3.02917
	6.09667	1.51667	1.245
	13.5083	2.06417	2.5675
	6.76417	2.66583	2.82167
	5.21833	1.895	10.6075
	2.375	0.608333	2.23667
	4.28667	1.59167	2.07167
	5.64333	3.91583	2.68583
	7.59333	1.82333	2.64
	4.49333	4.04167	1.66917
	6.27833	1.57583	2.2325
	13.2458	2.435	3.47417
	6.26583	3.05417	2.51667
	7.62417	1.92417	0.935833
	4.92833	1.605	5.71583
	2.40667	1.8625	2.2025
	4.30583	2.54667	2.51333
	5.93833	3.9975	2.365
	5.6625	0.989167	1.81
	3.2575	3.3775	3.30333
	2.65667	3.30667	2.945
	2.035	1.49583	2.18417
	2.48833	5.96	2.80917
	5.0425	2.39917	5.9025
	6.135	1.74167	5.40167
	6.62333	2.73083	5.30667
	10.265	3.175	1.4325
	7.985	2.075	4.47083
	3.255	2.63	1.80667
	3.7725	1.85	2.2375
	6.48917	1.8975	2.4475
	4.80583	3.24417	3.91417
	7.13417	6.3725	2.21417
	2.34083	2.2075	1.4175
	1.43417	2.2425	3.815
	9.47	1.8175	2.3325
	10.4175	2.12	0.8825
	5.845	2.2225	6.21333
	6.67	1.96	2.05417
	3.29333	0.688333	2.2775
	1.525	2.44583	1.39083
	15.2283	1.9825	3.4925
	3.6625	2.42083	4.16
	4.54917	2.71167	7.8875
	4.08167	2.3275	5.53667
	2.24667	0.694167	2.21583
	15.53	1.9475	0.879167
	9.31083	1.67917	2.12917
	2.11833	0.858333	5.45417
	7.77333	1.48583	3.85583
	7.65083	2.05333	3.12333
	2.05917	2.46333	1.14167
	5.69167	2.30083	1.7
	2.5625	2.6925	2.775
	8.95	1.62917	3.63167
	7.1325	1.375	2.98417
	4.8525	2.24583	2.72417
	4.3375	0.986667	1.7075
	22.7125	3.44667	9.46417
	2.41417	4.70417	2.94167
	5.5225	0.624167	4.75917
	7.40417	1.7075	2.26167
	1.8175	2.34583	2.00833
	6.33583	2.18417	3.59667
	4.6475	1.08167	8.28917
	6.665	1.6925	2.73917
	6.2675	2.91583	2.9225
	5.41417	2.90083	0.9
	3.94333	2.08917	0.730833
	4.20417	4.39333	2.60667
	8.13667	6.10667	3.15583
	8.5225	0.428333	3.465
	8.01667	2.78083	5.08667
	4.37833	2.2775	2.39917
	4.78417	0.809167	4.71667
	7.6975	1.91583	2.665
	6.16083	1.65	2.64583
	5.54667	2.1325	2.61833
	5.15	1.7	3.7675
	6.16667	0.695	12.3592
	2.87167	1.99833	3.51167
	8.68333	2.25333	1.2925
	4.79667	2.0175	3.575
	3.69	1.58917	2.58083
	4.20917	2.085	3.685
	1.65417	2.255	10.59
	6.77	5.52833	4.28667
	5.4875	2.06917	4.3
	3.73	2.39667	1.95583
	3.16917	2.71167	5.085
	3.745	2.40583	2.54083
	5.97667	1.2625	3.36583
	4.0875	1.53417	1.91167
	6.74083	1.97333	2.37417
	3.69083	2.35667	3.58333
	4.07417	1.31917	2.56417
	5.825	2.57417	1.30333
	6.73833	2.08917	1.80083
	7.43167	3.39667	4.7
	1.82333	2.67083	4.28667
	9.6825	1.3725	10.3117
	4.185	8.19833	2.93333
	1.44	2.91083	1.135
	3.65	4.6025	4.6325
	15.3308	3.39917	1.23417
	2.65	2.07833	5.56917
	4.06333	1.68	2.25
	5.14917	2.63667	3.68583
	1.855	2.8675	2.62083
	4.34583	2.75167	3.965
	5.855	1.61917	13.0367
	6.64167	1.35333	3.72167
	6.12	3.99583	2.14
	8.63833	2.21167	3.2225
	11.6092	3.27333	4.6375
	5.51917	2.23917	1.54917
	4.8575	1.7175	5.0275
	4.4725	3.33667	4.145
	4.02333	2.53333	6.905
	9.38667	2.88083	3.1825
	10.0075	4.41	8.17417
	4.60833	2.25417	2.17667
	1.92	7.18083	7.36917
	6.86667	0.6975	3.45083
	3.71	2.39583	2.5375
	14.1558	1.96667	3.33333
	3.6975	2.24667	5.02333
	6.37583	2.37667	1.77833
	4.49	1.34	1.55833
	5.9625	1.92417	2.11167
	6.51167	4.30167	7.69167
	2.34	2.525	3.84333
	0.815	4.64	16.8792
	3.1275	1.21417	27.2008
	6.90333	3.77667	1.26
	1.2725	1.7325	5.62833
	4.87667	1.8175	5.4725
	5.00667	7.885	3.35
	1.98	5.08	5.94917
	12.7567	3.595	2.7
	3.3125	2.03417	1.9
	6.475	0.88	7.20417
	3.96583	3.65667	2.10917
	6.1625	1.62083	4.17083
	2.21667	2.92	4.5625
	5.83167	2.45167	7.26083
	4.15083	1.89083	7.02167
	10.0842	4.69	1.72083
	4.83917	1.63917	2.49
	8.63	4.24167	2.70417
	4.8475	3.76583	5.27417
	7.9925	2.87667	2.92583
	4.23333	3.27917	3.95583
	7.82667	3.55	5.63583
	6.1125	2.04167	7.36917
	3.45333	3.53583	2.64833
	4.33083	6.89917	2.03417
	4.35833	6.27417	2.6925
	4.48917	3.67667	2.63333
	6.27583	1.62583	5.41417
	3.06	3.2675	1.71083
	4.76333	4.31083	4.71833
	7.89	1.43167	3.19833
	5.3575	2.55667	3.09333
	3.76	3.4	6.1075
	6.09417	1.78083	4.32667
	5.82583	2.69417	2.96833
	3.715	3.00917	3.55417
	2.46917	1.795	3.66917
	7.25167	2.51667	2.3825
	7.17	3.5625	2.1275
	7.59833	3.16333	6.83333
	4.26833	3.71167	5.1975
	5.2475	6.2175	1.72083
	5.96417	4.16	2.54833
	5.04833	0.594167	2.9975
	10.6467	2.28167	6.00667
	7.7275	1.22833	4.87583
	8.68167	2.20833	2.9975
	3.75417	2.66	4.84333
	3.74833	2.97833	1.20333
	6.655	5.07583	3.32083
	2.17	1.99583	2.26917
	2.94	2.515	5.59583
	3.98417	2.49	3.385
	1.56583	2.0975	3.85833
	3.21	5.45583	2.43917
	1.7525	1.14417	7.69167
	2.34917	4.02	17.0525
	6.24583	2.42833	6.01167
	6.09333	0.72	2.16167
	1.25417	3.81333	3.60917
	1.23333	1.93	3.56417
	2.04583	3.85917	4.145
	9.51833	3.93	6.015
	16.1025	1.66083	7.28917
	8.50833	1.40833	4.65833
	3.76833	2.53917	4.66583
	12.755	1.08417	5.16417
	3.41667	3.86333	4.86583
	1.30667	2.40833	13.1683
	3.45417	2.2075	3.78167
	7.815	3.85167	3.595
	1.84083	3.37583	2.915
	8.23417	2.99583	4.22583
	4.16583	1.85417	1.95917
	2.89333	2.31	1.5375
	1.6325	2.56667	1.61083
	3.86333	2.79333	2.48667
	4.81833	3.35667	2.265
	3.48667	5.70833	5.12667
	4.69167	2.26833	5.025
	5.395	4.11083	10.4358
	4.66583	1.99	14.5825
	15.8317	1.82583	2.055
	4.615	2.9925	3.72333
	3.29333	3.9625	4.85
	4.36917	1.285	5.33083
	0.856667	3.48417	1.92417
	7.51417	5.055	4.90083
	5.63667	2.15833	3.08167
	1.61	2.11333	2.335
	4.17667	3.015	4.17917
	4.36	5.37	3.13333
	2.54667	2.435	6.0225
	7.3825	4.99417	14.1858
	8.305	7.205	5.09917
	4.05083	3.23833	4.98417
	5.81167	2.23167	4.22167
	3.52083	6.57917	2.73167
	1.75917	3.86	2.7425
	4.74167	3.87583	2.12917
	15.3967	1.37083	3.70833
	8.79333	1.78583	12.365
	6.05917	1.135	2.27833
	5.11167	2.3125	4.55
	4.055	1.40083	2.7425
	3.74083	5.12	2.08833
	7.45083	1.54417	4.26667
	10.65	1.03917	5.01167
	5.2475	3.40917	4.65167
	2.80083	2.36417	4.11333
	5.805	3.31083	3.6875
	4.63	5.49917	9.23667
	4.81833	6.15667	4.17083
	2.8275	4.03	3.83667
	4.47917	2.33667	2.12583
	4.345	1.92667	1.41333
	6.95333	2.58417	5.07667
	5.125	1.6125	7.6025
	2.35583	2.60833	1.94083
	1.56833	2.60917	9.22083
	3.43083	1.64833	2.80667
	1.965	5.03	3.09167
	4.97417	2.99917	4.07417
	4.53917	4.59583	1.97
	4.62167	2.4825	5.32417
	4.05333	5.15	5.10917
	1.75667	1.95	3.39917
	3.19	2.82	3.08917
	1.2125	6.5775	5.23583
	7.145	3.0925	3.56
	3.99083	3.74917	3.76
	1.57	4.40083	4.87917
	1.60333	1.95333	3.89667
	4.76917	2.9025	7.0725
	4.08	10.97	3.28333
	8.40167	1.83083	2.67333
	2.32167	1.96917	2.40833
	2.35833	2.4425	8.82667
	6.95333	8.65417	2.27917
	5.19	5.02417	2.105
	5.30167	2.52083	2.69583
	3.4325	2.74333	2.7575
	1.66667	1.51667	1.2525
	3.7825	2.8325	5.53167
	6.61583	5.94583	4.83167
	6.86583	1.96917	2.00167
	7.90833	2.17833	3.11167
	4.88667	2.45083	2.58417
	6.28	3.805	4.675
	5.62833	2.47583	3.88333
	7.90583	1.79	2.76083
	3.42417	1.175	2.72333
	3.23	2.15083	1.83417
	6.50417	2.6775	4.945
	11.725	1.6025	2.10583
	4.22583	2.43417	11.83
	6.19083	5.145	5.51917
	5.8675	6.43833	1.44667
	4.88667	4.41333	5.50667
	7.04667	2.5125	3.62667
	1.6225	1.985	2.5375
	7.67167	2.0375	2.2975
	5.7325	2.4425	4.03917
	1.98667	2.7275	3.64333
	3.11333	2.91167	2.565
	2.32333	2.21333	2.28167
	5.15583	1.49583	9.89417
	5.97833	3.67917	2.6
	4.64333	2.675	5.19833
	1.66917	1.9375	1.04917
	2.76417	1.33	2.2575
	6.45667	2.2725	2.41083
	8.01417	2.83	6.00583
	3.59833	1.61333	4.7675
	2.88917	1.71	5.875
	4.86417	2.49333	3.07167
	4.88667	4.9725	4.27667
	3.8525	4.29667	2.60833
	4.03833	1.59917	2.34083
	3.50083	2.98167	2.6075
	2.70167	1.68667	3.61833
	2.87083	4.98917	3.57917
	7.88083	3.71083	3.12
	4.9275	3.85917	2.02083
	7.15583	1.28083	2.7675
	11.0142	3.41333	2.19833
	6.585	2.7275	2.2575
	3.3675	5.96833	10.4233
	15.8617	1.90667	2.72167
	4.40583	3.09	3.02
	2.50833	2.11333	2.07083
	2.17417	16.7708	2.06583
	6.6475	3.08	3.35583
	5.22333	2.40833	4.1575
	4.5075	5.62167	1.16917
	7.24333	3.5575	2.55083
	7.09	4.1375	4.915
	4.6225	2.02417	7.36083
	0.8125	2.23667	4.66333
	3.81	2.83333	4.4825
	6.2825	6.13583	6.385
	7.32333	2.66417	6.5075
	6.0425	4.265	3.61583
	4.365	3.2625	1.2625
	3.82417	3.55	5.99083
	3.91917	3.86833	0.601667
	3.785	2.39583	3.89333
	22.8717	1.83	3.02833
	7.02167	2.2775	5.14333
	2.27667	2.04417	4.34667
	0.776667	4.18667	1.3525
	6.855	2.64417	6.1525
	1.5025	3.18583	3.1625
	3.86333	4.11	8.37667
	6.03417	2.89	6.23167
	3.32917	3.73	1.4825
	3.06333	1.8375	4.7075
	2.83333	2.2925	6.0375
	4.4125	2.98083	3.25917
	6.49917	4.74833	3.58833
	5.6775	1.8875	3.27333
	3.825	2.74833	9.79417
	8.505	3.38083	5.30833
	8.255	5.67583	85.1608
	6.96583	6.24667	4.8525
	3.995	2.2875	2.75833
	5.87583	2.37833	3.81
	17.9642	2.07667	2.75417
	8.64917	1.71667	5.09583
	15.9033	4.32	6.2725
	4.71083	5.81417	4.765
	4.70333	3.7425	12.6467
	8.08	3.79083	5.23417
	4.25417	2.08083	3.65167
	3.82	6.3925	3.45
	5.75417	2.73333	7.07333
	6.59083	2.0575	2.05833
	10.085	2.01833	1.95833
	9.01333	4.42917	8.12083
	4.33667	1.43417	7.35083
	5.17833	4.0475	2.99167
	3.14083	3.43333	10.5058
	14.4425	1.88917	5.66583
	4.65917	1.88083	3.34167
	1.125	1.16667	5.395
	11.3908	4.17	2.00417
	1.42167	14.2125	6.62917
	2.42333	4.97167	4.93333
	2.1025	3.90667	3.66667
	4.5325	3.13	2.92167
	3.6675	1.06917	2.96667
	6.26417	1.06083	2.04
	4.1625	4.18333	6.555
	2.71083	5.58333	10.8867
	7.63	3.775	4.25083
	2.85167	2.705	2.46167
	11.87	4.60833	7.19
	23.6167	1.7975	8.4
	5.99083	6.13833	4.2525
	3.32833	2.43667	1.60667
	6.04417	2.50583	10.6375
	6.19	5.22167	3.96
	6.90583	2.48417	1.7325
	10.4292	6.08083	4.33
	6.57583	1.24583	3.98
	4.57833	2.56833	2.31667
	4.415	2.22	8.07667
	8.9675	3.17167	19.3858
	2.2425	1.54	3.7075
	6.86583	2.58583	4.8675
	18.3667	3.205	3.74167
	2.42667	4.2225	8.97083
	5.5075	5.00667	2.47167
	7.94083	3.28417	3.07833
	8.24	7.3225	10.8625
	5.92417	2.41333	1.99333
	2.31917	4.18917	0.631667
	2.97667	1.7275	11.5192
	4.775	3.8	8.76167
	9.7975	2.3825	1.935
	2.70167	1.9375	5.59333
	2.72	7.3025	1.57333
	12.5592	1.6275	12.5883
	3.68333	1.18	7.92167
	5.66917	1.985	9.635
	7.00417	3.62833	4.60083
	4.75667	2.985	1.27333
	3.57167	5.96667	1.20667
	3.11083	2.57667	3.31417
	3.22667	1.3925	8.6475
	1.96333	1.4	13.7792
	11.1917	2.72	3.07417
	13.2392	0.980833	1.9425
	3.75667	2.36667	9.94667
	4.37167	2.95083	3.97333
	4.13167	15.1658	3.7725
	5.05917	7.98417	2.29667
	3.90667	4.99083	4.33167
	3.98	8.4875	3.19833
	4.32167	1.5375	3.28167
	4.18333	6.67833	4.74083
	5.03	8.06167	2.5075
	2.905	1.77167	2.505
	10	5.5225	3.81583
	4.5225	7.68583	2.965
	5.24583	5.87	9.91
	4.27167	5.56167	3.80833
	3.91083	7.07167	6.46833
	4.52833	1.61	2.12417
	6.79	3.22083	3.7475
	2.27833	0.860833	4.95083
	1.49917	3.6	3.29333
	3.1575	5.1725	2.48583
	8.8625	2.15083	3.99
	1.62083	6.56583	6.84167
	8.2375	10.775	8.64333
	7.2075	1.86167	2.49
	3.48583	5.14333	2.325
	11.8208	6.36	7.28417
	7.15417	4.01	1.69333
	7.4825	3.31417	2.27583
	6.86333	25.5717	2.34417
	6.3575	0.391667	5.06917
	21.1667	2.305	3.40667
	8.34167	5.6175	5.90417
	11.45	7.3375	4.26833
	5.31583	2.02083	2.59667
	6.7675	1.72333	3.22833
	5.23667	4.4075	3.29917
	5.8275	0.635	5.40167
	14.9158	3.535	9.52417
	8.67833	6.13	1.62833
	2.25917	1.09917	4.45083
	9.06333	6.1075	4.84333
	5.42167	1.3425	2.47417
	5.21167	1.91833	2.685
	3.2025	4.08	2.31333
	8.4025	5.62917	5.12333
	2.70667	0.7625	0.953333
	13.4858	4.14833	3.8425
	3.24	2.29583	4.47083
	2.78417	0.984167	5.33917
	4.54417	4.19417	1.325
	8.29333	2.84583	6.42333
	7.34417	8.40167	1.75333
	7.59833	3.01667	2.505
	5.60083	1.42083	2.55667
	7.06417	6.38917	6.11417
	4.97917	2.54833	4.71167
	8.55833	4.88	4.23
	4.83167	3.78083	1.82917
	14.5525	4.98083	3.82833
	10.0433	2.95	3.13083
	5.5925	33.4458	4.29583
	4.145	2.33833	1.37833
	6.9575	9.49333	3.3125
	3.99083	1.65167	2.91667
	5.03083	3.215	5.30667
	11.7883	4.13583	1.87
	5.06167	2.5325	2.97667
	6.61333	5.58583	3.155
	5.55333	7.13083	2.4825
	1.0675	1.63583	3.02
	4.02583	2.42583	1.99083
	4.11417	1.17083	4.85333
	10.3217	3.885	2.3675
	6.05167	3.4175	3.1125
	5.7975	4.605	4.86917
	4.47083	7.73917	6.4425
	3.66583	3.40167	3.34417
	9.29833	1.49667	2.16167
	5.13583	13.8675	1.45167
	1.36333	3.795	5.04333
	8.15833	3.10917	3.74667
	4.36417	7.29667	1.98417
	13.0908	2.47083	6.2825
	8.77167	3.6775	2.24167
	20.4025	5.21167	2.85667
	3.95833	3.19917	1.50417
	5.745	4.21833	4.93917
	5.24	2.87667	1.75833
	4.95083	6.62167	8.64083
	6.575	5.11917	1.13
	5.60083	5.1125	1.75333
	6.43167	2.53	3.05167
	0.349167	4.23	2.24
	4.38417	2.08	3.68417
	4.59	2.00833	1.41917
	6.145	1.89333	4.42083
	8.04167	2.07417	4.86667
	6.54333	6.57333	6.86083
	5.22917	1.61417	4.16667
	2.685	3.5125	2.59167
	7.36167	3.8625	2.74417
	6.5325	2.46333	5.13333
	4.66583	4.735	2.67833
	9.73	2.84667	13.3967
	3.39167	4.90167	1.90833
	6.2525	6.11333	1.595
	2.52417	1.2125	1.67583
	6.1925	2.04417	1.83417
	9.02667	5.3925	2.755
	8.16333	2.65833	3.0225
	5.32583	3.08167	4.41667
	4.1975	5.54	5.14
	8.21917	4.90167	1.97083
	5.79333	2.35333	2.49083
	1.695	3.1375	2.32167
	3.42333	2.53833	4.02167
	6.8475	1.625	4.03833
	0.784167	3.52667	6.6
	11.56	2.52083	2.01667
	3.46	7.98583	4.59
	2.49333	2.8025	3.24167
	1.29917	2.65917	5.71667
	1.90417	3.0025	4.55917
	2.60917	1.435	3.72833
	0.7225	2.59333	7.4375
	2.695	1.82917	2.9325
	1.405	5.22833	5.84083
	2.55333	5.39917	3.60917
	1.12833	1.665	2.24667
	1.6925	2.00833	4.85417
	3.99417	1.64417	10.565
	1.95167	2.48833	3.095
	5.97083	3.82583	1.22833
	3.64083	1.26917	1.98417
	3.45417	7.54333	2.63583
	5.02	2.4475	4.82083
	2.85833	2.93667	4.08
	5.94167	2.29917	4.76083
	10.8917	7.50167	2.86083
	1.085	2.3525	4.545
	3.20583	4.16417	2.6825
	2.2375	1.60167	3.42
	15.9058	1.95833	4.33583
	3.06583	9.68417	1.29083
	2.95583	3.7175	9.3
	2.0025	2.98583	8.03167
	5.7125	3.82	2.7175
	4.57083	4.5175	7.56417
	2.11917	3.89583	2.46667
	8.87833	4.61333	10.6508
	7.51917	2.16333	1.57917
	4.84083	3.04833	2.89667
	1.64917	5.47333	3.00917
	1.49333	9.16833	4.41333
	6.63583	2.37417	4.6525
	3.92083	5.66667	6.34167
	0.491667	9.0975	5.6525
	2.85583	1.6125	4.61417
	8.27083	4.48417	3.86833
	3.005	2.89083	6.07167
	4.15167	2.4975	2.60083
	2.92833	1.85917	3.5275
	8.87083	2.40917	9.94333
	3.65667	18.0017	16.9725
	1.97833	2.8375	8.49083
	4.8175	4.06333	5.38333
	5.31917	1.90667	10.4108
	4.45917	0.835	3.20083
	3.4175	1.6275	8.36917
	1.90333	3.43917	5.07
	1.955	1.75417	3.33167
	2.6725	6.0225	3.43667
	5.6825	2.1375	5.95417
	3.78917	1.91167	1.88
	2.89	3.91083	7.33583
	4.34917	2.32917	2.52833
	0.3725	2.8025	3.43833
	1.275	4.27333	5.62167
	1.79583	1.47917	8.77083
	3.40917	5.35583	14.065
	5.0825	4.71167	2.5675
	1.56833	2.13833	4.9025
	6.53083	3.735	3.54333
	10.2333	3.70417	7.47417
	3.77417	3.38083	4.6175
	2.95417	5.04	4.22167
	4.38083	7.81583	5.14833
	8.27333	6.04583	5.24417
	0.864167	1.74833	2.99333
	2.03583	1.11	9.90167
	4.58333	4.06083	5.99333
	1.4225	5.18667	3.15917
	0.998333	4.0825	4.19667
	2.40083	2.33667	5.0925
	4.3075	2.955	3.74917
	4.51167	3.14833	8.1075
	5.5325	6.7025	7.49167
	4.05583	2.45	3.56417
	5.205	2.88917	7.34917
	3.79417	4.38833	5.38333
	4.94833	3.005	8.1525
	3.66083	1.66333	5.54417
	3.175	2.72083	3.17083
	3.43	2.22417	6.0175
	4.4	2.99167	4.03833
	2.77	1.48583	5.19
	9.52167	3.84833	3.09417
	3.8425	2.12167	6.37417
	4.5625	3.81167	8.73667
	7.83667	2.87667	3.8225
	3.7625	0.88	5.615
	2.59167	2.41333	13.2458
	3.1375	2.03917	9.82333
	3.17083	5.71333	6.81167
	4.45	1.83	8.45417
	4.39667	2.01	4.23833
	1.5825	2.00167	5.24917
	2.2975	0.926667	2.82667
	11.0383	13.2942	2.74333
	3.2	2.78	6.95167
	2.4975	2.68083	5.06083
	0.838333	3.52333	2.09
	2.64083	1.6575	2.55083
	1.90333	3.51833	5.0175
	8.43833	4.24667	5.41
	2.575	2.71417	3.99917
	11.25	1.865	5.1725
	1.30833	1.98583	5.76417
	9.88417	2.87167	3.81333
	6.15333	2.95167	3.21417
	2.39167	2.13417	6.41
	4.33083	3.24833	6.29833
	12.3525	2.77083	20.3167
	3.81417	2.04917	5.91667
	1.65083	2.16167	2.4675
	5.68333	2.7375	3.5925
	5.18667	0.615833	3.12083
	2.7975	1.71917	14.6242
	1.37917	0.583333	3.32333
	6.86667	3.95917	2.59917
	2.3625	2.2825	3.0275
	4.78917	3.29583	2.735
	2.40417	4.08	7.68583
	3.35917	3.18833	8.35417
	4.385	3.37833	10.6525
	3.07167	1.55583	6.6975
	4.53167	1.32583	6.80333
	4.92667	4.14667	3.72333
	3.2025	3.5575	2.9275
	1.91083	1.7925	3.00667
	7.69917	5.59417	9.1625
	5.2825	3.7875	13.0892
	1.60917	1.57833	2.76833
	2.53833	2.63833	2.97333
	0.895	7.56583	3.305
	2.38917	2.21583	3.29167
	3.40167	2.04583	3.5075
	3.01833	1.97917	3.01417
	1.315	2.555	11.2683
	4.0675	5.0075	5.64167
	2.685	2.48	3.3125
	1.58417	2.6375	4.60333
	1.92083	2.6225	3.51917
	2.66417	2.3775	6.68
	7.92583	1.7675	1.8825
	2.49333	4.205	11.2692
	4.69	0.825	3.48
	3.22333	1.06833	3.61333
	3.37833	2.3925	2.63
	2.50583	3.3375	10.835
	2.53417	2.75167	4.16167
	1.29417	5.50083	2.27583
	5.26833	3.10167	9.43417
	0.8075	3.01417	5.93167
	3.6975	1.91667	9.94917
	3.785	0.940833	2.74917
	1.515	0.2475	7.28167
	2.99917	1.49167	4.36167
	3.24083	6.02333	3.20667
	3.725	2.21083	3.14167
	4.78917	1.66417	6.13917
	10.5675	2.525	3.645
	5.29917	2.68333	8.4675
	3.19	1.4875	4.935
	22.77	1.18917	6.58
	3.60833	1.9525	2.03667
	2.65917	1.9425	3.13167
	4.90333	12.3233	11.7683
	3.4225	0.8275	6.2225
	3.41417	3.175	14.8875
	1.09583	3.70667	5.37917
	1.9025	4.74	8.20083
	1.25583	6.06833	8.1225
	4.95333	1.09667	5.225
	2.44083	1.3325	3.6275
	2.99417	1.0675	3.71083
	2.84167	2.09417	3.53833
	2.68167	0.959167	5.1625
	2.2325	2.15833	3.23583
	3.38333	2.435	3.8
	2.58833	3.40333	2.01
	2.755	1.59333	5.12167
	2.605	1.9925	3.34417
	2.66417	0.629167	6.34667
	5.31917	2.3925	2.53667
	3.71417	4.00417	4.22333
	6.2525	3.13	5.6275
	6.38	1.02083	2.70417
	1.44333	1.15167	1.285
	5.5825	2.48333	7.0675
	4.3375	1.27667	4.65667
	0.371667	0.61	2.2625
	8.81667	1.45083	2.5325
	0.9025	0.576667	1.7975
	3.80583	4.6025	10.5617
	1.85917	1.20667	4.37583
	5.86	5.55417	1.93667
	2.36583	2.0875	4.94083
	1.12833	4.08417	2.7075
	1.44083	1.9325	3.98917
	4.7875	5.50833	1.38583
	4.2525	2.25583	8.09333
	8.2775	11.2933	2.22917
	5.21083	2.8325	2.67167
	2.9225	2.69583	3.75
	6.4175	2.095	4.29
	2.69917	1.86667	6.17
	3.4125	4.4775	3.63417
	2.4275	1.33083	4.06083
	5.22583	2.74333	7.3
	2.47	4.90417	2.26667
	3.40583	0.5075	9.92333
	4.625	2.45083	5.66083
	8.005	1.82917	3.82583
	11.2325	1.395	3.41417
	4.39167	8.24083	4.34833
	3.65333	1.88917	1.52
	2.0075	6.69667	3.3325
	1.26083	1.2925	4.5475
	3.1025	1.96833	6.4125
	5.39333	6.03167	3.15167
	2.79417	16.4992	5.11083
	2.2575	1.91667	8.84
	0.980833	7.99	2.5825
	3.33	1.8825	2.92583
	6.39917	2.00583	3.08667
	1.0075	0.869167	8.335
	1.7425	0.7125	5.22583
	4.40667	2.34167	8.86917
	2.17833	4.895	4.86417
	7.88083	4.64583	5.29333
	2.40417	4.74833	8.90167
	9.97083	2.98	3.535
	3.95667	1.61	4.65333
	5.075	1.86083	2.7725
	2.4475	2.9325	5.08833
	2.78	0.875833	2.00583
	5.43333	1.04083	3.32333
	2.685	2.19333	10.1417
	5.50167	1.04167	2.50917
	6.80333	1.595	2.2275
	3.39083	0.973333	6.20333
	4.19167	11.4625	2.225
	6.29333	4.43333	3.92167
	2.79333	2.60917	2.595
	2.4775	1.40583	6.66667
	5.27667	1.21167	2.36417
	7.485	3.98	3.62
	2.17083	2.76917	4.68917
	8.57667	1.07417	6.19583
	9.33083	2.69667	3.93833
	8.14083	3.02583	6.81917
	2.38917	5.97833	5.62333
	1.58833	1.14	4.93417
	4.45	1.32833	3.92583
	3.81667	2.06083	2.115
	3.54083	1.56917	3.02167
	2.4875	2.9225	5.12083
	5.735	2.6475	4.42083
	2.45	0.901667	6.1325
	4.8675	10.19	5.665
	3.94667	1.90167	6.19917
	6.825	1.84667	2.41083
	6.37167	0.759167	7.38417
	5.23083	1.45917	3.26583
	0.515833	1.78083	3.42
	1.88917	1.93333	2.67917
	6.16167	3.05	5.79083
	2.32417	1.85	3.00833
	5.61	1.815	3.56417
	5.38667	1.36833	1.7125
	4.97333	1.19833	2.8275
	6.23917	2.355	4.02167
	4.72667	0.5075	1.85167
	1.935	2.8025	12.0825
	1.7925	5.35	3.43583
	6.29667	1.54833	4.33083
	3.2025	1.67583	4.37083
	7.33167	1.67833	1.7625
	7.76417	5.37833	3.68
	4.40333	2.21833	8.90917
	2.55417	2.25917	5.37917
	5.40167	2.17083	4.08833
	6.17417	6.435	7.45667
	6.91833	0.630833	5.58167
	5.6675	7.17583	3.05167
	6.525	1.97833	3.16333
	2.4	5.22	3.6225
	6.32	3.6975	2.70583
	6.69417	4.21667	2.92167
	7.1625	1.06167	3.63917
	4.20417	0.754167	4.39667
	5.08833	0.6575	5.1225
	5.195	3.7325	3.02417
	1.9675	1.26333	2.64833
	3.75167	2.59917	4.22667
	2.08417	3.98917	7.66167
	5.75917	2.3775	4.94167
	0.8875	2.75167	6.82667
	3.75167	1.74	8.47333
	1.15083	0.754167	10.29
	1.19417	1.51667	13.8875
	4.47167	6.12167	4.99833
	1.76583	1.3175	3.71667
	3.18417	2.36667	1.63333
	3.2825	5.2975	7.65917
	12.2908	3.23917	4.59
	8.9175	1.69417	2.16167
	3.52	5.65167	5.39667
	4.73333	4.41833	7.16083
	4.2625	1.5475	3.99167
	1.35333	1.83417	11.4242
	7.62833	2.2	2.78583
	5.88333	2.2975	2.6675
	4.96917	2.57167	4.92917
	7.24917	1.37583	10.98
	9.22417	2.1125	19.5942
	5.21167	1.11167	3.9675
	2.81	2.35667	5.35917
	5.91167	0.969167	3.60333
	6.34667	2.46083	2.8125
	7.67083	3.27167	3.24583
	6.37083	3.93	3.02167
	2.27333	1.60333	7.54583
	3.65333	2.055	3.49917
	1.7925	3.69	1.665
	4.42083	4.04917	1.59917
	3.43583	2.7325	4.07
	5.72083	1.52333	7.79917
	10.0308	2.7275	13.8983
	14.245	1.7925	0.549167
	1.32333	1.61333	14.4292
	14.175	2.73333	5.13917
	6.5725	2.0775	10.3167
	10.1192	5.42833	4.67417
	6.18417	2.39083	4.37
	5.16167	1.755	3.49667
	2.13417	1.15167	1.12667
	7.15833	5.95917	0.909167
	7.57333	2.71167	8.53
	6.1975	2.125	4.70083
	2.21083	1.9025	1.9625
	5.46583	7.1075	3.54417
	3.69167	0.694167	2.5725
	4.95333	2.0825	6.44333
	1.2875	3.8825	4.05667
	6.30917	5.93417	1.12167
	5.09333	1.16583	4.15333
	8.69917	1.04	3.83
	5.50333	2.31	3.42917
	8.52833	2.45333	2.21167
	2.0925	2.88083	3.065
	2.60917	1.125	4.89333
	5.55417	3.175	2.31083
	2.16	1.4475	11.5283
	5.3925	2.4725	3.73667
	4.38833	2.08333	0.89
	3.95	2.33	6.66167
	6.37917	0.6475	2.555
	2.51583	1.82	4.22833
	5.01917	0.543333	1.17833
	9.81417	2.84917	2.57833
	9.17083	2.45583	4.77333
	15.9467	5.14	3.02167
	2.40083	1.98167	4.83333
	2.48917	5.85583	10.9225
	9.445	1.58	2.62667
	1.00667	2.25083	2.95333
	7.86083	1.37083	10.1425
	2.72583	1.34917	4.42333
	10.5817	2.20583	7.45917
	11.7875	3.89417	5.845
	5.60583	2.49333	12.0458
	8.00583	1.5075	3.68583
	0.724167	4.00083	10.4758
	2.3075	2.0925	10.175
	2.39083	3.7575	5.11833
	4.45083	1.47917	2.73417
	11.5858	2.135	3.53167
	5.32917	1.41667	4.17
	12.895	1.64583	4.14833
	3.63417	0.965833	7.8275
	9.35833	2.1025	4.54667
	3.09	2.37833	10.0292
	4.2425	0.9875	5.43167
	5.87083	5.04417	1.78583
	10.7208	1.38	3.11
	4.88667	1.39667	2.34667
	1.565	2.47417	6.97417
	0.304167	1.4925	3.895
	1.86583	1.095	8.56167
	17.0775	3.58083	3.705
	8.74333	1.5875	2.80667
	11.9767	2.82333	8.52667
	8.14	1.49417	5.38583
	0.553333	3.62917	7.67667
	3.99	1.58333	6.2375
	4.155	2.3675	11.3292
	4.20583	1.18417	4.55417
	3.895	4.60667	9.8375
	3.68667	2.10667	2.43667
	2.14667	1.0275	12.9792
	2.97667	2.7925	3.10833
	7.4025	1.68333	4.52
	2.97667	0.31	3.80667
	4.05	1.38333	4.0675
	7.59083	1.46667	4.94833
	5.9775	0.971667	10.7275
	5.05417	2.065	2.95083
	9.41667	8.86	2.6275
	9.43833	2.5975	14.5125
	6.01083	1.26417	12.4983
	1.085	1.55167	2.83083
	6.46583	3.84917	2.17083
	9.49667	2.14417	2.915
	3.47833	2.05417	3.1075
	7.62917	2.96583	4.3975
	7.10333	2.77	14.1883
	11.9725	3.32583	3.0875
	2.13	1.39417	3.905
	4.83833	1.9025	1.93167
	15.7258	1.06417	3.17667
	1.87083	3.935	5.11833
	2.53833	1.235	2.8
	3.24083	1.01917	2.05333
	3.34667	2.10583	16.2825
	4.33	0.423333	13.7925
	3.61417	1.31667	8.40583
	1.94417	2.6	13.7342
	2.2	0.940833	3.65667
	5.92167	1.14	5.32
	6.7225	2.88167	2.32333
	1.24417	0.449167	7.02667
	1.96083	1.15667	7.295
	5.2925	0.818333	4.2425
	2.39583	10.9658	5.67667
	1.64833	1.82167	8.91333
	11.4883	1.60083	4.57083
	2.90417	5.14333	3.87083
	5.15	7.78167	2.66
	1.6525	0.855	3.1575
	8.24417	1.21833	4.17167
	4.13417	1.3475	4.6725
	7.20333	0.559167	5.20417
	3.21417	0.813333	3.4175
	10.4025	0.918333	10.6125
	13.5075	0.9225	7.495
	2.34167	0.569167	10.2842
	3.88833	1.0175	7.77833
	12.4558	0.595	3.445
	12.7117	1.18417	7.4175
	1.54167	0.861667	12.95
	4.30333	2.35583	5.72833
	3.29333	0.473333	4.45
	8.07833	0.92	8.075
	5.01083	1.54583	2.92917
	4.015	1.62167	2.97333
	3.91333	0.803333	21.2933
	2.39167	0.798333	2.76667
	2.1025	1.12167	9.42917
	4.93	5.52667	6.92417
	3.14083	3.22	6.63
	2.91583	1.48667	1.77417
	4.3725	1.37167	5.28417
	1.81167	3.5275	10.5225
	1.30333	1.77	10.5208
	2.70333	1.14	2.91917
	3.1875	0.631667	4.855
	1.38333	1.26667	3.3525
	0.7725	1.28667	9.51167
	4.8125	1.0825	6.40417
	2.02917	1.9725	15.1175
	5.21083	2.38	2.96583
	1.39917	1.06167	6.66917
	1.155	1.61333	5.59083
	5.27	1.59167	8.02083
	6.65667	1.12583	4.03833
	3.99167	3.11833	1.755
	12.5733	1.13	9.42083
	4.4225	1.9125	4.86667
	5.0175	2.18333	8.7075
	5.72583	1.04583	7.07583
	2.30917	2.76167	9.89
	5.85167	2.00917	15.9142
	2.3875	1.51917	5.16917
	4.79	2.96667	4.45833
	8.3225	1.58833	2.8325
	4.22583	1.31167	1.07583
	2.96083	1.17833	3.75833
	0.9425	0.9725	33.2708
	3.12083	3.49667	8.4075
	5.52833	2.51833	1.6725
	3.125	2.2775	4.23583
	6.0875	2.9625	2.41917
	3.59417	1.42333	4.82833
	1.50333	0.766667	7.86583
	3.2025	0.924167	2.40917
	2.2975	2.615	1.74083
	6.6575	5.05833	6.4475
	4.79583	1.46083	3.60417
	1.055	1.72417	17.9908
	3.32583	2.2625	5.01583
	2.41083	1.285	4.945
	2.06667	3.44417	9.86
	5.62833	5.05333	5.565
	3.97	1.86417	4.88083
	4.42583	1.20167	4.48833
	3.15833	1.33333	12.9617
	3.23417	1.345	4.06083
	4.9725	2.35167	3.09667
	3.20667	4.12917	7.30167
	4.51333	0.988333	3.5425
	7.49	0.6325	4.99333
	6.75583	3.89083	23.37
	3.24833	0.678333	9.76
	6.66333	1.85167	2.4075
	2.21167	0.44	9.045
	3.20083	1.24417	15.3158
	3.93083	1.1175	5.04667
	1.33333	3.06667	7.2975
	2.25	1.21667	2.34583
	5.56167	1.4925	6.0775
	7.555	3.87917	3.455
	4.23833	3.44667	8.10417
	3.75167	0.5025	2.94417
	5.5625	4.0975	1.0175
	3.56083	3.445	3.22583
	1.39917	0.875833	14.54
	6.81583	0.915	5.41917
	2.29167	1.7175	4.32833
	2.55333	1.75083	2.92917
	3.44917	1.88667	2.94917
	3.52	0.836667	3.79417
	5.16	0.746667	11.0742
	0.786667	1.4675	2.10417
	6.6175	1.49417	6.90917
	0.979167	1.5075	4.9125
	10.4092	2.16	1.39667
	0.4175	2.96083	19.7767
	2.9825	1.02	2.99833
	1.53083	1.26583	9.60083
	5.06333	0.684167	5.33917
	5.74583	1.70333	3.10417
	5.62833	0.710833	4.89417
	3.66333	0.895	5.69
	1.76583	1.84333	2.99833
	9.40333	2.03333	2.09
	11.8442	2.8225	12.5333
	0.565	1.82083	6.1475
	8.45583	2.38833	10.7725
	3.94333	1.45333	5.13417
	6.15167	4.40667	3.42333
	4.73583	0.905833	3.71417
	0.950833	4.66083	2.7275
	5.90167	0.441667	2.55417
	5.425	1.47417	5.60833
	7.23417	0.993333	1.95167
	1.48833	1.4925	9.00167
	1.3275	0.786667	3.4
	3.10333	1.295	14.6967
	8.0575	1.38083	4.57667
	7.07167	2.34917	10.0458
	2.49333	2.8575	3.98917
	3.7425	1.47833	9.27583
	8.7075	1.25833	4.39917
	3.76	1.38083	5.69083
	2.08417	17.56	12.0167
	5.0225	2.28833	1.45417
	2.64833	1.56417	4.875
	3.9025	7.67333	3.1025
	7.3525	1.39	2.665
	4.93667	3.05167	2.3175
	1.36167	1.23167	14.1375
	4.63083	2.11417	12.7383
	11.3175	2.04583	6.05417
	6.56	0.9525	14.8008
	9.95417	0.764167	12.2292
	2.12833	1.83833	3.0925
	5.04333	0.991667	19.0983
	7.44667	3.12417	1.4125
	12.7183	3.52667	2.17083
	6.12917	1.51167	11.0642
	5.86167	1.36333	20.8117
	2.725	1.63667	11.3358
	5.6625	1.63333	2.9525
	4.35	1.99417	18.5133
	3.09917	1.56	6.20583
	3.045	1.35167	2.74083
	14.3358	1.455	8.865
	3.96917	1.1475	9.03
	3.40917	6.125	10.9
	3.76583	1.04167	2.86083
	5.40833	1.61	7.99417
	3.67	1.7125	14.4458
	8.78667	0.978333	3.82583
	5.56833	0.200833	4.7625
	1.5075	1.1975	7.55667
	6.75667	3.96917	11.0342
	2.565	5.84583	9.81083
	2.56667	1.87167	8.115
	5.295	0.820833	11.5217
	3.88083	0.67	2.96083
	3.495	2.03583	5.67
	3.49333	1.62667	18.085
	6.3975	0.520833	5.20167
	3.09667	1.91917	5.92917
	4.77417	1.42917	7.2975
	3.515	2.1475	2.3525
	6.17667	0.888333	6.25417
	7.0325	3.07667	12.0858
	5.99167	2.25667	5.52167
	2.755	3.09667	3.935
	4.90333	3.1375	4.04167
	3.365	1.67917	9.3925
	1.91917	1.1225	4.86417
	2.5825	2.65917	5.35833
	14.5267	3.88417	6.0525
	5.4125	0.8225	3.94583
	6.31	1.71667	2.51833
	3.60917	0.704167	4.11583
	3.04667	3.32833	4.97333
	1.6925	1.35917	28.7567
	4.91583	2.05167	9.1925
	1.39333	4.1025	6.56167
	5.42333	2.71667	8.5325
	7.51833	2.52833	9.98583
	2.20583	3.34917	10.92
	2.09583	3.61417	11.9675
	5.24083	1.33833	2.56
	4.02	1.2475	4.64167
	3.8125	1.03833	10.5225
	6.40833	0.375833	29.5158
	5.84833	2.31333	6.85
	3.465	1.39917	2.89333
	2.69083	1.485	6.51
	1.53667	3.125	14.2183
	1.8975	0.9525	7.43583
	2.65167	0.5225	3.89917
	3.45417	2.3325	2.56167
	4.36167	2.28333	8.95
	4.03167	0.816667	3.42167
	1.35167	5.67	3.7975
	3.22667	1.18333	6.11917
	4.65083	1.63333	3.09583
	3.645	4.49667	9.09333
	1.12333	4.68167	10.4083
	4.695	1.7075	7.76917
	7.80583	5.84667	5.51
	3.30333	4.39917	11.6392
	2.1375	1.05333	10.4075
	3.16333	1.75083	5.35167
	3.52417	1.9925	5.77417
	9.82083	1.5325	2.85667
	2.28417	5.29917	3.275
	4.43167	2.28917	12.8908
	3.40083	1.96	6.8775
	5.15917	0.584167	9.8925
	17.2475	1.81333	5.4
	5.0625	0.755	14.4658
	4.2275	1.50667	7.23667
	1.34417	0.830833	6.87417
	2.95	2.31333	6.4025
	12.6708	1.13917	6.705
	3.53583	5.41083	8.22083
	3.34083	3.3025	9.06333
	8.30083	2.65167	3.95417
	6.08667	3.72417	5.4175
	4.54833	1.0875	2.4425
	3.2925	1.99083	5.3
	3.555	2.49417	10.8375
	2.595	1.10833	3.44583
	3.86667	1.62583	6.53
	2.4175	1.83917	2.66917
	4.62833	1.015	19.4267
	4.64917	0.3975	3.6325
	7.07167	2.56667	5.67667
	1.7275	2.86083	9.615
	4.5575	1.66	6.04667
	3.42833	5.70333	2.80583
	14.1567	2.94167	6.48417
	2.0875	0.506667	2.83
	7.51333	1.6075	4.09083
	3.315	1.52333	4.37
	5.93417	1.25167	7.72417
	1.94	2.89917	3.2825
	11.1908	4.85083	2.355
	5.16417	1.25417	10.2717
	1.14167	0.9075	14.415
	4.95167	4.20167	3.335
	3.215	0.691667	8.3925
	6.7	1.45833	8.80917
	2.895	1.63	2.56167
	2.01417	2.10667	5.665
	1.505	1.1725	10.7975
	4.18083	1.025	4.25917
	5.2125	1.38667	3.33167
	2.47083	1.685	5.57167
	2.09833	1.95417	5.45
	4.17667	3.825	6.24667
	6.9025	1.22833	7.64917
	5.58417	1.87667	7.135
	4.93167	1.77333	5.32167
	7.10083	3.72667	4.105
	2.21083	1.44917	3.46
	3.3925	1.57917	1.84083
	2.97583	5.35333	2.5775
	1.26667	4.38917	5.77667
	12.2275	6.15833	3.595
	3.2875	2.51167	2.9775
	1.925	2.735	4.5475
	2.55833	2.225	10.7283
	11.4117	1.71167	6.9575
	1.3875	1.42167	5.71167
	6.99583	1.33833	4.80833
	1.0875	4.32583	3.6325
	7.30833	2.33583	5.10667
	1.88	1.55	3.1375
	3.92667	1.03	3.62583
	4.69417	1.1425	6.54167
	5.13167	4.02417	5.635
	3.2575	1.6025	13.1442
	2.445	1.59917	1.585
	3.55	1.19917	12.9508
	3.0875	3.195	3.51667
	4.0975	1.3075	6.63917
	2.16167	2.12667	5.62667
	6.825	3.23167	6.19167
	6.89083	1.59	5.15417
	4.02333	1.91417	2.61917
	4.35083	1.43833	2.67167
	2.72333	0.661667	15.8483
	8.21	2.465	9.255
	7.40333	1.90833	7.38833
	3.47167	1.29667	1.48833
	3.10167	1.85583	4.66333
	2.93583	1.5975	3.38917
	3.10667	1.72167	17.5833
	3.38083	13.625	7.60667
	5.00667	2.70833	7.57667
	5.54	7.27	3.39333
	5.16417	2.27333	5.97167
	4.36917	1.87	2.67583
	2.36083	1.13	8.05333
	4.0375	14.9158	6.06583
	5.95083	2.21667	2.64083
	4.54417	1.2125	9.33167
	3.12667	2.93833	7.20417
	1.42583	1.03917	3.80167
	3.1125	4.76083	6.08333
	3.37167	2.84917	10.8275
	2.23083	1.165	1.88333
	9.79167	1.885	2.53583
	3.21417	0.456667	9.575
	4.81083	4.1425	2.39333
	9.6775	1.1975	8.50667
	2.78	3.80667	2.61
	1.07333	1.70667	4.26333
	3.32833	2.37833	6.31
	14.285	3.92	3.29083
	5.04083	1.18417	2.35917
	1.815	2.98833	14.255
	7.00083	1.15583	5.24833
	5.6125	1.69083	11.4217
	2.14167	2.85917	7.35833
	0.759167	2.89667	5.48167
	2.91583	1.38917	5.13667
	5.11917	1.37917	5.16583
	0.715	2.20167	8.025
	2.03167	2.84333	3.2775
	1.99	2.00833	3.75583
	1.71667	0.43	6.05667
	3.75333	1.39167	3.22583
	3.3725	1.4825	6.64833
	4.735	0.873333	4.38417
	2.55333	2.43167	4.08417
	3.13833	2.09833	2.37917
	10.5625	0.8675	6.34333
	5.8825	1.88583	3.82417
	15.0158	2.8725	7.575
	7.07417	0.8275	7.44917
	4.5075	2.315	9.53667
	2.8375	2.04583	1.75167
	1.13583	1.595	2.24333
	2.39417	1.12333	6.76667
	4.96667	2.505	3.3725
	3.9825	1.75667	4.47
	3.05583	1.04417	5.72917
	3.63667	1.06417	6.12417
	1.57333	1.02333	3.25417
	3.50167	3.69167	2.805
	3.6225	3.05833	4.67917
	1.48167	2.22417	2.37583
	7.58667	1.195	2.2025
	4.34833	2.29667	2.41833
	4.2575	2.93	2.24917
	2.755	0.970833	10.0017
	4.1225	0.485	2.86667
	7.1275	0.7975	8.64
	5.2375	0.575833	6.20083
	3.12583	3.25333	3.96583
	5.00667	1.14	4.94333
	2.7825	0.920833	6.2125
	2.93417	1.44	5.53167
	6.0025	1.835	6.24583
	4.40583	2.09167	3.97833
	3.0725	1.26333	3.85917
	8.79	0.665833	2.07417
	3.69167	3.02667	4.62667
	5.64	5.89333	6.85667
	4.80667	3.20667	1.74667
	12.1867	2.23083	4.3925
	4.63333	0.834167	4.45667
	5.02	1.91417	5.42667
	6.20333	4.04417	2.73917
	7.27	3.0025	8.47083
	4.04	2.425	1.3675
	3.72333	1.93667	6.65583
	5.42583	5.37833	4.73083
	2.7875	0.293333	1.56667
	6.8275	1.41917	3.80917
	3.03667	2.285	14.93
	11.1517	3.5325	9.56917
	13.4958	2.1425	6.7075
	2.8975	1.64917	3.18333
	6.20083	1.77417	5.41417
	2.9525	1.6475	4.2825
	7.43417	1.56167	9.97833
	1.615	2.11167	3.41833
	5.03083	2.13917	8.58583
	3.7125	0.684167	3.16333
	4.10917	1.50417	3.77583
	3.20083	2.90417	7.50917
	5.87	1.69167	1.73333
	3.385	1.91417	5.38333
	2.71917	1.49583	5.45583
	4.575	6.415	5.255
	3.55917	1.8225	8.04
	7.22333	1.89417	5.79417
	6.8975	5.545	2.9975
	6.5125	1.48917	6.29917
	2.9925	3.06417	3.83583
	4.7075	2.05	2.91333
	7.6525	1.55417	2.68667
	9.90333	0.699167	4.27
	2.6	6.49	5.78667
	2.8025	2.1575	11.605
	6.94583	2.38833	4.93417
	6.18333	2.5275	5.25083
	1.89917	0.4175	4.65667
	5.03917	1.69167	3.54583
	2.035	0.445833	5.835
	5.4225	0.425	5.11917
	6.27667	1.135	3.18333
	6.29917	1.34583	6.49917
	2.16167	2.18333	4.7525
	8.02417	2.46917	3.28
	19.0825	1.265	3.9975
	2.275	1.73	2.915
	4.39833	1.37167	6.56583
	4.94	2.05917	3.19
	2.62333	2.935	6.01833
	20.5108	2.33833	4.7575
	3.38	3.16417	2.84917
	11.0108	0.614167	7.24417
	4.41917	4.74083	5.02583
	1.63583	5.08167	5.3125
	8.73167	2.155	5.16667
	3.86583	2.20167	3.08417
	2.41	7.0925	3.59083
	4.57333	4.83583	3.76583
	5.64667	2.95833	5.77667
	10.1433	2.76333	3.15167
	1.41	0.55	2.955
	1.41833	1.6775	4.145
	3.20833	2.06667	3.57
	2.67583	1.29417	3.17583
	3.12583	1.15083	3.295
	1.41667	1.62917	3.75667
	1.8	0.66	4.49583
	7.32167	0.423333	7.9075
	4.95417	3.65	9.7975
	4.68083	2.61	5.54667
	2.06333	1.45083	6.31333
	4.58333	0.4225	5.1925
	1.4075	2.09417	4.67167
[truncated: 4,470 more rows]

## Sheet: 2E
	siNTB EdU-	siNTB EdU+	siDCAF14B EdU-	siDCAF14B EdU+
	182	150	104	64
	88	137	58	84
	185	107	60	78
	88	96	37	66
	108	124	89	83
	79	66	36	83
	90	83	79	91
	183	91	95	84
	137	140	142	86
	146	132	86	80
	160	73	77	86
	122	114	56	101
	156	94	96	57
	139	95	59	68
	152	134	119	71
	162	132	49	86
	95	87	117	75
	140	104	113	79
	143	111	125	100
	112	151	118	71
	133	94	113	97
	102	143	115	99
	112	96	93	80
	166	139	137	121
	163	132	68	96
	151	144	124	84
	138	145	60	118
	115	151	79	99
	158	108	99	116
	95	116	117	64
	147	121	90	90
	114	113	103	97
	138	115	125	78
	124	125	72	68
	142	142	79	92
	152	98	73	97
	135	156	125	101
	177	100	153	77
	146	140	106	86
	137	91	81	90
	171	125	116	90
	177	164	105	71
	125	145	96	64
	106	112	66	74
	100	80	70	80
	123	109	137	75
	106	120	71	80
	149	99	68	100
	122	141	77	79
	170	92	101	67
	155	83	47	89
	133	81	99	78
	190	90	80	68
	141	137	78	81
	163	100	137	86
	102	135	110	56
	89	104	60	83
	203	120	151	88
	150	130	82	65
	107	82	78	84
	83	99	84	106
	196	103	82	74
	110	107	95	83
	131	97	90	121
	199	100	71	121
	118	115	128	64
	129	106	133	68
	99	116	137	141
	122	99	78	108
	117	107	136	70
	107	103	79	118
	94	114	62	116
	113	107	160	72
	141	110	71	72
	188	99	74	70
	90	76	136	58
	149	87	70	51
	121	123	93	78
	99	124	76	59
	100	116	127	69
	149	106	57	61
	128	87	61	60
	104	90	77	87
	100	126	70	81
	176	119	89	105
	209	126	81	71
	189	108	71	111
	143	122	70	99
	86	124	80	80
	117	118	71	73
	114	148	96	61
	127	105	74	63
	147	140	77	89
	125	88	78	87
	180	134	61	81
	158	140	79	84
	173	114	94	113
	173	129	73	80
	145	144	84	83
	118	121	78	94
	143	129	74	87
	182	157	119	97
	125	158	125	109
	122	135	72	73
	134	107	53	89
	131	133	76	73
	122	109	115	64
	128	114	164	80
	100	121	98	61
	123	120	99	73
	108	108	70	65
	109	129	93	113
	131	131	78	70
	123	155	69	86
	178	130	169	112
	190	149	166	64
	155	108	66	56
	69	152	114	72
	127	149	66	79
	133	134	93	53
	153	117	75	68
	163	130	83	110
	156	104	185	69
	129	104	71	90
	123	114	132	74
	116	154	77	111
	114	132	72	77
	151	105	84	79
	135	103	85	68
	136	148	90	92
	171	94	106	70
	109	76	85	70
	132	102	158	69
	173	126	85	55
	114	108	50	76
	162	117	151	79
	125	151	75	51
	86	118	101	88
	91	114	71	81
	82	135	67	66
	184	145	64	68
	122	81	60	65
	99	120	84	74
	206	88	94	79
	191	147	158	52
	116	86	72	85
	141	113	103	79
	86	117	157	79
	107	79	101	71
	137	84	61	63
	176	103	97	119
	161	124	129	86
	163	136	72	67
	89	121	60	58
	156	95	105	81
	173	131	77	105
	166	64	137	57
	171	99	86	88
	161	149	64	107
	155	95	81	60
	128	129	76	109
	93	129	75	107
	142	122	76	61
	120	183	99	75
	102	128	65	121
	116	121	149	108
	150	118	95	90
	167	89	147	129
	105	100	90	81
	179	140	59	78
	165	125	91	92
	175	130	120	69
	102	149	71	88
	153	83	60	104
	126	128	104	109
	109	104	73	99
	166	130	125	87
	96	133	79	125
	172	122	65	68
	173	82	86	124
	102	82	79	96
	96	112	77	96
	150	116	85	114
	201	128	119	96
	112	70	66	94
	214	160	86	149
	204	148	143	125
	109	141	95	87
	122	96	83	86
	83	84	88	77
	173	104	71	92
	137	138	172	107
	121	116	116	93
	130	117	64	99
	176	121	96	109
	150	119	119	107
	96	134	62	103
	99	111	99	94
	95	80	152	128
	171	143	132	113
	97	157	80	105
	101	97	93	97
	99	148	158	100
	157	91	95	144
	98	153	110	74
	104	116	114	95
	145	122	123	118
	137	95	87	96
	121	113	109	123
	107	139	61	103
	93	111	134	110
	158	124	117	98
	167	129	69	96
	80	148	81	62
	103	129	87	90
	172	123	103	90
	129	143	136	68
	107	129	171	73
	113	119	161	64
	112	119	77	76
	131	112	93	87
	96	98	131	73
	134	127	98	72
	176	78	135	52
	126	117	123	71
	150	118	93	75
	139	130	146	76
	143	89	58	88
	147	130	82	73
	154	98	126	87
	109	145	95	66
	116	101	107	99
	113	143	82	83
	150	95	168	51
	95	114	77	138
	165	153	81	115
	168	155	103	97
	186	105	117	80
	168	88	113	66
	179	120	54	94
	161	93	80	100
	133	91	90	84
	103	103	64	83
	124	111	88	82
	162	95	149	96
	95	160	114	78
	103	98	157	82
	152	120	116	84
	68	134	82	81
	107	124	94	89
	127	104	114	85
	130	123	104	92
	161	95	91	72
	154	148	68	102
	162	114	183	105
	173	109	86	91
	161	100	89	83
	112	94	99	99
	156	117	66	85
	101	99	165	89
	95	119	102	95
	171	124	71	86
	139	111	165	92
	179	131	152	90
	97	138	79	73
	115	150	50	122
	121	89	165	74
	91	97	57	104
	204	116	107	65
	127	93	83	67
	123	122	153	65
	129	84	75	102
	113	141	102	71
	211	133	136	83
	113	90	63	75
	128	93	151	81
	101	133	119	93
	104	136	103	66
	118	158	170	94
	111	136	74	79
	169	159	92	95
	145	64	182	93
	111	117	122	84
	94	89	59	64
	88	136	84	87
	90	118	97	82
	86	108	78	64
	117	122	117	62
	95	108	107	57
	100	124	124	139
	143	120	73	78
	86	108	130	74
	77	101	62	86
	119	129	69	163
	143	113	75	62
	182	104	63	91
	117	106	75	95
	138	108	92	68
	115	92	91	70
	138	86	70	97
	165	103	67	68
	107	123	67	76
	127	89	98	80
	111	98	114	80
	108	127	126	95
	136	100	118	141
	93	150	126	67
	179	125	103	127
	101	144	107	79
	156	99	70	73
	138	102	104	87
	135	126	75	96
	138	141	143	90
	182	137	122	114
	133	98	79	69
	126	128	68	137
	190	90	88	102
	158	127	121	102
	150	85	48	125
	136	140	118	69
	141	94	117	66
	105	98	127	83
	99	147	53	100
	157	93	121	62
	173	138	132	95
	139	119	161	78
	140	95	69	110
	135	97	62	98
	86	114	150	49
	103	97	91	81
	134	106	53	88
	124	85	107	111
	148	117	77	103
	152	97	98	86
	136	76	102	103
	129	142	144	126
	182	143	152	77
	83	128	101	88
	174	106	89	130
	106	107	87	76
	96	93	72	107
	136	126	75	94
	84	80	94	99
	104	104	85	90
	123	105	90	119
	125	102	98	90
	139	109	168	117
	147	101	97	56
	134	103	88	73
	123	103	81	99
	189	93	135	82
	81	85	107	78
	176	89	161	55
	103	111	100	67
	94	118	106	82
	178	78	157	97
	188	119	70	91
	93	97	129	93
	142	137	94	82
	104	106	86	100
	149	113	159	57
	93	107	85	65
	112	89	145	78
	93	117	144	79
	151	115	147	63
	152	114	114	100
	171	131	155	83
	100	100	95	78
	158	96	128	65
	112	102	101	69
	93	105	136	74
	89	93	62	75
	77	91	104	73
	132	79	120	85
	139	113	136	91
	175	112	116	81
	121	110	125	87
	137	124	80	77
	131	102	112	104
	163	98	104	100
	100	105	135	87
	179	107	163	59
	115	106	82	78
	127	102	71	86
	101	123	111	90
	101	99	80	97
	119	105	87	90
	112	130	87	69
	68	102	100	71
	150	79	74	70
	116	97	54	80
	83	131	82	75
	179	139	85	86
	137	80	102	111
	154	87	98	91
	125	108	78	80
	112	154	73	117
	113	94	88	103
	168	74	75	121
	95	141	71	85
	123	100	77	78
	154	73	113	86
	99	123	97	103
	92	100	69	75
	116	99	117	60
	83	120	101	120
	186	118	67	102
		130	66	104
		116	54	93
		89	86	86
		100	155	130
		122	154	107
		82	128	66
		107	138	60
		95	113	55
		133	88	68
		91	108	115
		87	80	75
		110	132	64
		109	109	76
		85	118	78
		101	62	74
		81	107	57
		129	161	71
		88	79	70
		92	78	100
		122	129	76
		108	100	92
		140	146	85
		102	108	59
		118	85	91
		116	90	114
		115	130	68
		132	79	105
		104	100	86
		142	105	86
		168	104
		120	95
		73	116
		60	114
			83
			79
			90
			86
			109
			89
			97
			101
			94
			73
			89
			110
			96
			73
			91
			85
			176
			64
			84
			89
			96
			102
			144
			121
			116
			108
			86
			134
			85
			95
			126
			64
			90
			111
			107
			89
			118
			108
			90
			182
			152
			181
			137
			104
			94
			124
			93
			94
			72
			90
			98
			78
			77
			79
			93
			77
			74
			49
			79
			94
			61
			128
			79
			63
			72
			102
			74
			102
			96
			94
			67
			90
			147
			72
			75
			86
			71
			78
			87
			69
			69
			75
			78
			120
			99
			82
			86
			69
			76
			179
			60
			143
			100
			147
			74
			167
			133
			101
			111
			74
			113
			103
			97
			150
			96
			186
			94
			83
			107
			68
			66
			155
			127
			59
			97
			74
			93
			74
			64
			65
			84
			137
			105
			134
			78
			78
			79
			64
			86
			78
			101
			147
			100
			54
			120
			114
			91
			88
			87
			88
			81
			94
			97
			103
			152
			159
			90
			102
			180
			58
			161
			92
			125
			83
			75
			73
			99
			125
			102
			112
			104
			135
			82
			128

## Sheet: 2F
	siNT EdU-	siNT EdU+	siDC EdU-	siDC EdU+	MG132 siNT EdU-	MG132 siNT EdU+	MG132 siDC EdU-	MG132 siDC EdU+
	39	39	13	30	83	41	36	50
	148	51	16	27	86	45	53	46
	42	47	0	24	32	71	33	57
	26	55	11	47	57	62	53	25
	43	46	16	39	44	53	56	77
	43	36	31	24	26	57	35	41
	98	56	35	19	71	76	63	55
	40	47	13	25	28	65	84	55
	47	49	29	32	50	52	37	50
	40	49	43	22	67	32	91	56
	108	46	26	16	95	40	61	47
	49	50	14	21	42	57	49	45
	50	51	10	31	42	70	31	56
	50	39	19	33	33	66	70	53
	98	50	31	19	92	61	43	61
	67	43	49	30	64	54	59	41
	84	44	43	38	82	63	35	39
	42	32	8	29	97	54	35	38
	53	57	22	84	48	46	53	43
	47	54	16	14	70	66	41	40
	40	38	54	19	86	49	52	49
	54	49	30	39	59	65	35	59
	50	47	34	14	87	47	40	40
	28	46	7	23	49	49	30	50
	60	46	23	43	85	64	66	59
	47	47	45	35	97	50	21	59
	42	48	35	23	61	52	7	49
	48	44	34	29	39	62	68	68
	46	47	41	25	102	51	54	51
	43	46	15	30	94	51	29	41
	34	43	60	33	79	70	44	45
	41	48	70	27	58	82	31	48
	41	48	56	33	50	58	81	50
	40	48	29	36	92	59	81	36
	69	61	12	27	97	40	65	122
	132	48	44	16	56	67	33	56
	42	47	50	26	89	62	46	44
	84	58	67	37	66	53	49	38
	39	52	27	22	77	75	31	43
	33	46	33	21	52	78	14	50
	81	50	37	26	42	66	43	223
	53	47	45	47	44	61	50	56
	27	55	34	30	107	65	56	35
	44	48	16	37	42	84	41	60
	46	45	25	22	44	94	62	38
	67	45	25	31	37	74	41	44
	34	50	27	38	44	60	61	44
	35	53	30	20	73	72	54	34
	30	58	19	25	48	68	51	62
	45	45	29	29	56	66	70	36
	49	57	24	16	57	55	46	52
	56	45	18	11	60	51	38	64
	88	45	16	30	54	42	52	56
	44	56	28	33	27	39	98	41
	43	64	34	28	58	58	110	62
	43	44	8	26	60	87	88	67
	49	72	24	47	100	48	52	77
	43	62	58	27	49	49	79	48
	46	46	66	15	42	95	105	53
	50	55	48	29	44	51	30	57
	48	51	41	27	90	68	85	32
	64	52	26	26	42	67	65	51
	45	50	29	40	42	64	76	45
	57	49	23	29	55	50	35	46
	80	66	36	46	40	50	63	49
	55	53	38	23	46	82	56	41
	51	61	64	38	80	55	49	30
	56	42	93	23	32	50	55	42
	56	55	49	48	54	111	94	45
	65	49	69	28	116	68	68	34
	46	47	27	25	73	49	96	34
	68	59	6	64	47	42	88	24
	39	48	17	48	82	77	85	35
	47	47	61	22	59	46	43	51
	46	63	28	47	54	62	83	72
	41	36	9	15	56	53	26	42
	46	46	26	20	45	50	34	47
	88	44	114	28	104	45	52	48
	27	64	10	17	50	46	65	45
	60	49	6	14	89	23	68	70
	61	46	12	31	71	99	37	83
	59	50	25	40	45	46	67	49
	29	46	56	33	48	53	73	44
	41	45	50	49	62	34	78	70
	69	56	51	46	74	47	51	43
	22	49	54	48	84	43	75	51
	58	54	49	42	31	50	64	75
	59	40	60	60	80	52	59	32
	36	63	53	54	135	25	71	44
	112	57	67	46	76	32	46	34
	124	56	52	43	93	42	35	55
	43	51	50	59	83	44	87	60
	35	63	50	59	52	47	136	63
	15	54	86	58	78	29	47	66
	43	46	43	55	60	53	61	61
	57	50	47	55	67	48	31	57
	88	49	51	66	58	66	80	64
	49	48	49	67	49	35	78	58
	39	40	69	53	55	52	45	53
	50	59	71	50	51	41	45	61
	118	55	52	67	55	49	60	75
	121	47	45	50	55	60	29	59
	37	43	52	59	58	31	47	36
	41	53	53	56	95	39	27	79
	149	45	40	51	96	38	38	41
	30	61	54	62	93	64	61	46
	44	47	36	55	90	82	50	76
	125	51	52	48	77	64	53	57
	55	51	39	62	59	50	100	66
	31	38	44	43	47	58	56	56
	67	52	57	48	96	48	60	53
	48	47	76	49	105	53	89	77
	109	36	48	55	68	72	91	48
	76	32	39	57	86	32	41	44
	38	47	43	45	37	54	74	42
	90	38	54	56	44	22	43	75
	41	45	53	57	80	64	58	37
	43	36	56	57	62	59	68	60
	110	57	96	57	82	51	54	51
	48	34	65	45	18	71	42	58
	42	43	70	55	25	55	34	62
	101	66	65	48	69	64	47	28
	42	52	46	50	47	38	38	52
	66	63	51	50	58	58	47	35
	31	38	53	53	52	68	46	51
	49	65	47	45	29	56	54	33
	78	49	54	63	51	53	45	46
	30	71	46	54	53	49	43	51
	42	58	53	51	49	51	46	54
	32	61	49	45	52	51	48	82
	34	59	50	52	53	45	44	56
	50	51	43	52	64	60	34	37
	30	44	46	58	64	35	50	45
	58	74	50	63	65	44	61	47
	40	54	55	59	109	143	55	51
	88	63	70	55	87	48	108	55
	105	64	53	55	104	48	65	19
	42	58	61	66	20	62	41	44
	95	52	47	58	131	49	45	44
	41	54	65	66	41	50	60	34
	45	54	46	61	36	65	58	97
	50	61	41	75	75	56	45	55
	125	45	25	60	19	63	42	54
	37	52	8	36	90	30	67	58
	49	73	24	53	49	53	66	58
	101	60	67	45	52	48	44	55
	50	75	31	44	18	69	81	58
	80	54	20	49	33	80	47	47
	94	58	105	57	38	80	88	67
	56	49	112	49	22	51	45	35
	47	65	65	59	34	70	63	34
	57	54	46	55	51	48	91	39
	40	57	25	47	33	28	76	43
	114	55	93	45	22	44	42	73
	44	50	24	42	58	81	36	40
	35	58	31	32	54	90	74	55
	49	62	50	22	32	51	31	62
	48	63	15	40	38	56	36	49
	48	57	39	46	53	51	51	49
	28	66	22	31	45	67	31	58
	66	53	22	40	50	43	48	46
	41	65	37	20	37	54	114	34
	57	57	53	24	57	49	64	50
	60	43	69	39	89	53	92	44
	70	68	23	11	87	35	41	48
	58	43	65	40	39	59	73	54
	31	50	52	32	71	72	50	62
	43	56	25	11	71	59	71	47
	38	68	3	54	66	69	62	43
	86	52	22	39	46	65	58	40
	33	68	37	31	69	56	42	53
	113	55	27	27	55	46	49	65
	58	51	51	16	71	84	47	52
	37	40	55	40	68	65	51	40
	51	66	20	47	107	30	67	69
	48	71	23	31	112	62	42	47
	47	43	35	33	48	79	34	51
	99	42	50	17	116	54	59	34
	40	67	44	53	61	94	81	60
	44	47	13	22	49	54	85	58
	89	71	20	26	75	40	72	68
	126	47	94	37	47	45	70	52
	48	51	52	20	58	53	74	45
	28	54	39	28	40	41	68	57
	33	42	19	17	59	62	77	55
	59	51	46	49	51	73	75	47
	31	36	21	49	92	48	90	54
	45	36	65	39	108	56	55	57
	81	36	20	29	78	46	86	61
	52	42	34	23	94	46	60	43
	52	49	16	49	56	49	44	45
	54	42	9	18	79	71	77	64
	48	54	65	38	136	44	40	50
	132	40	58	34	26	42	81	41
	38	56	39	23	116	63	70	43
	52	41	22	29	61	61	78	60
	84	53	22	22	70	60	41	46
	136	56	106	33	50	60	58	58
	38	49	59	29	52	30	71	48
	60	35	56	28	59	86	45	41
	32	38	1	28	131	47	93	38
	56	51	20	38	74	76	35	39
	110	26	58	37	31	51	60	52
	33	43	48	38	36	58	54	41
	101	53	23	30	42	52	44	42
	66	66	67	32	41	73		45
	37	53	62	45	49	69		56
	27	45	41	32	45	65		52
	51	45	7	39	78	53		35
	35	48	48	22	44	34		48
	111	45	20	13	52	33		42
	53	30	42	22	33	36		53
	72	50	22	34	69	55		63
	42	53	17	37	27	34		43
	43	46	6	33	49	30		38
	77	43	17	47	28	40		27
	52	44	11	35	47	58		61
	169	43	19	51	65	46		62
	38	76	35	38	100	28		30
	102	77	109	23	49	58		44
	30	44	58	32	51	67		38
	22	69	15	36	117	68		48
	57	74	13	46	31	46		30
	38	47	22	38	29	54		43
	39	47	15	35	111	39		37
	32	30	20	44	138	40		60
	30	42	12	31	25	54		39
	38	51	15	33	114	58		36
	30	63	26	24	76	43		41
	25	57	16	49	106	86		50
	37	49	38	29	118	33		47
	20	35	34	35	71	44		87
	18	39	36	34	112	57		40
	44	50	24	36	60	65		42
	83	55	36	44	74	39		52
	39	61	22	29	67	49		43
	33	43	24	40	61	64		35
	54	36	32	36	70	41		30
	40	35	33	45	79	61		53
	51	38	52	47	65	51		60
	52	69	36	17	69	43		52
	31	48	19	43	107	60		43
	77	55	21	30	60	58		58
	174	43	26	39	131	57		37
	79	60	20	29	143	64		59
	113	53	67	28	130	61		58
	35	50	23	35	87	71		48
	100	43	90	41	68	61		60
	117	51	29	28	95	42		36
	43	50	29	23	57	52		60
	63	41	37	26	43	54		38
	32	44	25	41	81	46		59
	76	33	38	14	77	67		56
	109	51	46	24	93	71		40
	55	49	68	19	87	56		38
	59	51	70	37	57	57		48
	27	46	73	22	75	51		43
	127	63	18	40	69	46		54
	111	57	25	20	66	56		32
	69	49	29	32	60	59		37
	58	49	31	25	66	85		46
	66	43	41	29	81	65		46
	62	37	21	28	63	54		39
	157	48	29	23	54	39		60
	61	32	19	39	49	65		38
	81	35	14	47	52	43		20
	42	30	19	27	67	65		28
	63	36	24	29	125	48		19
	50	46	52	35	60	57		42
	58	35	22	34	144	66		19
	62	35	30	42	59	60		54
	35	31	86	32	47	37		60
	62	52	14	39	118	45		49
	91	59	29	44	40	27		57
	51	44	119	44	56	40		45
	152	65	31	49	49	41		60
	39	52	57	36	69	47		41
	48	55	35	39	65	48		33
	114	43	73	24	62	54		53
	50	45	33	40	70	60		67
	52	47	31	15	95	54		42
	59	64	33	27	68	44		30
	56	63	28	44	36	47		74
	34	47	28	34	76	67		55
	43	48	61	23	119	59		45
	58	55	29	30	66	59		52
	114	52	21	35	54	57		61
	38	49	96	29	64	59		68
	51	42	102	28	83	59		71
	30	54	36	35	55	77		56
		48	22	31	30	58		61
		36	38	31	59	49		51
		42	67	49	36	54		46
		52	28	25	38	39		61
		48	8	63	79	48		40
		61	69	47	40	67		60
		61	61	41	63	72		46
		55	14	35	63	64		84
		48	27	27	55	59		72
		52	57	22	116	54		57
		49	109	19	46	42		47
		69	35	57	54	73		70
		48	8	31	121	61		60
		53	47	19	35	52		68
		51	41	30	65	61		86
		53	40	25	77	81		53
		62	43	35	70	43		49
		57	27	27	48	68		29
		55	40	37	53	54		63
		63	48	24	38	46		50
		48	68	53	55	84		60
		69	31	20	41	66		61
		42	57	53	82	51		51
		62	125	30	66	65		76
		50	36	30	54	71		54
		91	36	37	60	54		43
		56	36	32	53	59		57
		62	40	28	60	59		71
		41	75	45	63	58		48
		38	35	39	52	73		47
		39	32	36	76	74		72
		65	62	38	78	53		64
		49	36	43	100	62		43
		57	35	39	69	66		66
		62	54	23	34	28		59
		69	34	39	113	48		60
		58	40	36	60	60		51
		37	43	40	59	62		68
		46	61	23	65	50		48
		49	50	33	29	46		60
		52	29	35	82	54		37
		43	32	36	129	61		41
		37	30	49	133	58		59
		59	32	41	88	58		40
		45	26	29	36	47		36
		49	35	40	50	54		37
		52	30	20	72	60		47
		56	47	18	136	42		59
		51	29	27	68	48		35
		44	33	47	46	38		49
		41	38	24	60	33		41
		43	47	30	50	58		56
		57	36	24		44		30
		38	50	34		23		20
		49	54	41		37		43
		44	33	17		51		68
		58	159	30		43		78
		24	19	38		59		47
		25	41	45		50
		43	65	19		54
		34	80	32		26
		42	28	38		25
		43	87	24		47
		53	45	39		36
		52	25	35		31
		54	40	28		44
		38	53	19		66
		34	63	23		86
		35	66	34		66
		41	39	31		50
		42	39	30		67
		53	42	11		80
		38	59	23		60
		50	35	42		35
		17	10	18		43
		41	49	25		75
		37	34	28		66
		44	51	26		66
		49	16	38		71
		42	13	34		70
		59	23	32		101
		61	29	43		53
		59	51	51		54
		44	43	37		75
		48	24	35		63
		46	25	41		35
		36	8	38		62
		64	16	40		33
		38	40	46		58
		42	24	41		76
		35	33	46		71
		60	50	37		74
		44	17	45		78
		49	35	51		47
		40	20	31		49
		49	17	58		61
		57	16	41		76
		44	45	41		89
		44	59	51		57
		45	16	53		93
		48	68	31		56
		45	17	36		73
		66	90	42		61
		68	24	46		65
		57	16	36		61
		58	28	47		70
		58	26	17		81
		49	29	38		55
		46	21	57		69
		59	30	53		44
		46	45	35		61
		49	25	51		74
		42	87	45		113
		51	118	45		72
		34	64	58		108
		31	18	31		55
		37	13	60		69
		48	22	40		81
		39	14	58		73
		39	22	45		103
		50	15	47		84
		51	14	52		72
		40	26	34		73
		53	13	54		69
		47	37	31		69
		44	89	57		65
		55	32	41		78
		47	47	46		77
		34	22	35		75
		49	33	36		76
		41	18	60		77
		42	27	34		74
		45	30	68		91
		48	47	50		64
		40	31	46		62
		56	13	52		103
		38	18	19		78
		36	14	66		93
		45	94	35		51
		38	17	15		66
		39	41	50		57
		51	93	51		88
		50	23	50		89
		43	32	44		66
		57	11	49		97
		43	32	34		37
		44	38	66		75
		46	59	51		28
		34	52	53		33
		48	42	51		75
		30	7	57		57
		39	20	50		62
		45		28		74
		41		63		107
		39		64		83
		43		40		71
		55		51		75
		36		43		56
		21		27		75
		40		46		50
		27		41		37
		37		30		71
		41		53		68
		48		46		63
		37		52		61
		37		54		56
		35		30		57
		46		32		67
		47		52		75
		28		27		68
		43		9		35
		39		26		48
		42		26		47
		32		27		100
		73		16		47
		47		46		54
		44		48		55
		37		23		35
		40		37		46
		57		35		23
		59		32		48
		56		28		46
		45		44		30
		46		41		60
		46		45		32
		50		23		39
		49		32		59
		57		30		36
		41		34		63
		61		21		32
		72		24		44
		46		31		37
		54		31		39
		64		25		49
		50		26		61
		54		40		68
		54		24		49
		46		19		66
		48		36		57
		50		43		89
		32		48		56
		54		28		48
		59		32		39
		43		27		57
		51		36		51
		46		30		48
		35		46		48
		50		36		51
		57		51		38
		58		23		58
		36		28		55
		47		35		51
		52		37		68
		53		38		41
		57		24		78
		48		50		22
		48		40		54
		44		45		52
		47		32		36
		76		54		66
		55		27		50
		38		37		75
		56		23		55
		57		43		54
		43		33		41
		47		37		54
		53		32		42
		45		30		65
		52		34		41
		63		54		68
		62		41		39
		65		39		53
		42		42		40
		39		44		50
		74		28		59
		60		12		55
		72		37		54
		45		45		67
		54		30		45
		48		32		65
		60		36		51
		54		18		73
		37		43		50
		65		31		53
		37		23		61
		50		31		51
		80		20		47
		50		40		70
		68		26		72
		25		33		51
		46		19		71
		64		39		79
		53		47		29
		45		36		59
		49		26		53
		63		23		52
		61		43		62
				43		61
				25		79
				36		56
				29		36
				31		58
				45		66
				24		62
				23		45
				43		52
				50		41
				28		52
				26		32
				35		33
				33		65
				44		49
				31		37
				36		52
				50		46
				58		34
				54		53
				34
				38
				20
				42
				11
				23
				45
				32
				19
				27
				29
				25
				25
				24
				29
				25
				42
				20
				46
				35
				20
				29
				15
				13
				18
				23
				12
				29
				20
				10
				31
				16
				40
				9
				48
				6
				15
				15
				16
