# Supplementary material for: DCAF14 regulates CDT2 to promote SET8-dependent replication fork protection
Source: Life Sci Alliance. 2023 Nov 8;7(1):e202302230. doi: 10.26508/lsa.202302230 (PMC10631547; doi:10.26508/lsa.202302230)
Supplement: Supplementary file 4 [file LSA-2023-02230_SdataFS1.1.xlsx]

## Sheet: S1C
	MG132 Treatment (min)	siNT	siDCAF14
	0	1	1
	30	1.13189	1.26815
	60	1.69116	1.59537
	120	2.82925	1.78333

## Sheet: S1D
	siNT EdU-	siNT EdU+	siDC EdU-	siDC EdU+	MLN siNT EdU-	MLN siNT EdU+	MLN siDC EdU-	MLN siDC EdU+
	83	45	28	34	63	52	63	50
	61	41	20	34	195	36	40	47
	50	41	45	33	53	62	37	36
	39	31	26	28	100	49	37	36
	51	37	30	33	166	105	62	48
	63	34	27	39	34	58	30	39
	41	39	35	41	114	76	30	52
	39	41	42	48	52	92	35	55
	46	53	37	29	71	67	55	55
	39	47	55	48	31	54	71	34
	40	55	16	32	103	61	33	44
	27	49	33	38	67	81	56	46
	80	49	37	32	119	30	30	52
	26	46	65	42	57	76	35	40
	31	34	39	35	89	62	55	49
	117	35	52	50	55	94	44	54
	35	39	38	43	62	92	30	41
	35	32	53	46	91	84	36	36
	88	46	37	31	72	50	39	60
	42	57	41	49	88	69	36	53
	64	43	33	39	71	75	32	48
	84	57	35	47	162	74	40	36
	51	47	33	36	62	46	104	52
	49	42	22	40	67	81	70	47
	45	45	33	30	52	96	38	53
	45	56	32	44	66	103	45	52
	83	43	33	42	62	50	49	40
	44	53	43	46	81	63	52	48
	42	48	26	37	56	51	65	52
	39	42	30	47	130	82	54	50
	42	48	30	60	61	88	46	42
	39	45	21	45	74	66	47	43
	88	48	62	36	52	54	58	42
	36	53	42	42	164	61	53	45
	43	51	31	28	64	56	55	39
	43	48	23	26	67	75	67	37
	42	58	74	46	83	66	43	50
	51	61	38	39	102	77	43	61
	49	56	42	38	86	83	50	50
	39	55	36	36	75	82	40	47
	46	41	41	42	85	89	46	46
	41	56	29	41	87	87	58	47
	45	73	36	35	104	45	68	37
	33	59	42	37	45	79	48	42
	41	53	32	47	71	98	76	40
	41	68	25	41	83	88	34	48
	36	46	25	45	49	73	62	45
	50	67	27	39	55	74	55	56
	60	58	29	37	44	50	80	60
	53	53	25	34	78	64	65	59
	44	53	34	45	78	98	30	52
	49	65	29	30	62	68	73	48
	46	52	37	31	87	40	58	44
	60	56	18	35	49	63	36	42
	46	60	28	39	114	56	40	48
	73	44	25	22	89	83	36	60
	45	46	17	35	70	70	46	41
	46	57	14	34	86	65	54	66
	52	51	39	41	71	95	62	47
	72	105	74	36	74	78	41	56
	59	60	45	25	71	109	28	53
	48	59	102	34	63	86	43	48
	57	53	61	14	113	65	39	73
	96	50	63	31	81	60	35	45
	62	53	111	39	70	63	34	51
	107	59	134	35	77	66	35	46
	46	45	104	24	76	81	77	62
	47	45	157	36	51	103	42	56
	69	41	25	36	76	50	36	57
	55	43	30	39	39	102	37	51
	58	55	33	23	69	75	34	37
	43	52	26	22	78	75	31	52
	47	55	24	59	46	85	20	39
	45	53	30	39	63	87	33	50
	41	63	26	51	48	59	25	59
	35	47	31	62	80	50	30	40
	33	50	39	52	61	53	37	57
	30	58	50	70	80	55	26	46
	55	53	29	48	53	68	54	41
	28	49	33	52	33	72	30	66
	31	47	39	57	82	48	103	46
	46	59	28	80	55	74	15	49
	39	58	30	57	66	67	35	42
	55	52	30	65	68	94	43	53
	33	61	35	51	80	53	28	67
	29	47	29	40	127	73	18	54
	45	48	27	69	62	91	38	58
	28	54	24	62	91	63	52	51
	37	51	28	48	79	45	13	50
	37	41	30	82	83	41	36	38
	35	54	30	58	108	80	41	61
	47	51	39	51	88	83	39	46
	54	46	31	44	83	83	35	61
	57	47	26	59	44	64	29	53
	61	42	27	49	34	64	39	49
	71	46	33	54	88	69	28	51
	59	53	30	50	97	56	37	43
	40	54	32	62	83	73	49	32
	34	37	30	56	60	57	33	60
	33	27	30	50	64	79	37	55
	55	45	30	53	42	65	35	53
	63	38	30	46	64	87	28	57
	34	35	40	60	38	68	38	46
	28	40	31	61	3	69	31	42
	34	55	33	45	67	73	28	60
	67	34	31	76	56	75	27	43
	46	34	33	84	101	68	32	47
	75	35	28	74	117	70	33	46
	35	59	33	77	121	78	40	38
	85	38	28	76	66	107	53	51
	100	47	25	61	79	65	78	52
	56	46	25	66	62	80	36	37
	47	44	32	90	59	94	34	32
	32	46	33	34	101	92	32	43
	45	45	41	31	97	87	40	54
	38	37	35	27	133	79	48	51
	38	36	48	32	95	83	37	36
	55	46	28	22	120	67	77	45
	46	49	28	20	93	87	45	35
	41	51	30	31	145	92	37	42
	29	47	27	36	156	80	70	47
	75	43	43	31	93	71	44	61
	48	51	27	21	35	81	37	35
	36	42	25	35	42	87	42	50
	44	48	42	34	38	88	37	42
	45	41	28	32	42	98	53	27
	39	42	30	29	42	85	39	27
	34	43	26	32	38	82	59	47
	60	37	30	34	74	77	51	32
	32	44	30	32	30	60	79	48
	25	40	26	29	38	56	31	60
	35	43	35	35	54	38	35	41
	44	44	33	38	44	43	35	50
	64	55	30	38	45	53	37	32
	107	46	31	32	32	36	40	38
	39	39	29	33	47	35	27	31
	36	51	33	35	28	45	49	41
	36	35	31	30	35	45	40	36
	54	50	28	35	36	53	37	46
	30	43	28	35	41	35	27	35
	22	35	27	40	40	46	30	42
	41	48	26	37	37	37	36	46
	26	47	28	36	41	42	45	48
	25	47	32	40	32	51	65	37
	25	41	37	37	37	46	46	49
	24	36	27	35	44	36	38	33
	31	47	26	28	40	35	49	39
	37	41	30	36	91	42	30	44
	33	35	58	38	39	45	53	40
	60	43	29	32	48	52	31	24
	53	46	28	35	43	41	46	50
	38	37	47	35	36	52	33	44
	42	66	33	35	73	42	26	37
	38	52	36	37	39	57	43	48
	34	53	42	43	49	46	75	41
	50	52	38	36	45	47	28	36
	33	39	24	38	51	53	61	41
	47	54	37	38	51	52	23	43
	33	53	33	37	35	44	21	28
	33	44	31	35	28	47	47	38
	29	47	38	34	41	52	40	41
	83	48	32	35	46	43	17	38
	30	47	39	42	41	61	18	40
	30	56	30	33	51	55	51	52
	81	47	31	35	39	47	44	51
	64	43	34	30	91	37	61	37
	46	50	36	27	51	49	53	52
	28	52	27	38	58	54	26	34
	42	43	30	35	49	45	26	38
	48	36	33	40	62	48	26	35
	36	65	23	31	45	55	60	53
	55	48	29	34	55	50	45	47
	40	51	28	38	36	45	48	45
	48	41	29	40	39	47	43	45
	40	47	31	36	53	52	34	48
	65	31	34	39	45	47	45	50
	61	47	30	45	55	45	66	52
	32	34	34	36	48	56	54	41
	94	38	35	39	45	54	69	50
	32	46	37	40	52	43	25	54
	37	42	48	32	90	40	40	38
	34	45	42	44	47	52	38	48
	51	34	33	35	59	60	33	38
	48	46	26	31	33	50	55	43
	35	46	37	39	70	53	51	65
	46	43	35	33	43	48	34	45
	29	33	48	36	42	64	40	44
	39	49	27	36	65	47	68	59
	57	41	46	20	33	41	55	57
	43	50	32	32	42	47	45	46
	34	39	38	31	97	51	31	47
	42	40	43	26	56	54	68	37
	64	37	31	56	26	51	43	48
	36	37	31	44	40	41	42	34
	30	48	62	54	102	52	32	46
	90	50	36	50	36	39	31	43
	56	49	32	49	80	43	28	40
	54	40	29	44	37	43	47	36
	27	42	34	52	43	57	36	56
	47	24	24	54	36	52	39	50
	26	49	28	57	43	53	78	39
	51	41	34	59	38	53	48	43
	33	47	46	43	33	45	39	60
	25	48	29	61	42	49	43	37
	35	47	39	58	65	64	32	52
	53	47	31	47	61	50	33	41
	65	44	32	64	47	40	42	54
	53	26	38	70	59	50	51	37
	29	39	28	45	90	50	85	58
	33	38	30	55	71	45	42	46
	86	29	30	46	66	50	34	46
	54	27	25	69	52	48	43	44
	73	38	29	71	54	47	45	51
	73	45	29	59	44	54	36	48
	47	38	30	78	66	40	45	43
	30	36	36	49	34	49	26	56
	117	34	66	55	37	65	79	37
	49	37	50	54	44	53	57	48
	56	16	39	50	92	52	34	32
	37	29	33	70	37	51	56	52
	32	41	25	53	70	59	30	53
	39	43	40	53	67	48	50	45
	38	36	36	68	38	40	31	54
	41	27	97	53	76	47	43	39
	27	39	52	67	41	55	51	37
	37	41	44	61	73	52	30	34
	135	44	46	62	26	60	50	53
	47	31	47	49	40	60	19	40
	41	49	90	56	63	51	29	47
	50	49	32	68	77	40	54	41
	75	46	50	56	64	35	26	32
	96	32	80	65	60	41	54	41
	89	32	52	54	64	43	15	27
	29	42	98	61	97	44	20	47
	29	31	71	60	107	40	37	54
	25	34	55	55	76	56	20	45
	35	39	72	59	58	57	50	46
	41	39	60	56	89	47	46	34
	36	36	102	67	73	67	23	30
	32	48	67	73	64	32	23	57
	27	38	162	64	70	71	43	38
	32	32	87	65	76	73	45	28
	38	34	28	62	56	65	46	53
	24	46	30	65	57	82	91	29
	22	49	51	64	54	78	62	43
	22	35	39	66	54	84	58	49
	8	42	28	55	62	89	45	40
	79	36	21	69	63	59	43	48
	31	31	36	39	55	63	54	56
	40	40	27	63	24	64	28	55
	21	41	40	67	30	47	55	51
	51	45	36	48	84	87	51	42
	45	37	29	48	71	34	52	43
	33	47	32	52	59	51	95	34
	57	41	26	63	105	88	28	45
	52	42	40	63	52	55	55	31
	28	64	35	58	91	75	38	55
	60	46	55	60	42	73	46	55
	56	39	24	27	69	73	29	47
	30	45	30	35	67	61	33	34
	49	39	42	32	51	83	64	35
	48	47	28	30	93	52	90	58
	31	41	37	33	94	85	73	39
	31	41	52	36	101	61	42	42
	35	47	32	32	45	76	96	53
	41	59	38	30	67	43	58	34
	70	46	30	33	72	62	37	30
	61	41	28	38	71	88	57	28
	129	37	32	38	49	45	49	20
	36	36	32	31	67	39	57	38
	44	49	33	31	52	75	26	47
	35	45	28	27	57	66	38	58
	47	52	28	31	60	56	57	33
	33	42	40	38	47	54	86	39
	55	60	22	37	94	46	58	64
	102	53	25	41	52	52	33	39
	63	39	40	32	89	92	48	104
	26	43	30	37	58	61	57	43
	44	48	31	33	98	45	37	19
	28	68	37	43	60	61	56	34
	49	56	29	37	50	65	52	41
	113	47	30	43	37	49	36	39
	39	44	38	39	51	46	32	65
	97	51	41	35	59	60	46	63
	41	41	30	41	45	64	45	54
	44	51	35	33	51	71	44	42
	38	47	36	36	33	76	40	36
	48	46	28	44	30	77	45	49
	34	41	50	52	46	68	52	51
	48	39	52	35	43	53	54	58
	44	50	48	43	63	92	42	46
	102	45	48	44	45	76	37	49
	30	39	39	36	49	42	40	39
	62	49	33	38	37	88	77	46
	31	40	53	43	40	61	31	51
	28	49	31	38	26	86	42	62
	45	60	32	27	33	66	36	46
	28	55	41	36	25	72	32	44
	30	44	42	39	28	84	45	53
	36	45	30	43	48	44	21	44
	40	46	31	42	33	55	48	42
	78	49	30	38		60	79	43
	41	54	26	43		46	32	60
	62	38	18	36		63	44	36
	69	42	47	40		48	61	43
	45	46	29	41		84	27	64
	36	39	32	32		49	57	49
	45	41	39	39		43	40	72
	45	45	26	39		37	49	53
	84	46	26	42		44	53	35
	59	46	32	35		84	44	49
	89	32	36	45		72	25	32
	74	49	31	44		60	58	65
	31	41	43	39		67	23	50
	71	39	24	39		72	44	50
	59	51	25	37		75	27	40
	43	55	33	39		84	70	54
	28	47	31	43		52	46	44
	39	43	38	40		44	66	41
	31	38	41	40		43	30	33
	33	45	41	37		49	31	46
	42	51	34	31		78	54	56
	29	36	32	32		71	66	58
	34	69	25	21		70	58	50
	38	49	31	46		72	46	46
	29	48	30	40		46	66	44
	105	48	33	42		86	23	51
	94	48	44	38		57	31	39
	39	33	49	29		62	29	51
	50	38	31	41		75	100	45
	34	46	47	44		65	80	48
	39	43	47	49		62	72	46
	97	35	46	38		46	49	44
	53	48	36	40		67	79	46
	51	51	33	44		44	55	60
	36	39	30	46		76	41	48
	24	46	49	38		67	32	41
	64	40	32	48		68	62	56
	42	37	31	39		41	58	49
	43	40	22	44		82	27	56
	37	35	34	44		50	57	41
	41	41	34	46		59	86	51
	35	34	29	41		53	71	39
	38	46	34	49		74	48	43
	35	38	32	48		71	49	60
	41	25	34	41		61	47	29
	42	48	32	44		48	38	50
	43	37	47	41		57	60	53
	48	50	35	50		75	45	37
	83	45	48	40		41	40	47
	37	27	36	46		62	25	52
	88	51	41	36		46	119	41
	83	51	15	36		61	26	55
	55	39	39	45		54	62	38
	36	33	41	47		47	50	38
	37	67	32	55		48	40	58
	69	49	33	41		48	39	68
	55	37	39	42		43	37	41
	60	43	36	39		58	51	31
	44	38	46	39		45	37	51
	46	33	29	41		47	65	64
	41	58	37	46		59	46	48
	55	33	31	39		55	53	32
	98	33	28	38		60	51	43
	60	41	31	44		53	54	51
	61	35	41	39		54	82	59
	65	44	41	35		33	53	56
	52	41	23	36		51	24	58
	58	42	47	43		54	32	49
	47	39	42	36		46	23	57
	38	38	33	39		54	36	50
	51	34	30	32		51	54	45
	44	44	32	40		59	28	45
	42	34	50	32		69	24	48
	107	39	27	44		58	31	40
	52	45	29	42		43	25	39
	48	34	26	41		52	31	47
	52	33	39	45		51		43
	42	44	32	41		41		49
	36	41	34	40		39		49
	64	48	43	44		43		42
	62	37	28	44		44		44
	83	50	44	43		48		28
	77	41	54	42		40		47
	50	47	26	41		49		37
	113	45	47	32		59		51
	46	46	39	36		33		39
	37	44	27	38		43		38
	41	39	20			48		44
	77	34	50			56		32
	78	49	49			62		51
	77	49	30			39		25
	30	44	31			51		39
		31	36			39		39
		35	39			35		44
		34	42					41
		36	35					40
		47	38					34
		34	42					46
		43	57					42
		34	35					45
		42	45					34
		42	36					42
		41	23					42
		39	37					25
		37	32					49
		54	47					58
		40	61					42
		33	30					55
		34	40					46
		32	32					35
		45	27					25
		36	36					52
		36	31					40
		31	32					52
		34	30					51
		37	44					21
		38	27					63
		33	23					53
		46	35					42
		35	48					44
		44	33					28
		33	67					59
		37	34					42
		38	33					38
		47	40					42
		33	36					39
		32	34					32
		30	41					34
		30	50					63
		41	34					47
		35	38					51
		43	38					15
		30	39					51
		36	32					62
		33	45					52
		23	34					56
		32	33					75
		49	23					44
		41	45					28
		38	26					59
		32	31					40
		35	36					65
		23	33					78
		16	34					64
		24	28					57
		28	59					29
		48	32					31
		32	36					36
		46	33					69
		50	23					46
		44	39					64
		41	31					42
		34	39					52
		45	38					45
		33	36					61
		50	32					63
		60	32					56
		44	36					41
		49	35					44
		38	34					56
		46	42					62
		42	36					43
		49	44					45
		40	45					49
		44	42					56
		58	41					56
		40	34					42
		38	99					45
		38	36					67
		34	33					59
		34	32					69
		44	33					60
		51	36					50
		47	35					59
		93	35					45
		49	35					59
		83	33					60
		39	34					57
		51	33					55
		47	38					64
		50	56					66
		52	32					57
		46	40					46
		52	64					80
		39	39					45
		50	39					61
		45	43					37
		46	26					46
		57	34					61
		49	40					72
		49	36					60
		39	33					45
		47	46					48
		55	45					48
		42	51					45
		42	38					63
		59	38					69
		59	34					46
		55	31					42
		48	35					45
		46	60					54
		54	30					53
		39	33					60
		46	33					44
		57	35					51
		46	24					49
		33	32					51
		49	33					55
		60	46					45
		31	49					57
		53	31					53
		69	39					60
		45	39					63
		54	25					45
		55	48					54
		43	29					55
		49	46					42
		41	32					68
		40	24					57
		52	30					33
		68	16					53
		42	46					55
		53	41					47
		39	18					33
		62	34					41
		104	38					56
		70	20					29
		37	31					46
		66	38					40
		56	38					37
		31	40					53
		58	65					22
		42	31					35
		47	33					37
		56	44					23
		60	25					46
		43						72
		38						47
		41						53
		35						40
		52						37
		49						28
		53						40
		40						41
		56						48
		42						27
		41						41
		41						71
		44						40
		47						50
		44						46
		39						37
		45						68
		41						28
		57						40
		38						35
		61						45
		54						29
		42						39
		64						45
		45						37
		50						37
		51						50
		49						29
		56						34
		39						36
		61						56
		50						23
		43						38
		42						39
		67						55
		64						53
		55						30
		63						40
		45						45
		51						49
		47						40
		57						57
		64						37
		47						46
		48						47
		45						35
		54						36
		45						31
		59						36
		58						49
		51						43
		48						36
		45						44
		58						28
		60						34
		67						48
		47						41
		54						50
		40						36
		55						48
		59						35
		51						40
		41						29
		41						33
		57						37
		51						43
		55						42
		48						43
		52						41
		46						46
		42						69
		53						34
		59						56
		63						46
		44						50
		74						39
		63						69
		46						57
		47						36
		40						45
		49						35
		34						38
		63						35
		45						36
		39						39
		44						56
		64						53
		36						44
								47
								43
								29
								77
								48
								41
								47
								45
								55
								42
								35
								40
								39
								24
								56
								43
								44
								45
								39
								62
								32
								60
								48
								49
								42
								30
								51
								58
								44
								53
								32
								57
								49
								43
								33
								51
								34
								50
								56
								42
								42
								35
								44
								47
								34
								41
								33
								43
								49
								36
								38
								40
								45
								36
								28
								38
								28
								41
								11
								30
