# Supplementary material for: DCAF14 regulates CDT2 to promote SET8-dependent replication fork protection
Source: Life Sci Alliance. 2023 Nov 8;7(1):e202302230. doi: 10.26508/lsa.202302230 (PMC10631547; doi:10.26508/lsa.202302230)
Supplement: Supplementary file 5 [file LSA-2023-02230_SdataF3.1.xlsx]

## Sheet: 3B
	CDT1			p21
	siNT	siDCAF14		siNT	siDCAF14
	1	0.661633		1	0.604027
	1	0.814605		1	0.456147
	1	0.645455		1	0.338967
				1	0.622452

## Sheet: 3C
	CDT1			p21
	siNT	siDCAF14		siNT	siDCAF14
	48	21		30	43
	26	15		77	70
	31	24		53	42
	30	24		43	51
	32	29		66	49
	97	21		53	60
	46	22		73	28
	33	24		63	44
	51	30		54	31
	43	35		63	45
	49	20		57	41
	46	33		52	34
	33	31		43	38
	46	15		73	52
	44	29		52	70
	31	17		51	44
	32	33		116	43
	33	34		58	32
	54	41		72	43
	32	38		60	38
	49	27		47	50
	26	26		46	45
	54	54		53	59
	30	40		59	78
	34	38		66	69
	84	48		60	84
	43	26		59	43
	53	51		35	59
	41	29		49	52
	34	48		72	67
	34	19		45	41
	43	26		52	41
	41	29		23	37
	46	40		59	22
	35	24		80	56
	55	28		49	84
	31	28		45	30
	30	42		71	84
	52	27		82	52
	66	21		62	42
	35	22		76	39
	48	35		52	28
	48	21		59	41
	47	22		69	70
	52	5		44	37
	40	17		61	44
	39	13		42	47
	37	32		46	39
	30	20		55	50
	41	17		74	60
	45	14		60	50
	47	21		94	58
	29	13		51	53
	42	16		56	50
	47	3		63	54
	64	18		43	72
	37	9		66	44
	37	22		40	83
	53	22		43	69
	47	13		62	54
	47	20		63	36
	36	5		149	54
	40	15		52	53
	131	26		84	73
	57	30		79	45
	34	17		45	71
	41	13		58	45
	46	16		42	49
	44	17		45	68
	60	24		44	50
	45	13		51	38
	54	35		41	46
	55	36		42	42
	45	45		44	40
	69	22		64	43
	41	18		40	72
	49	23		43	57
	36	23		55	54
	49	13		55	76
	31	29		54	53
	19	35		46	40
	31	112		37	75
	32	18		59	40
	40	53		47	13
	30	41		39	48
	34	14		47	65
	52	28		55	37
	26	112		47	73
	36	20		38	33
	46	38		41	63
	43	22		108	45
	43	12		37	49
	33	23		71	22
	52	16		38	42
	42	15		61	31
	40	27		40	41
	50	57		66	37
	48	34		61	53
	36	21		45	17
	50	33		54	52
	43	33		48	21
	38	32		49	12
	37	22		44	25
	31	10		54	62
	46	90		56	55
	67	32		56	47
	57	11		43	54
	58	20		64	77
	41	14		46	47
	44	25		51	46
	46	18		57	40
	38	72		50	53
	37	19		68	76
	43	26		40	71
	37	17		44	64
	43	20		35	86
	35	19		55	67
	45	29		62	48
	43	20		49	62
	45	24		53	46
	57	36		70	76
	60	37		46	44
	33	9		60	58
	36	21		39
	40	19		53
	43	10		54
	60	8		44
	51	17		45
	57	33		42
	41	38		34
	38	28		39
	44	18		53
	31	7		48
	38	14		51
	38	10		49
	48	16		50
	41	20		60
	46	37		56
	39	21
	42	15
	61	9
	57	11
	29	19
	67	7
	43	9
	46	32
	26	15
	31	105
	45	1
	49	34
	53	6
	32	30
	38	2
	39	115
	31	0
	38
	50
	38
	48

## Sheet: 3D
	CDT1					p21
	siNT	siDCAF14	siNT	siDCAF14		siNT	siDCAF14	siNT	siDCAF14
	32	18	86	42		59	31	46	43
	49	8	63	45		46	79	69	40
	32	46	54	49		71	49	74	40
	35	22	82	51		57	30	77	42
	37	17	77	64		49	58	72	38
	33	30	57	54		50	46	90	58
	39	42	55	47		60	44	69	68
	34	24	59	90		74	36	80	44
	37	22	57	63		53	55	66	66
	47	33	72	61		67	37	88	43
	33	31	53	59		63	36	84	52
	38	24	73	61		59	79	72	49
	38	23	53	64		68	55	60	53
	35	29	66	59		43	35	62	81
	50	21	73	55		53	63	81	70
	45	17	70	86		54	63	73	68
	39	38	77	71		62	43	56	46
	48	24	47	74		42	38	72	48
	46	31	63	88		44	55	76	77
	42	27	71	69		49	52	69	62
	56	23	75	75		55	49	72	54
	40	28	62	56		51	55	67	52
	35	24	70	91		67	47	39	46
	38	28	71	73		55	64	87	52
	31	20	82	49		53	63	79	59
	48	33	82	59		50	69	102	43
	38	57	76	51		58	44	91	68
	36	29	82	48		58	42	137	56
	27	39	53	50		56	54	70	77
	36	28	78	51		45	62	70	54
	39	28	57	64		51	63	78	42
	50	22	75	59		72	60	68	59
	31	21	79	88		54	43	73	96
	40	30	65	62		59	57	73	48
	40	52	64	42		68	91	89	56
	37	26	64	60		46	65	74	52
	39	48	72	55		59	64	85	35
	44	52	60	52		55	36	71	92
	43	61	52	75		68	42	62	70
	49	20	58	26		58	93	91	59
	42	48	58	51		50	49	73	133
	49	30	62	58		48	39	79	99
	48	27	66	47		60	48	76	53
	48	34	57	52		50	75	75	47
	48	32	71	56		48	36	63	43
	36	31	65	62		50	46	66	52
	31	17	53	137		55	80	70	49
	44	25	78	33		54	71	78	51
	49	12	61	76		57	58	82	55
	44	30	69	35		63	51	73	64
	44	24	47	55		45	62	76	106
	47	26	58	52		61	56	95	66
	32	33	50	56		52	47	75	72
	52	22	52	69		50	47	63	69
	38	37	60	52		62	42	73	57
	38	27	64	84		51	60	77	55
	39	21	51	103		92	42	78	77
	66	17	55	78		62	39	66	83
	46	25	74	63		62	99	79	65
	44	20	67	94		75	33	64	82
	42	14	37	37		103	43	71	75
	53	20	59	69		87	98	67	61
	26	22	49	57		74	86	105	68
	33	17	57	53		120	35	61	88
	28	41	38	66		64	30	83	62
	29	27	54	48		45	80	69	86
	23	35	52	51		110	54	81	66
	36	15	64	138		60	57	70	70
	36	24	53	61		133	47	69	70
	38	17	63	52		65	55	72	81
	38	24	70	66		59	98	58	52
	33	30	53	59		46	65	76	73
	43	27	38	71		57	68	73	80
	49	30	55	67		60	52	77	73
	39	39	70	62		47	50	74	68
	39	18	46	63		51	53	37	65
	31	36	75	65		64	53	53	64
	33	36	49	78		129	63	83	63
	42	43	57	79		66	45	60	65
	38	47	56	75		43	44	82	64
	44	28	33	58		48	55	77	73
	31	28	63	52		52	80	83	54
	34	22	54	61		71	54	79	70
	54	45	44	74		66	48	74	81
	38	59	31	68		59	55	69	75
	63	52	57	51		50	57	83	58
	100	42	32	54		78	50	106	75
	46	49	39	55		58	71	85	63
	39	43	48	63		57	54	95	61
	70	25	45	89		62	46	73	71
	47	26	56	71		55	54	93	76
	41	50	34	66		53	52	103	56
	33	28	57	115		60	63	92	72
	41	25	43	121		51	40	90	46
	43	35	44	67		48	74	88	46
	43	24	41	47		50	47	80	28
	41	19	56	43		73	44	84	72
	45	36	55	70		53	82	93	83
	36	6	54	46		32	41	78	73
	39	54	66	43		53	58	91	56
	36	16	52	58		60	42	83	74
	41	12	32			50	52	90	67
	37	2	41			64	59	87	59
	46	10	45			48	36	89	82
	34	18	58			45	49	75	81
	38	14	53			53	60	113	63
	41	9	66			48	42	96	73
	80	33	38			51	67	76	73
	39	37	44			39	40	69	80
	37	19	55			44	76	74	100
	50	13	50			43	41	79	67
	42	23	65			50	47	88	88
	43	6	53			45	32	84	76
	60	31	71			62	49	72	72
	48	32	76			71	47	99	94
	55	44	56			54	76	80	53
	43	14	65			51	43	84	74
	32	31	49			50	63	120	78
	35	24	69			94	45	75	78
	54	42	56			50	26	71	81
	45	18	69			58	50	82	66
	38	51	69			54	79	68	82
	43	30	50			39	27	90	70
	45	17	48			66	46	80	60
	26	25	75			53	49	91	85
	41	37	58			63	87	77	78
		19	72			61	47	132	89
		34	57			42	77	78	68
		40	72			44	68	117	105
		25	63			47	58	87	92
		17	77			60	50	121	126
		8	48			49	49	81	102
		22	42			52	15	120	116
		24	62			75	59	93	141
		12	47			55	54	71	117
		23	61			60	45	95	92
		11	62			42	43	79	87
		11	60			41	40	86	96
		17	63			58	41	90	87
		24	66			46	58	113	98
		69	84			58	53	70	87
		18	61			48	60	93	84
		18	69			47	49	86	60
		17	69			55	24	81	79
		17	68			43	54	94	86
		19	80			48	50	90	73
		25	79			50	40	118	72
		15	65			53	53	130
		16	73			56	42	114
		16	83			45	76	88
		11	85			51	34	78
		18	71			56	55	117
		2	90			48	45	111
		15	101			49	47	71
		23	63			49	49	131
		31	64			42	50	82
		15	51			56	79	77
		18	70			48	63	82
		18	61			63	89	111
			70			48	51	93
			73			55	46	83
			70			67	63	77
			47			48	62	92
						50	41	93
						52		72
						58		93
						46		64
						67
						56
						57
						48
						58
						59
						115
						46
						54
						58
						54
						92
						55
						54
						65
						53
						52
						67

## Sheet: 3E
	SET8			CDT1			p21
	WT	KO		WT	KO		WT	KO
	7.7525	3.22417		13.0375	2.37333		2.45333	1.92667
	11.9817	2.42167		12.1542	1.91917		2.83583	2.45667
	4.26833	2.84167		11.1308	1.965		2.73167	2.37333
	19.7308	2.23917		7.415	2.14833		2.00083	1.66833
	8.72667	3.55333		9.84333	2.165		2.7375	1.6175
	9.48167	2.39667		5.4725	2.12833		1.88833	2.73
	5.42083	3.2475		9.22667	1.45167		2.355	1.635
	8.9375	2.1125		7.6075	1.95667		3.45583	2.625
	13.0208	3.35667		10.6283	2.31		2.84917	1.88
	10.7733	6.99167		13.5933	2.33333		2.51	1.65
	12.3483	3.305		10.8558	1.96917		1.94417	1.92083
	8.68333	3.37333		11.6592	2.84083		2.07833	2.14667
	14.3283	2.61		13.0175	1.7575		2.18	1.9025
	10.4992	3.22667		8.20083	1.54667		1.945	1.53167
	2.81667	3.1475		6.63	2.675		1.54417	1.58
	12.1017	3.4875		10.4892	1.53417		2.02917	1.31
	6.73833	3.21667		9.97667	2.11917		2.67417	2.31083
	13.3375	3.38417		7.4175	2.33083		2.24	2.32333
	11.7567	1.905		12.8658	2.4325		2.555	2.01167
	7.12917	1.93083		3.13333	2.38083		2.10583	1.87833
	14.61	2.68917		8.88167	2.42083		2.92083	1.77417
	8.3825	2.73083		9.7725	2.44417		3.63833	1.68083
	15.1142	3.24083		5.25417	2.37		2.45417	1.62917
	10.6775	6.3625		5.66917	2.49583		3.255	1.79333
	7.05417	6.685		6.38833	2.01333		2.9775	1.7925
	7.33167	5.59583		4.91667	2.23583		2.62667	1.63417
	6.13167	5.27917		9.6275	2.1975		3.185	1.30417
	9.99417	6.16917		9.585	2.7375		2.63583	2.22917
	13.2983	4.94083		9.86583	2.0775		2.86417	1.87417
	13.4725	5.9975		8.4275	2.8925		2.07917	1.7425
	11.5883	5.89667		4.65833	1.92		1.7675	2.46417
	9.60167	4.8275		8.23333	2.63083		2.89667	2.37667
	16.7858	4.5475		9.035	2.90833		2.24583	1.49
	11.7133	6.64833		9.32583	2.48167		2.72917	2.4625
	7.61833	4.62667		9.00083	2.4325		2.54667	1.80083
	8.04	4.07917		8.675	2.11917		2.39417	2.17417
	13.4117	6.63167		12.2808	2.72417		2.43333	2.06917
	7.99333	5.31083		4.0875	2.61417		3.13333	2.2175
	7.2325	4.22083		9.92083	2.1475		2.345	2.065
	9.37417	4.0075		9.62417	2.45833		2.52667	2.1025
	9.17083	4.455		7.87333	3.82667		2.67333	2.16167
	12.1675	5.06083		10.4717	2.015		2.49167	2.41833
	7.82	3.9575		11.1408	2.72667		3.4125	2.05417
	14.1342	3.1675		9.4175	2.68		2.5525	2.14833
	8.59917	4.78833		11.425	2.31333		2.66083	2.41917
	13.8817	3.7425		3.25	2.6		1.71417	2.57917
	8.7	4.15833		10.7575	3.08333		2.25667	1.72833
	11.4258	4.3875		10.3392	2.21833		2.83333	2.52583
	9.75417	4.39083		12.795	3.43167		1.75833	1.88333
	10.4392	3.70917		22.2708	1.93833		3.56583	2.02333
	17.0633	4.57417		10.6175	3.03167		3.45083	1.69
	12.6917	4.89417		11.1258	2.88917		2.50083	2.32667
	9.1925	5.445		8.51667	2.2575		3.65583	1.47083
	7.66667	3.535		10.905	1.99417		3.1575	1.75833
	13.6892	3.95917		14.4442	2.66667		3.54	2.4475
	15.4208	6.25583		17.405	1.77583		2.80333	1.69833
	12.3158	4.30333		11.4225	2.71333		2.29917	2.23833
	5.02667	4.09167		4.43083	2.40417		3.34	2.375
	8.93333	4.17083		2.94917	3.1975		2.56417	1.77
	12.515	3.46333		7.1075	4.9775		1.535	1.88417
	8.9775	4.32		6.44333	2.015		2.83417	1.72333
	7.40917	4.80583		9.0475	2.94167		2.21833	1.45333
	10.3583	4.5125		10.5717	3.535		2.28417	2.1675
	17.3383	3.99333		10.7375	5.8325		2.65417	2.36833
	13.0717	4.22583		13.9417	2.1775		2.92	1.28167
	5.30833	3.97167		14.295	2.19833		3.8675	2.005
	7.00583	4.0775		6.725	2.02083		2.9275	1.11417
	10.3042	3.71333		4.99333	4.12583		3.36833	1.50917
	13.0767	3.90417		6.40917	2.76333		2.22083	1.88833
	4.8675	3.89333		12.7317	2.21917		3.03667	1.39833
	11.5783	12.7283		6.39667	2.39667		2.70417	1.39417
	14.1917	4.75417		6.87667	1.5875		1.95833	0.965
	10.0825	4.28917		4.46417	1.42833		3.4675	1.62583
	13.725	4.95833		8.1475	2.40667		2.37583	1.33917
	15.0033	3.43		7.80417	2.425		2.995	1.92083
	13.7292	5.38667		5.4525	1.925		2.84833	1.54167
	7.29167	4.835		8.385	2.225		3.19833	1.65333
	11.6983	3.95583		6.775	1.68917		2.99	1.41
	8.085	3.67417		5.5275	2.875		2.60417	1.43167
	11.5625	3.43417		7.53167	2.94167		2.55083	1.9625
	14.2008	5.49917		5.335	2.31417		3.22	1.81167
	12.6567	4.15833		12.15	2.92		2.71167	1.685
	10.5775	3.95333		10.6008	2.16333		2.685	1.26
	8.77083	3.51083		6.05833	1.53083		3.7375	1.41
	9.23833	3.84417		8.73	2.6075		3.19917	1.41917
	9.43	4.57833		8.52333	2.42167		2.6125	1.30833
	5.43083	3.73167		8.7625	3.38417		3.43583	1.3875
	14.485	2.78083		9.12583	3.07833		2.44667	1.78333
	18.56	3.34		5.68	2.44083		2.7175	1.91583
	16.0025	3.53417		7.51083	0.89		2.95667	1.315
	12.9908	4.3125		11.8842	1.78833		3.0825	2.135
	11.5275	4.19917		14.1208	1.98333		2.50167	1.82333
	7.48333	4.12917		7.7075	4.08583		2.38833	1.83917
	13.1983	2.9975		5.57	1.95833		2.79083	1.78083
	10.1133	3.92667		8.46667	1.83333		3.425	1.56333
	12.9075	3.84833		12.13	2.43667		2.97583	1.55333
	19.4058	7.83167		6.76583	4.16167		3.03917	2.02
	5.76	3.76917		5.04917	3.78		2.48417	1.69083
	9.01	2.61917		13.9592	2.84667		3.12167	1.42083
	11.7817	3.155		9.22	2.68667		2.48167	1.46167
	9.7425	4.37417		11.9342	2.505		2.08583	1.5325
	8.7575	3.70167		11.5983	3.055		2.62583	1.4175
	8.54333	3.85833		9.16333	3.6825		3.05083	1.61833
	13.2475	4.38		5.995	2.39917		2.5925	1.86333
	12.8142	3.16		4.765	3.88083		3.59833	1.3325
	8.29917	3.79667		7.38333	1.81667		3.285	1.28167
	13.1658	2.55667		9.58167	2.07417		2.39083	4.885
	11.555	4.7075		8.66	3.195		2.25917	1.72167
	12.9933	3.84083		2.96167	5.28083		3.34583	1.355
	11.4375	4.285		3.38167	3.41		3.0975	1.7025
	10.6142	4.045		8.65083	3.5075		2.20167	1.45333
	7.44333	4.61917		8.78667	2.83083		8.89	1.38667
	8.58583	5.61333		7.91083	3.35917		3.14583	1.45583
	13.4825	4.01333		9.43	2.1325		3.81417	1.79083
	5.32083	4.0725		6.57583	2.1475		2.75	2.33167
	21.2175	3.07917		6.47667	2.2725		3.05667	1.4725
	14.1058	4.03667		3.48583	2.25167		2.43083	1.94833
	14.1692	4.65583		4.92667	2.18583		3.26667	2.00083
	7.0475	3.36917		7.56833	2.23833		2.9325	1.52417
	10.7633	2.40833		7.0825	1.06167		3.29083	1.83917
	12.3375	4.03667		17.6108	3.75583		3.4925	1.48583
	6.28	2.6125		7.23167	3.03583		2.61917	1.74917
	17.6817	2.26333		3.02583	2.36083		2.91083	1.94083
	14.3242	3.9025		5.21333	3.19333		2.5825	1.3775
	9.96667	4.145		6.49083	2.48917		2.9375	1.32417
	12.0442	2.88417		5.34167	1.67417		2.74333	2.0525
	10.3192	3.58417		10.3408	2.68167		3.30083	1.7725
	10.1933	2.415		6.56	3.085		2.31917	1.11
	11.5367	3.325		7.3775	3.81583		2.105	2.33
	9.91	2.45		6.84417	3.03417		2.585	1.94583
	8.685	4.77833		7.63583	2.7525		2.2225	1.33333
	14.1867	3.47583		8.08917	2.3175		2.905	1.23
	9.7	3.11917		7.04667	2.3825		3.00417	2.09583
	5.28417	2.97583		8.1775	2.7275		2.82333	1.29333
	4.41917	4.30167		8.85083	3.51917		3.32333	1.71417
	4.70083	2.99417		8.66667	3.30583		3.175	1.78833
	13.8925	3.65417		5.51333	2.62917		2.41917	1.33167
	14.2567	2.74083		5.75833	2.3075		2.7925	1.64
	7.54833	2.99167		3.4475	7.68333		2.58833	1.86417
	13.3608	2.8775		5.45583	1.53083		2.70917	1.76833
	8.94	2.73333		11.4983	2.7675		2.44583	1.61833
	7.235	2.80417		6.89333	2.14583		2.165	1.6575
	7.4425	2.3025		7.69083	3.10167		2.4275	1.45583
	14.3983	2.2275		4.96833	1.52917		2.78917	1.62
	8.8025	3.09083		3.37417	1.13333		1.92417	1.49083
	14.2725	3.2625		8.645	0.7175		2.06833	1.89667
	14.6167	2.755		5.70417	0.9925		2.76417	1.6225
	12.1892	3.16917		5.11917	0.9875		2.19167	1.6875
	9.18417	2.34417		5.925	0.885		3.155	1.43667
	13.5442	2.99833		6.04667	0.941667		2.72167	1.9625
	11.8175	3.2625		8.22333	0.845833		2.56833	1.9575
	10.945	1.98333		7.59167	1.365		2.3325	2.04833
	14.4875	2.09917		6.705	0.748333		2.42667	2.025
	12.5333	1.77417		5.15167	0.830833		2.645	1.46333
	10.5667	2.2525		4.22917	1.22		2.57	1.5075
	25.6817	2.62917		9.93583	0.9425		8.56	1.36083
	15.8842	2.55167		5.2875	1.12833		2.845	2.02
	7.73917	2.5875		5.31833	0.963333		2.53083	1.785
	11.3067	2.5225		8.65083	1.25583		2.4675	1.48083
	16.8725	2.4725		6.7025	1.68917		2.10417	1.39917
	4.76833	2.09333		9.855	1.25667		2.5175	2.25583
	10.9767	2.0975		7.11833	0.9775		2.81083	1.40083
	15.4017	1.8925		8.24917	2.09667		3.04667	1.5275
	12.255	2.9625		6.93667	1.11083		2.17667	1.9
	12.1708	2.175		3.0225	1.27167		2.63583	1.5575
	11.4917	3.06083		4.24583	1.7025		2.835	1.32667
	9.78667	3.1575		6.9325	1.72083		3.2725	1.68917
	10.0575	2.3425		5.40333	1.60417		1.8825	1.63167
	13.42	2.94333		4.8	2.24417		3.1125	1.59667
	8.94917	3.9525		10.0783	4.06667		2.27	1.7575
	8.735	3.2375		7.5675	1.53333		2.07583	1.50333
	8.52583	1.7675		7.0425	1.81667		2.79417	1.49083
	9.23167	2.02833		6.8525	1.865		2.91917	1.4625
	14.2317	3.27		7.38167	1.96167		2.1925	1.3825
	6.92083	2.38		3.35917	1.53333		2.82833	1.5125
	6.11833	3.065		9.94167	1.94583		1.875	1.6475
	3.955	2.7675		9.09167	1.19		4.72917	1.865
	6.47333	2.37167		3.2775	2.17167		3.04083	1.44083
	10.8608	2.72917		5.725	1.5775		2.76417	1.60083
	12.2383	4.68		3.11833	1.56417		2.92917	1.7775
	7.78417	2.55417		8.56583	1.55917		2.1725	2.1525
	6.68583	3.185		6.165	4.81167		3.35167	1.9825
	7.62583	1.99167		4.1225	1.50333		2.96667	1.49167
	14.3158	2.92583		4.69333	1.6075		2.93167	1.69583
	12.7067	2.56083		6.90417	1.54917		2.69583	1.87
	11.84	2.82833		9.7575	1.63667		2.36083	1.58333
	9.43	2.99333		7.18167	2.31667		2.33333	1.93083
	15.0775	2.2725		8.54917	2.06833		3.26333	1.73333
	12.7533	2.09917		9.8825	2.525		2.32583	1.51167
	9.74083	2.50583		9.26167	1.30417		3.765	1.505
	5.3075	2.35583		2.79583	1.17833		3.07	1.9625
	5.60417	2.15333		6.64417	1.86333		3.6125	2.0325
	15.03	2.73333		8.87083	1.82		2.77417	1.67417
	13.18	2.83083		6.2325	1.1775		2.91917	1.67833
	6.91083	2.72417		8.37833	1.79417		2.3275	1.4275
	11.7883	2.7625		7.32167	1.37667		3.0575	1.74917
	13.3958	2.95583		7.65	1.58		2.75833	1.75167
	6.7675	2.01917		5.635	1.385		1.73083	1.24333
	8.70167	2.58167		6.51667	1.49083		2.63333	2.09
	15.865	2.42667		8.03167	1.70583		2.86333	2.01
	17.1475	2.32		7.125	1.79833		3.3675	1.72583
	14.3942	2.58583		4.25	1.1075		2.48333	1.23583
	13.4167	2.5525		8.88333	1.49		3.36167	1.44833
	8.93167	2.3125		5.845	1.48917		3.2025	1.91667
	8.37667	2.03		6.97	1.54667		1.8925	2.01417
	10.4658	1.86417		7.63083	1.6325		2.81	2.16333
	10.0108	1.82833		6.88417	1.93833		2.41583	1.7575
	9.00417	1.28333		5.9975	1.13417		2.87833	1.1275
	8.32917	2.56417		8.79917	1.46167		2.59333	1.59417
	9.64833	2.76333		3.4025	0.348333		3.62167	1.84917
	5.815	2.47917		3.34583	1.6525		2.48167	1.14833
	11.9658	3.2325		8.24917	1.03083		3.0325	1.64667
	8.99083	3.03583		5.2125	1.88583		2.31833	1.6075
	14.0958	3.49083		3.71917	1.1		2.43417	1.77
	9.2525	2.90667		5.06	1.60417		3.55667	2.005
	4.96417	3.08		7.32917	1.22667		3.1075	1.30583
	5.89083	3.18583		4.1375	0.6875		2.575	1.75417
	10.4958	3.13167		6.475	0.5275		2.45917	1.9875
	16.485	2.5125		4.21667	1.43333		3.16083	2.09833
	8.9325	2.755		5.9825	0.264167		2.80333	1.79417
	14.4117	2.3575		3.9025	1.42583		3.3225	1.37583
	12.1817	2.4075		3.55417	1.15667		2.55917	1.95417
	13.12	2.67917		7.84833	1.565		2.55833	1.42833
	12.5242	3.37583		8.7225	1.93		2.80167	1.6075
	14.9675	2.68917		6.81917	0.809167		2.4725	2.23417
	13.1267	3.24917		8.49417	1.35		2.75833	1.76583
	14.9583	1.88667		8.07083	1.40333		2.85333	1.63083
	13.0108	2.49917		4.3575	1.0725		2.8725	1.34833
	10.3508	2.78583		3.64083	1.21		3.13917	1.485
	12.2208	1.83583		2.93583	2.15333		3.59083	1.5425
	9.36833	2.20917		7.08667	2.04417		2.03083	2.09583
	11.4692	1.8825		5.59083	1.51667		4.17583	1.43167
	7.275	2.36		6.63083	1.70583		2.92083	1.7225
	12.0542	2.9		6.07	2.42667		3.56667	2.33833
	12.905	2.52167		8.31083	1.655		2.7375	1.56667
	14.9958	2.96917		7.31417	2.33917		3.19667	2.10667
	12.5533	3.02667		6.33833	2.27667		4.08	2.165
	9.93833	2.135		5.4575	2.4125		2.43167	1.70917
	11.7567	2.4225		6.235	1.2675		3.30333	1.97417
	12.9033	2.52833		7.2325	1.50833		2.53083	2.14167
	7.24333	2.92167		7.08083	2.0775		2.735	1.86917
	4.77417	2.08		3.99083	2.29083		2.48417	1.83167
	4.88583	2.0725		5.65	1.61667		2.9825	2.38917
	11.4392			7.03167	1.95917		3.44583	1.35333
	7.0675			9.44	2.29333		2.68917	1.94167
	13.7792			4.3675	1.93417		2.61917	1.94
	6.2475			6.6975	2.43333		2.1675	1.89417
	8.56			6.495	2.40167		3.28583	2.49
	24.7758			8.56583	1.84333		3	1.53917
	10.205			6.49667	1.84167		3.215	2.37583
	13.2525			4.90833	2.035		2.47833	2.54333
	11.81			7.90667	1.71333		3.29	1.955
	13.1333			7.94167	2.14		2.58	1.98167
	7.8125			7.99167	1.6625		3.40417	2.22333
	5.68			6.27667	2.0375		3.27583	2.28333
	9.98			7.58167	2.36167		2.1025	2.3725
	9.16667			5.445	2.1625		3.40667	2.00333
	4.74583			3.09917	2.53333		3.39167	1.81167
	7.00833			9.415	1.64917		3.30667	2.06917
	14.5242			3.87667	1.85583		2.965	1.8675
	7.04167			9.20333	2.24667		3.56833	1.31833
	7.03417			5.77167	1.68167		3.38917	2.09917
	11.2292			7.7025	2.50667		3.21583	2.55333
	14.305			8.02917	3.13917		2.84333	1.85667
	10.4825			5.1375	1.61583		2.65667	1.505
	3.96917			6.7975	2		2.89167	1.6675
	10.6133			3.96417	1.94083		3.345	2.31583
	8.47833			7.10333	2.525		1.87167	2.075
	14.0667			8.27667	1.8375		2.25167	2.07917
	14.7408			4.89833	2.66083		2.18833	1.00833
	7.505			7.16333	1.8925		2.55417	1.69417
	12.0742			7.10167	2.05417		3.08417	1.32083
	12.135			5.655	1.80417		3.0425	1.66917
	14.4892			4.695	2.085		3.1775	1.80917
	9.90667			8.01667	1.99417		3.155	1.83167
	7.14667			3.84417	1.73583		3.19667	1.88083
	10.1483			4.95083	1.935		2.48333	1.80917
	12.86			6.53583	1.8325		2.815	1.87333
	14.34			4.03167	2.25333		2.74583	1.44417
	5.955			8.17667	2.11667		2.30833	1.35333
	5.42917			6.63833	2.26167		3.6	1.95833
	12.1183			8.535	1.68417		2.84083	2.06
	9.99833			5.36333	1.68583		2.41333	1.15667
	9.66583			9.5825	1.94333		3.05333	1.86167
	6.8525			2.3525	2.15583		2.54667	1.31917
	8.63083			7.455	1.15083		1.89583	2.07
	6.90333			7.83417	1.82667		2.14333	1.79417
	8.66917			5.08417	1.83583		2.29583	1.47667
	5.355			3.14833	2.11417		2.47333	1.75083
	6.79667			5.65833	1.865		1.68833	1.99583
	16.9225			4.96667	1.12583		2.78583	1.6975
	5.37			4.48833	1.5575		2.52083	2.495
	13.68			3.11167	1.75917		2.72583	1.28333
	6.05167			5.08583	1.60417		3.03583	1.78667
	14.4233			7.925	2.40833		1.515	1.59833
	14.71			6.8525	1.71167		1.69333	2.3025
	5.93167			5.54833	1.96833		2.8575	2.21167
	7.52			8.76667	1.41833		2.39917	1.44667
	9.34833			8.94583	1.91833		2.61417	1.83083
	16.6033			5.51083	1.4125		2.12667	1.27667
	14.3525			4.68333	1.92		2.92333	1.8925
	13.8325			4.5575	1.945		2.71833	1.68833
	10.0292			7.2625	1.335		1.95333	1.7675
	9.05417			6.09083	1.76		2.5425	1.84
	9.5			8.04167	1.655		2.84	1.5325
	13.2567			5.75583	1.44417		2.06083	2.12167
	11.3417			7.13083	0.9825		2.4575	2.00833
	9.87333			5.03083	1.205		3.09583	1.49333
	10.3142			8.94833	1.52417		2.53833	1.92417
	10.0833			5.66583	1.72417		2.43417	1.74
	10.3733			3.03333	1.80333		2.56667	2.07083
	12.7858			2.4325	1.13917		2.77833	1.4475
	24.335			3.21083	1.2375		3.46667	1.85
	13.6792			7.49833	3.02083		2.28667	2.10583
	11.2225			7.095	2.2675		2.92917	1.99083
	11.2158			5.45667	3.215		2.53083	1.895
	11.7525			4.2025	2.32917		3.975	2.21083
	2.8425			2.23417	2.43667		2.495	1.9525
	12.6608			5.76167	2.00333		2.03083	1.86917
	13.8458			8.12917	3.34833		3.2025	2.08083
	13.7967			5.44917	3.17167		1.93083	2.21083
	8.9525			7.20333	2.66083		2.44667	2.00167
	5.23667			6.81333	2.71583		2.695	1.835
	11.5942			5.72083	2.42917		2.75417	1.74917
	6.99333			4.4025	3.5075		2.70667	2.08333
	11.7217			2.79	2.80417		3.17083	1.93
	7.98583			5.51083	7.7225		2.18833	2.01833
	11.0033			7.88833	2.75417		2.13083	1.99083
	12.1475			4.12417	9.62083		2.77167	2.17083
	11.2008			7.75833	1.90917		2.6025	2.61833
	5.51667			2.2025	2.67667		1.90917	1.66
	11.6458			3.01333	2.86917		1.85333	1.87667
	11.3958			7.43	2.54333		2.49583	1.82
	14.0117			9.11833	2.86417		2.08083	1.8225
	12.0433			5.72	2.9275		2.3475	1.45917
	11.2342			2.86667	2.57167		2.33833	2.765
	7.60167			7.085	2.145		2.31583	2.2825
	6.43667			5.81667	2.435		2.04167	1.66667
	7.64083			6.66917	2.6925		2.66333	1.8925
	3.76667			7.3125	2.76167		2.665	1.81167
	11.7517			8.15167	1.86083		2.32667	1.78333
	5.26917			6.35083	1.8425		2.26583	2.09417
	12.235			4.3175	2.28583		2.78167	1.915
	13.365			8.56917	2.88583		2.25667	2.09833
	9.88			6.815	2.79917		2.47417	1.7325
	12.6425			5.84	2.90917		2.7875	2.1
	14.2533			6.8175	3.23333		3.58667	2.47417
	8.555			6.05	2.28917		2.6125	1.78
	8.655			2.6275	1.785		2.24583	1.595
	4.70417			4.88	2.56583		3.46	2.18833
	8.17			6.93833	3.36667		2.08833	1.50917
	9.31583			6.11167	3.2175		3.6625	2.39583
	12.3192			7.73167	16.7083		2.60833	1.425
	11.1125			5.2175	2.17167		3.22583	2.13083
	10.99			5.01167	1.76833		2.8	1.66417
	5.70167			7.51583	2.3		2.22333	1.095
	9.595			4.36917	2.125		3.1425	1.5425
	14.5642			7.50917	2.75583		2.31333	1.575
	10.41			6.92083	2.27583		1.80167	1.395
	12.0592			7.8575	2.67417		2.79417	1.71083
	6.43833			5.26167	2.0825		2.62417	1.94
	10.2375			6.5575	1.83		3.12917	2.05333
	13.2992			9.12667	1.995		2.42667	1.86667
	14.3467			5.92917	2.38333		2.845	2.30583
	6.31			5.68917	1.66		2.46833	1.9325
	3.70667			7.69833	2.28333		1.86833	1.65417
	6.1525			7.55833	2.25917		3.38667	2.175
	10.9342			5.66083	2.13583		1.70083	1.66667
	12.7642			5.50917	2.21333		2.41833	1.60917
	11.3033			2.8625	2.23333		2.38917	1.5425
	4.29667			12.7283	1.61417		2.22833	2.19583
	12.345			1.52583	2.89417		2.50083	2.34417
	14.4067			2.89	1.65		1.75833	1.50917
	15.4125			5.33083	2.28917		3.11833	2.43167
	11.6267			7.545	2.07833		2.83333	1.85083
	7.79417			2.855	3.03167		2.26417	2.31083
	15.5108			3.6575	2.62583		2.34167	1.30833
	10.3583			8.375	2.30583		2.4825	2.20833
	4.29917			9.1275	1.39583		4.22083	1.845
	10.7683			5.54083	2.17167		2.69917	1.88833
	14.005			4.24833	2.53167		2.65333	1.57
	11.3525			4.745	2.0925		2.00167	1.80083
	4.40833			3.2275	1.9775		1.51667	1.83
	33.9292			5.85333	2.31333		2.3	2.67667
	13.225			7.04417	1.91833		4.41417	1.35833
	11.065			9.39917	2.66833		2.26917	2.44167
	8.23417			5.70667	2.3475		2.26583	1.99583
	6.28417			6.72917	2.14417		1.9525	5.945
	12.0458			5.77333	2.475		1.71	2.51917
	14.5875			6.6825	1.83833		3.18917	2.4725
	9.81083			5.5575	2.30833		2.16	1.72917
	5.3775			4.60167	2.15083		3.1825	2.5925
	21.0842			6.09167	2.34667		3.3625	2.14083
	7.53			8.50083	2.1975		2.24667	1.80917
	8.90917			5.8225	2.66833		2.605	1.78833
	15.9017			4.6575	2.04583		2.315	1.435
	3.16083			4.98833	2.65333		2.83417	1.7825
	5.58083			7.86	2.5625		2.33583	1.61917
	4.1675			5.90333	2.285		2.47	2.39583
	14.3567			4.95333	2.745		1.94417	2.13667
	11.4567			3.75833	1.91583		3.11917	2.30917
	5.65			3.04333	2.27417		3.3475	2.36667
	6.4975			5.58833	2.49083		1.76083	1.59333
	19.0883			3.78667	2.27167		2.52833	2.15083
	14.9583			5.56333	1.77667		2.2075	2.29333
	3			6.0675	2.59917		2.27667	2.57
	14.2042			3.76583	2.57667		2.03	2.10833
	12.0142			7.66417	2.26		2.59083	2.5575
	7.82			5.72667	3.10083		2.79	1.78
	10.2792			5.7975	2.48417		2.1825	2.31083
	16.1667			5.44583	2.12667		2.72	1.81
	4.91833			6.9225	4.23667		2.24	2.3
	8.01667			7.71	2.8025		2.4775	2.12167
	17.0408			3.98667	2.08417		2.00833	2.17167
	4.74417			3.21583	2.665		2.7075	2.04083
	14.5692			6.1625	2.40833		1.44917	2.44333
	5.11917			5.24583	1.60333		2.755	2.05833
	7.145			3.16333	2.185		3.17	1.45167
	14.6167			6.12333	2.0875		2.44083	3.02833
	14.4108			5.21083	2.65333		2.45667	1.97583
	13.6433			4.8625	2.53167		2	1.75
	14.6783			4.69583	1.66333		2.30583	1.39917
	11.8533			2.715	2.55083		2.29583	2.02833
	13.4858			2.585	2.83833		2.01583	1.65417
	14.4792			3.47	1.82583		1.69	1.5525
	14.71			3.205	3.265		2.36083	1.53167
	14.7017			6.33333	2.53667		2.55917	2.23333
	13.6758			3.285	3.66417		2.24833	2.04667
	11.4833			5.08833	2.33833		1.9825	2.185
	13.1858			2.22583	2.67833		2.405	1.97167
	10.3183			5.21417	1.875		3.23167	2.0425
	9.91167			8.35583	2.4925		3.00583	2.12667
	15.2358			5.29917	3.01083		2.02167	2.30333
	5.7675			4.82083	1.85917		2.94083	1.91167
	3.92667			3.17833	2.2425		2.42917	2.16167
	6.12917			3.06583	1.98917		2.32917	1.32583
	6.11417			5.29417	1.52		2.9275	2.16083
	13.5783			2.91083	2.32583		3.06	1.705
	13.8742			4.67833	1.51417		2.03333	2.04083
	13.8817			4.16417	2.245		2.56167	2.005
	6.88417			4.49667	2.05417		1.5325	2.02417
	15.0375			4.31917	3.46833		2.09167	1.87917
	7.99833			5.33417	2.39083		1.81167	2.09083
	7.97167			8.68417	2.42333		2.08917	2.31
	2.87583			8.49667	5.32667		2.22417	1.8975
	12.095			13.0483	2.12		2.5725	2.4075
	13.3975			5.42917	1.32167		2.085	1.77667
	12.2567			5.85167	2.30083		2.9075	1.55
	12.065			22.2783	2.85583		1.20083	2.07917
	13.5025			10.9208	2.5775		1.9025	1.7225
	11.8317			13.5717	2.29083		1.82833	1.805
	18.3			7.89833	2.07083		2.36167	2.62917
	12.205			11.4883	1.99167		1.97583	1.51
	14.8017			6.37333	1.88167		2.72667	1.75833
	14.7092			2.47833	2.04667		1.34	1.95917
	13.3933			4.85167	2.80833		2.51583	2.35833
	20.3442			3.85	2.54667		1.8975	1.81583
	10.4942			12.2967	1.76083		2.1575	1.81833
	30.6592			9.20667	2.5525		1.9475	1.83333
	7.56417			14.5608	2.70083		2.45583	1.74667
	3.50417			9.80583	2.02333		1.75333	2.30667
	11.9283			12.8325	2.54167		1.83583	2.02583
	4.61			8.09583	1.83333		2.0625	1.68583
	26.8833			10.5925	2.10417		2.35667	2.24417
	14.2475			10.1725	2.45		1.19	1.99083
	3.7325			12.0325	1.935		2.69167	1.93167
	11.2975			11.2992	2.26667		2.375	2.32167
	7.86			12.4817	2.5775		1.86417	1.75667
	6.415			10.9483	2.02833		2.21	2.36167
	6.45333			10.1342	2.6375		2.6875	1.97833
	6.5125			7.14583	2.18417		2.58083	3.0425
	11.9042			11.0675	2.275		1.88333	2.06833
	19.745			8.9	2.43083		2.42583	2.0875
	11.8592			8.33833	2.40167		1.91833	2.38667
	8.04			5.8125	1.65917		2.295	1.41333
	15.9742			12.9092	2.64667		2.04167	2.21583
	11.4175			8.5025	2.61917		3.04083	2.53167
	5.67667			5.65583	1.765		2.84417	1.76083
	4.79917			11.3625	3.09583		2.28583	2.33333
	17.135			7.50083	2.79083		1.39667	2.1025
	29.8483			6.98083	1.59833		2.50667	2.04833
	8.72417			8.7625	2.5675		1.71917	1.70667
	7.58333			10.08	2.97667		2.03417	1.36083
	14.8467			3.7	2.63667		2.195	1.56833
	6.73667			6.1175	2.85417		3.19417	1.5625
	17.3967			10.0092	2.2125		2.74167	2.75667
	12.56			5.72	3.135		2.62417	2.71667
	12.6625			9.84583	2.00583		2.95	1.82917
	5.77333			7.75917	2.175		1.97167	2.295
	8.48			5.59	2.5		1.66083	1.64667
	18.515			6.96333	3.19417		2.35417	1.7875
	34.0675			9.54083	2.99417		2.73833	2.28
	13.7508			8.33333	2.185		2.48667	2.10083
	17.96			11.2292	2.33		2.84667	2.365
	8.04417			6.82917	2.54833		1.92583	1.56833
	9.08667			3.06333	1.805		2.02	1.9
	8.91167			10.6067	2.3325		3.16583	2.22917
	41.335			6.11917	1.8875		1.87083	1.29333
	6.47917			7.81583	2.04833		3.29583	1.60417
	17.6733			9.54583	2.41833		2.00917	1.63583
	24.8758			11.3308	2.42833		2.68333	2.05583
	36.6375			6.38	3.065		2.19667	1.985
	14.2033			9.88917	2.3775		1.76333	1.52833
	34.6842			9.1725	2.2875		2.08917	1.96667
	13.4275			4.38667	3.07917		2.21333	1.9075
	19.85			9.00333	1.8075		1.97167	1.60833
	13.7342			11.4242	1.98833		3.275	1.81667
	7.25167			12.0258	3.14417		2.94833	1.6675
	12.9092			11.7575	2.2325		1.82833	1.38417
	15.3842			9.325	2.34667		2.97667	1.85167
	15.6092			8.77583	2.6825		2.62583	2.04417
	22.44			7.89083	2.79583		2.195	2.14833
	36.4183			7.925	1.92917		2.47167	2.0025
	10.3608			11.8458	2.68833		2.1075	2.09667
	18.4483			12.115	2.30833		2.08583	1.92667
	13.0975			4.22917	2.5725		2.475	1.98667
	39.1392			5.50333	3.1575		2.96583	1.86167
	8.46167			5.11667	2.37917		2.74917	1.62667
	43.7925			11.8783	1.85333		2.26417	2.21417
	11.9258			13.1025	2.27083		2.6875	1.55583
	15.5808			4.53	2.15917		2.88167	1.92
	8.79083			9.07083	2.8125		2.13167	1.97417
	6.34917			6.64417	2.56583		2.74583	2.7675
	4.80833			9.2425	3.14083		2.35167	1.75083
	33.9992			4.62167	2.75333		2.6625	2.875
	10.165			8.32583	1.82583		2.46667	1.9175
	16.5608			11.7558	2.665		2.7075	2.55917
	17.1292			10.0525	2.2275		3.20667	2.18167
	11.7308			3.62333	2.10417		1.88	1.95917
	12.6683			2.8775	2.90667		2.45333	3.03667
	18.4117			8.66167	1.99083		2.54083	1.97583
	10.1925			4.07417	2.62083		2.45917	1.81333
	18.615			8.51667	2.50167		2.66167	1.95333
	19.2383			6.1	2.22667		2.39833	1.99417
	38.4692			3.675	2.81		2.29417	2.02667
	8.335			20.2033	2.2225		2.07583	2.3
	12.0175			9.69583	2.65583		2.69333	1.6675
	13.6017			9.85833	2.38		2.87	1.98917
	17.7458			9.5875	3.13583		3.28083	1.57417
	10.4825			8.06583	3.13833		2.88917	1.74333
	15.8117			4.75667	2.325		2.725	1.95083
	29.2175			7.11083	2.6675		2.82167	1.75667
	28.5017			5.82917	2.77083		2.835	1.87083
	14.4			5.205	3.16333		2.5375	1.82167
	19.3317			15.7425	2.86333		3.2925	1.96917
	13.1233			9.28417	1.82083		2.135	2.22833
	18.4833			14.9425	1.96417		2.42417	1.93167
	15.8783			10.4192	2.02917		2.865	1.9025
	11.4867			12.3742	2.46667		2.32833	2.155
	20.3775			8.79917	2.7875		2.97583	2.28417
	16.0525			7.56417	2.38417		2.43333	1.14167
	10.96			9.925	1.72917		2.58417	2.3325
	9.90333			14.8117	1.3375		2.38167	1.67
	26.405			13.5392	2.26083		2.65	1.77667
	12.9667			9.7925	1.28917		1.82	1.845
	15.8342			7.39333	2.17083		2.1875	1.7175
	12.1767			13.3642	2.52417		2.56917	2.11167
	13.8167			15.2908	2.01417		1.76667	2.39083
	9.265			10.995	2.0075		2.34	2.34083
	12.4108			14.4917	2.70667		2.23917	1.305
	12.4167			12.6958	2.35833		1.72583	2.375
	10.8692			12.2792	2.265		2.43667	1.21917
	10.6867			12.985	2.79083		2.89583	2.10917
	18.3542			12.295	3.4725		2.9575	1.77667
	42.8133			12.8967	2.355		2.99083	1.84833
	12.3442			13.2025	2.65833		2.435	1.9725
	13.4908			13.9067	2.98917		1.84333	1.42583
	10.2883			8.755	2.645		2.93417	1.63917
	16.3383			15.5758	2.42167		2.03667	1.7075
	24.8975			55.3417	2.79917		2.07667	1.7575
	14.7758			7.89	2.33583		2.42833	1.46167
	13.1			5.6475	2.21833		2.29833	1.80167
	5.84167			14.6967	2.23333		2.55917	1.46667
	16.2992			13.1342	2.11083		1.92917	1.78167
	5.5425			10.5658	2.43583		1.36333	1.45167
	9.75333			18.1892	1.89083		2.1125	1.21417
	8.36417			9.07167	1.69167		3.26083	0.974167
	14.1642			4.3225	2.8525		2.69	1.78833
	10.6717			7.9075	2.69417		2.02417	1.41833
	11.3833			10.8908	2.835		2.09167	1.885
	7.71			6.97583	2.29333		3.26083	0.986667
	33.4117			7.19333	1.81917		2.8	2.00917
	27.65			11.86	2.89833		2.54417	1.57583
	13.765			12.8508	2.5625		3.01417	1.3875
	18.555			10.4192	2.84917		1.99167	2.07
	8.29083			15.5642	2.80417		2.32333	1.67833
	7.95417			13.0942	2.83417		3.12	1.68833
	12.2292			12.005	3.22917		2.10583	1.78
	7.94917			13.9125	2.18833		2.14167	1.40667
	3.35667			6.3775	2.7325		2.76583	2.505
	9.0525			13.0533	2.1575		1.94667	1.54583
	4.8675			11.6208	1.8275		2.04667	1.565
	10.8342			12.4783	2.05		2.65	2.31667
	3.40167			13.5308	3.13667		2.53667	1.40833
	6.675			8.45417	2.95083		2.16417	1.77417
	5.09083			6.62333	2.42083		2.52583	2.44167
	8.68167			5.06667	2.26417		2.42167	1.45667
	4.45167			3.60333	2.55417		2.46417	1.18333
	14.08			5.045	2.84		1.79833	1.76833
	14.5117			10.6292	2.605		2.60833	1.77
	11.7692			17.5783	3.20583		1.90417	1.8725
	6.8975			11.925	2.75667		2.02167	2.015
	5.71			12.3092	2.53667		2.96083	1.3625
	6.06667			13.7325	2.65583		2.02333	1.09917
	16.265			11.7142	3.3725		2.6625	2.04167
	9.15583			13.315	2.2475		3.4575	2.1025
	19.5192			14.8408	2.83667		2.46917	2.3475
	11.5058			12.2583	1.9025		2.87167	1.2075
	16.0342			18.21	3.3825		2.21583	2.165
	3.68833			9.40833	2.91		2.08667	1.28917
	13.9358			11.0025	1.9925		2.49917	1.75417
	15.1767			5.97667	2.60833		2.17083	1.325
	4.74417			12.3292	2.4075		1.78667	2.1875
	5.56083			13.5958	2.1825		1.935	1.80167
	12.145			17.5692	2.475		1.63	1.89167
	9.07833			8.11833	2.815		2.41333	1.58833
	9.75833			9.05	3.0225		2.95167	1.4875
	13.1692			9.775	2.17667		1.86	1.8625
	5.36667			11.5467	2.04333		1.90083	2.48667
	6.0625			10.8892	2.225		2.59667	2.28167
	4.92583			13.3625	2.20583		2.1625	1.7175
	7.01			15.6092	2.1975		2.33083	1.14333
	10.545			12.6667	3.11333		2.76917	1.42917
	16.9925			14.5808	1.89417		2.4725	1.23417
	17.145			13.5992	2.36917		2.42333	1.57667
	12.8208			15.0217	2.45333		1.45667	2.11667
	4.6975			10.9233	2.05417		1.98583	1.615
	16.46			7.3575	1.92		2.04583	1.87917
	5.55			12.6425	3.61167		2.945	2.35667
	3.58167			14.8983	2.48417		1.96417	2.15917
	5.8825			9.42083	2.24167		1.8075	1.4825
	4.20417			4.64583	2.4775		2.10333	2.74833
	3.0375			7.43583	2.28		2.88167	2.16833
	2.8			5.15167	2.58333		2.13583	1.16667
	14.3792			10.5867	4.66		1.92417	1.93667
	3.22833			11.1017	1.83583		2.21917	2.14667
	7.96			10.9233	1.91417		2.49083	1.80083
	3.72917			9.4325	2.83417		2.37833	2.26917
	15.3208			5.55917	1.945		2.2625	1.51917
	17.4292			13.8467	1.85833		2.46917	1.74
	4.68917			5.45833	2.90167		3.4075	1.85833
	9.46583			8.61	2.48833		2.6625	1.9625
	4.57			10.5667	1.91083		1.60833	2.33917
	6.08417			10.4458	2.47583		2.75417	1.62667
	5.845			7.21167	1.135		1.93917	1.91
	14.6275			9.64083	1.69583		1.88917	1.25417
	17.6975			4.53333	2.32333		1.8525	2.11333
	4.4			11.5458	2.57583		2.4	1.51917
	9.6875			4.12083	1.67667		3.1325	1.82583
	9.17			13.945	2.1425		2.4225	1.19083
	4.55			9.05333	3.0025		2.3275	1.70833
	12.0233			15.2	2.42833		2.27917	1.8875
	7.10667			9.79833	2.645		2.3825	1.99917
	11.045			11.9917	2.6475		3.81667	1.97083
	17.4058			14.4933	1.81		2.17167	1.1775
	11.7758			8.52917	1.93583		2.375	1.87083
	11.1575			11.9467	2.2125		2.16333	1.74417
	4.61583			17.5017	2.06917		2.56667	1.76417
	11.995			7.81417	2.48667		2.31583	1.70167
	14.5925			11.5817	2.705		2.72583	1.35333
	10.22			12.6825	2.025		4.39583	1.88167
	14.8175			12.7292	1.94833		2.705	2.02333
	4.39583			11.1242	2.29167		1.9175	1.81167
	4.18917			11.4717	1.8975		1.86917	1.8275
	3.31833			7.5875	1.89583		2.83417	1.97833
	16.0733			12.6342	2.45667		2.61667	1.615
	2.355			16.8142	1.86917		2.89	1.90333
	8.835			9.0125	2.24083		2.04917	1.71833
	6.4575			17.8817	1.94917		2.47	1.6025
	10.6083			10.7783	1.75833		2.26083	2.16083
	4.11667			10.7117	2.695		2.2725	2.16667
	4.7775			13.8183	1.97833		1.74417	2.22083
	5.79333			11.4592	2.35583		1.9175	1.77667
	5.66917			16.4783	2.85333		2.51167	1.61583
	11.26			13.0458	1.98		2.36083	1.54
	9.88917			19.6767	1.64083		2.0625	1.57083
	9.8325			14.1933	2.25583		2.11667	1.78667
	10.375			16.6758	2.46917		1.95083	2.37333
	6.25583			19.2167	2.59833		2.285	1.86333
	11.0042			9.56917	2.33417		2.08583	2.1325
	12.9692			11.2525	2.45333		2.905	2.20583
	6.55667			8.34167	2.50667		2.42083	1.51667
	4.76667			12.3375	2.34083		2.86917	2.175
	14.4317			14.4333	1.665		2.32083	1.87417
	7.45			3.65333	1.545		2.62417	2.465
	4.37583			15.6842	2.8625		2.08583	1.83
	3.85583			8.23833	2.25833		2.0175	1.44833
	13.8533			11.6267	1.74917		3.13	2.11
	3.9775			10.0625	2.49917		2.22833	1.95583
	14.2908			5.905	2.0975		2.94	2.06833
	16.6767			13.0717	2.21083		2.81417	1.63667
	9.50833			11.4817	2.89583		2.7525	1.54667
	13.4108			11.2217	2.21667		2.14417	1.7925
	8.83833			14.5933	1.82583		2.7425	1.67083
	9.08083			10.3067	2.01667		2.14833	1.59583
	13.51			13.61	2.255		2.21583	2.26583
	6.30083			16.0225	2.51667		3.2225	2.37167
	9.28333			6.69083	2.38417		2.98667	1.93
	4.99667			12.27	1.79		2.09667	1.79583
	8.47667			12.9542	1.59833		3.465	1.7775
	13.7833			9.4925	2.45583		2.6075	2.00667
	14.2483			10.0042	2.59417		2.095	1.68667
	16.6725			13.4733	2.47		2.80833	1.29917
	2.91417			8.9125	2.91083		1.95167	1.89667
	4.69333			8.88417	2.57583		2.795	1.98667
	7.86833			6.49583	2.67		2.24083	1.31167
	2.73333			15.3767	2.20667		2.63833	1.85667
	11.88			14.7275	2.10417		2.37667	1.7675
	10.2425			13.4892	1.8725		1.39167	2.2975
	15.5867			15.6492	2.94417		1.76917	1.60917
	12.7725			10.325	1.8175		2.12	1.5975
	12.1125			14.88	1.90917		2.24417	1.725
	6.425			16.0392	2.54917		2.55917	1.68583
	4.37			14.3267	2.43167		2.54833	1.23
	10.85			7.47	2.7775		2.255	1.8875
	13.2267			7.73083	2.7775		2.22833	1.36
	6.70917			13.0692	2.52167		1.60583	2.3975
	3.01417			12.6117	2.33583		3.35667	1.47167
	2.92417			8.09833	2.5225		2.20667	2.08333
	8.05167			32.3133	2.03667		1.935	1.4025
	13.6367			7.9525	2.44083		2.77083	1.40667
	9.30417			10.12	1.59583		1.8625	1.78417
	3.28333			11.8567	2.64333		2.46167	1.24333
	13.185			14.0567	2.52167		1.82667	1.80083
	10.675			8.80333	2.51833		3.64917	2.02417
	3.29833			9.955	2.16917		3.57333	1.1075
	18.4142			13.0608	1.6175		3.0675	2.01667
	11.7442			10.8742	2.63417		2.44	1.61667
	12.7633			3.91417	1.7675		3.82083	1.73417
	8.32417			10.585	2.6225		2.08667	1.9775
	3.185			12.5492	2.08917		3.42	1.98333
	18.2358			4.2275	2.38083		3.75917	1.81167
	6.825			5.635	1.57833		3.49333	1.6125
	6.87333			3.12167	2.0475		1.83583	1.795
	5.46583			10.8392	1.895		2.88667	1.22417
	7.78167			10.765	2.14833		2.06417	1.6375
	2.98917			11.9042	1.37833		2.44417	1.34583
	15.1025			11.4217	1.60583		3.13833	1.4825
	10.5983			10.4817	2.2525		2.9775	1.93833
	11.61			10.4908	2.4925		3.9775	1.33
	13.8642			11.515	1.5625		1.96583
	15.8425			5.35083	2.29333		3.09917
	4.37333			9.85417	1.90833		2.61917
	9.30417			9.54333	2.25		2.5025
	13.0542			11.1067	1.695		2.28333
	14.4458			11.6325	1.48333		2.9675
	4.48083			9.0975	1.64667		1.8275
	10.115			5.77	1.77667		3.19917
	6.19333			4.26333	2.52333		3.38833
	8.37417			10.4942	1.88833		2.88583
	5.48833			13.41	2.28083		2.8325
	4.91833			8.5975	2.03333		2.69167
	4.16917			7.77167	1.84833		2.83833
	3.0725			3.9125	1.94333		1.87083
	3.66083			7.83667	1.71417		3.34917
	8.63917			9.25417	2.41333		2.59583
	12.2142			6.82	2.51833		2.54917
	7.9725			7.32167	3.0775		2.92667
	13.2875			6.15583	1.235		2.10167
	8.37833			10.0575	2.52333		3.13083
	15.0633			4.3975	2.33833		2.6875
	9.2475			10.3467	2.84333		3.14833
	13.9583			6.2125	2.07167		2.855
	10.1058			14.4958	3.47333		2.28167
	11.8308			9.62583	2.715		1.9475
	10.0075			8.92417	2.14417		3.59583
	16.7258			3.12833	2.05833		2.34083
	11.5467			11.69	1.63		2.40417
	11.2367			15.8567	2.495		2.6775
	15.3008			19.11	2.02167		2.52583
	5.62167			12.2708	2.13833		2.0775
	5.61167			3.04917	1.39		2.67917
	11.5392			11.5542	2.0625		2.14167
	12.89			12.4825	2.11167		2.02167
	17.3483			5.04	2.375		1.69667
	9.83833			11.4942	2.01667		1.8825
	13.9392			9.92167	2.19		2.27
	18.9417			12.4483	1.59333		1.86167
	12.725			12.4133	2.60833		2.1875
	7.2225			12.4775	1.94583		1.86417
	8.45333			15.3658	2.55083		2.5125
	11.4975			12.2808	2.255		2.51583
	18.9433			5.89083	2.45583		2.56167
	9.1425			11.8492	2.50917		2.27583
	8.29333			10.3683	2.255		2.01917
	15.7842			11.2392	2.15167		2.235
	10.97			13.9692	2.325		1.73
	9.60083			6.93333	2.39667		2.43333
	14.1475			10.2267	2.33667		5.07
	8.98583			3.96833	1.62833		2.54167
	12.855			13.1308	1.97083
	7.07417			7.69	2.32917
	14.235			11.3008	2.5625
	17.3258			12.6583	2.22417
	12.9267			13.2092	2.86
	12.1183			12.4242	1.8325
	15.2567			7.73333	1.62333
	12.4717			4.27583	2.75833
	12.2317			8.4425	1.02833
	9.6			14.8642	2.75333
	12.1425			8.16583	2.6375
	16.3275			13.8783	2.4375
	15.1175			7.68167	2.51
	11.2975			10.3525	2.495
	11.8267			9.13333	2.49417
	13.2283			12.9108	2.6275
	15.7092			12.3483	1.62833
	14.5383			14.3008	1.3875
	10.48			6.1075	2.67667
	5.57417			11.5783
	19.27			13.7792
	9.78083			9.70917
	13.2258			10.2058
	16.4825			13.0917
	9.39833			7.215
	10.4442			7.75583
	7.7125			32.0417
	16.2625			13.8017
	10.6467			5.445
	12.6392			11.8558
	9.09833			3.18667
	17.2767			13.9917
	12.2308			9.85167
	4.58083			10.1983
	15.2992			9.31333
	18.6267			5.05333
	12.6217			10.6033
	8.07917			11.7742
	8.96417			13.3558
	7.51583			14.37
	7.29			3.29833
	9.05417			11.2075
	15.085			13.0725
	14.06			9.435
	9.55833			5.005
	9.9775			13.1467
	15.935			4.79
	15.8467			13.3708
	15.2592			10.3383
	15.6658			13.95
	6.0275			11.3483
	14.0592			7.74667
	12.9267			11.7808
	14.5375			11.6533
	13.4208			13.6767
	5.27333			12.6042
	6.25917			5.255
	12.1058			13.4275
	13.0042			11.7617
	12.5033			9.7275
	11.2892			7.64083
	5.735			13.04
	11.6542			13.4592
	6.11333			12.085
	16.4233			13.6167
	8.16417			7.705
	9.45583			11.475
	14.0017			8.39417
	9.53583			16.32
	16.65			13.4542
	16.5267			10.3308
	8.495			11.1342
	9.75167			11.125
	16.325			11.5708
	13.2517			8.40583
	7.035			9.39083
	13.9842			12.1525
	13.7183			13.0483
	9.1375			10.355
	8.27833			10.5392
	10.7142			11.7592
	13.1883			11.36
	15.4983			15.5025
	6.30167			6.73583
	14.3242			9.61833
	16.435			10.1792
	10.3175			9.56667
	11.6283			8.38667
	11.7425			14.6367
	13.7758			9.43
	12.6092			10.0417
	11.7883			5.56
	8.4875			10.55
	10.5333			13.1508
	10.895			7.37333
	14.0858			11.8925
	3.93583			13.1683
	10.905			7.63333
	8.5725			5.745
	4.7575			10.2042
	9.70167			6.9025
	11.5192			8.56167
	14.6425			5.60833
	13.365			9.05
	8.90667			4.99667
	8.13083			13.0308
	12.4792			7.195
	13.6808			13.4867
	5.77167			6.6475
	12.7842			6.74417
	4.63833			4.58583
	11.9717			12.48
	4.93583			7.07583
	10.7767			12.5792
	15.7675			15.2925
	8.80417			3.69167
	8.225			5.89667
	5.92583			10.0817
	4.12583			8.38667
	5.85417			5.2225
	3.17583			6.39417
	11.9175			9.6375
	12.4758			2.74333
	7.25667			8.70333
	12.3267			6.26917
	10.6342			8.8
	10.3975			9.465
	11.1892			9.28917
	10.9525			2.99833
	13.2758			14.8183
	7.8625			8.57667
	9.06167			10.7375
	5.7325			15.1408
	5.99167			12.7258
	14.055			10.8525
	7.215			6.35833
	11.3933			14.6142
	4.72083			15.8283
	14.4			10.6308
	10.2642			10.3083
	13.4042			16.9967
	10.1592			15.3017
	11.315			9.65583
	5.76			20.95
	5.03167			23.9767
	2.24417			9.5425
	8.9875			8.91417
	12.5825			5.58333
	12.5575			8.86333
	4.15583			15.3892
	15.4458			12.1167
	13.0908			7.90167
	10.7975			12.1133
	7.1925			11.2975
	7.26917			13.5733
	14.6675			10.9608
	10.6108			4.73917
	3.02833			5.16167
	12.9975			17.0983
	8.78583			9.50667
	10.7108			5.27167
	3.93333			12.6358
	10.7717			6.49667
	10.7275			7.07333
	6.97917			9.74167
	12.0242			9.82
	9.94417			13.3983
	5.855			18.55
	9.80583			15.8642
	10.4642			3.29
	11.7325			15.0917
	8.84917			12.385
	12.6417			5.48083
	13.715			8.84333
	9.8425			14.7075
	3.3625			6.87167
	8.00083			13.0408
	7.30083			7.31333
	6.0975			12.5225
	2.63667			9.95917
	7.82833			11.5392
	14.0992			14.5092
	5.06917			9.36833
	5.38917			18.69
	3.38583			7.84833
	5.075			9.92
	4.20833			11.7875
	12.2167			13.4775
	11.5775			13.96
	2.5275			5.59167
	4.85583			16.745
	5.15417			12.8558
	6.3875			12.6283
	8.17167			7.635
	7.36917			10.2358
	13.6825			10.8508
	4.73917			14.9283
	16.9383			13.8467
	11.8508			11.45
	8.54583			11.5533
	7.47667			13.0608
	2.735			14.8325
	9.725			10.5217
	8.6425			8.69083
	4.7075			12.6675
	11.6325			12.3733
	5.22833			14.4383
	9.11667			10.5183
	5.83167			14.8467
	4.42167			11.7758
	7.26583			18.0583
	13.1225			6.935
	5.18833			8.02333
	14.9917			11.165
	13.9642			11.0225
	11.2875			14.9558
	16.6375			9.53583
	7.70583			5.21083
	8.19333			27.6067
	6.935			8.82333
	5.1075			6.2275
	11.7517			12.79
	4.95083			9.99083
	5.02417			14.6708
	11.6208			16.9167
	8.56			10.7358
	10.7783			16.94
	14.0475			12.4258
	7.80917			6.4325
	14.5867			13.6625
	14.6867			4.79
	12.1183			9.505
	13.1292			10.0183
	4.92417			7.805
	12.7583			16.29
	8.21667			10.4592
	11.5908			14.3258
	9.65583			10.7025
	15.4792			11.7358
	8.89917			8.3025
	17.7333			11.8208
	13.1317			9.02583
	8.61417			6.82167
	14.8892			10.6742
	12.4542			7.155
	13.4225			11.6733
	4.26417			9.91333
	8.175			15.5658
	12.0575			11.8542
	14.3833			6.56
	12.3242			13.7567
	10.3908			6.06917
	13.3217			8.51917
	6.38417			6.8925
	8.52833			11.025
	15.5983			11.0608
	6.94083			15.7883
	7.1475			13.8533
	5.92833			10.5258
	5.31333			11.7058
	2.2125			12.0117
	5.61083			11.0733
	6.33833			10.1108
	13.075			11.2392
	15.9292			5.24167
	3.86083			6.4975
	7.22833			14.9742
	9.04917			13.9308
	13.5008			11.6575
	12.96			10.6017
	11.0992			10.1858
	4.575			12.7192
	6.81667			10.1417
	11.1517			12.51
	7.1775			9.58833
	13.6542			15.0492
	12.3083			11.3242
	14.8792			5.56667
	13.6			10.6592
	10.1925			10.2333
	12.5333			12.5883
	6.695			8.28667
	5.655			7.72083
	14.4258			9.96417
	13.6442			12.1925
	9.73833			6.86333
	17.5267			5.47917
	11.5525			2.40667
	14.185			7.51333
	12.1542			9.28833
	7.44083			8.17167
	12.3617			18.0375
	4.00917			13.1433
	5.85333			6.3825
	11.555			8.0125
	14.71			6.88
	13.0875			12.18
	10.6883			7.44333
	4.9825			9.69083
	4.89417			7.37917
	8.985			9.74833
	5.93			5.24583
	12.7942			8.57167
	12.9525			8.95
	4.935			9.10417
	13.03			10.5342
	11.0508			8.08167
	19.5875			13.9983
	13.1467			6.19083
	9.74583			9.6975
	12.3292			8.59833
	12.785			7.33417
	10.4575			11.4942
	12.37			13.6167
	14.7667			11.6058
	14.9508			9.38333
	4.11417			12.905
	5.385			7.96917
	10.1642			11.3433
	14.3717			8.9075
	13.045			13.4925
	12.525			9.8625
	4.4925			12.9058
	10.835			12.11
	13.8108			15.0408
	6.345			4.2975
	8.63833			5.83
	23.5033			13.5125
	12.7267			12.01
	9.27667			11.2542
	9.52167			10.3225
	11.7592			15.89
	11.1917			8.7125
	10.09			11.3492
	10.7475			9.60667
	9.58917			14.7775
	10.1358			11.7275
	10.67			12.885
	10.6175			5.12417
	10.9825			12.5617
	6.33333			8.59667
	10.1825			12.4625
	2.45			12.615
	12.1383			13.1408
	10.9283			10.7417
	6.92417			6.21333
	13.6358			9.02833
	11.8925			12.9475
	9.16583			10.6417
	12.865			8.15083
	6.29583			15.6142
	14.1742			9.8325
	13.1833			11.0517
	3.34833			12.785
	12.54			12.2792
	11.8142			14.05
	2.98167			11.8175
	3.61			13.8442
	7.12333			12.0683
	16.0442			9.59167
	9.71333			13.0608
	10.0675			9.95583
	11.3958			7.30167
	7.595			7.42583
	4.84167			4.78167
	8.0775			10.3442
	12.2492			10.2433
	9.98083			7.7075
	10.3683			5.21833
	11.6825			13.8492
	16.2642			10.2842
	9.27917			10.2683
	15.1			5.90333
	11.9283			10.435
	13.25			5.45
	14.0742			5.46167
	9.88917			8.66833
	13.3875			7.43917
	17.1108			10.2158
	12.1			8.99917
	12.8942			12.7183
	8.90917			4.4775
	12.2442			7.48583
	11.75			11.205
	13.6825			5.25333
	14.2333			7.28667
	13.19			7.47333
	8.835			7.165
	6.715			5.56167
	5.67417			12.3617
	17.0925			9.66083
	15.8133			12.4033
	16.795			9.82333
	9.66583			12.0942
	17.075			16.8992
	12.7708			10.6583
	16.1183			13.775
	8.13417			8.00917
	17.47			10.5633
	13.0508			17.0533
	11.7225			12.5108
	11.4575			4.43167
	10.45			11.3842
	2.65333			14.6083
	14.9583			4.3025
	15.6675			7.11333
	13.4375			11.4933
	6.59			6.51917
	6.23917			14.4283
	15.895			8.93083
	16.0583			9.89583
	12.6392			5.29833
	13.91			10.3
	4.34583			13.1308
	6.0125			8.5225
	12.0667			13.0825
	13.24			12.0917
	22.7808			10.0525
	4.54667			8.7525
	7.99167			6.60083
	15.6675			8.52583
	5.6775			12.0283
	24.7933			8.06667
	12.8917			16.8008
	14.235			6.94833
	16.4567			7.845
	6.52			6.7325
	12.6267			6.44167
	18.7558			5.2875
	5.5375			7.495
	13.1642			7.23083
	8.3575			4.4075
	9.18			4.18167
	11.9942			7.08667
	20.1417			8.0975
	16.8817			4.83333
	13.5083			14.1217
	12.5267			10.8283
	33.8833			8.295
	15.6033
	17.2967
	12.725
	5.35917
	3.99333
	14.2083
	8.2425
	12.205
	4.9675
	7.99167
	10.4733
	12.1192
	13.6642
	15.9692
	9.25667
	11.3583
	6.53
	5.405
	6.46917
	11.0392
	16.455
	9.47917
	11.1683
	12.7608
	13.1125
	8.045
	13.2325
	5.69417
	13.525
	17.0167
	15.3408
	11.4575
	14.2708
	11.6592
	16.1667
	4.53333
	14.3508
	4.6425
	8.4
	10.645
	9.14333
	9.87917
	12.3808
	10.0008
	5.9625
	16.9375
	9.7325
	13.54
	5.85833
	19.5383
	6.525
	15.6475
	18.42
	12.2342
	13.64
	3.75583
	11.755
	14.7858
	23.7275
	15.8225
	12.1508
	20.8775
	19.4333
	5.27
	10.675
	12.0025
	15.23
	13.3183
	12.8742
	3.3375
	10.93
	9.97583
	25.3075
	7.59417
	12.6758
	9.51417
	13.1158
	6.06333
	16.3283
	7.43667
	10.2433
	12.2883
	5.52833
	14.9367
	10.8542
	17.9325
	11.8775
	11.6033
	17.8875
	9.38083
	9.42083
	8.33583
	12.1575
	13.7125
	8.40917
	12.4683
	17.165
	11.0842
	13.5017
	9.46
	5.83667
	12.3242
	17.1442
	5.94667
	5.48083
	12.1042
	8.37
	7.99167
	11.7267
	12.3967
	12.2808
	13.435
	20.1933
	14.1908
	14.095
	7.31917
	8.73083
	7.48083
	14.4767
	17.2808
	15.745
	15.0433
	5.8325
	11.0467
	16.0275
	11.395
	8.62583
	14.135
	15.2583
	12.33
	7.58667
	17.4683
	12.4033
	5.70583
	12.79
	5.6425
	20.0575
	13.5467
	6.62083
	14.9408
	15.9325
	5.87333
	6.605
	9.7625
	11.6117
	8.29917
	4.67417
	14.1067
	6.32583
	17.7242
	14.4725
	15.1317
	12.6933
	14.9783
	14.4575
	15.6233
	13.9325
	12.8425
	13.3542
	12.0433
	14.8983
	7.30833
	11.8917
	4.56833
	10.2108
	10.2775
	12.395
	13.145
	17.5258
	16.9575
	13.6733
	5.8
	16.9792
	4.25
	12.0108
	13.4158
	13.6217
	14.4667
	13.925
	17.79
	12.5167
	10.6458
	15.315
	12.4208
	16.3525
	35.0983
	24.4175
	14.02
	16.34
	13.3675
	14.1367
	7.965
	8.93083
	21.5508
	15.8325
	22.4242
	3.4275
	12.0733
	18.8383
	6.66583
	13.9242
	14.4442
	15.1658
	8.00583
	6.59333
	16.7433
	7.3525
	12.8617
	11.2775
	3.80417
	16.5075
	8.2825
	9.96
	15.7533
	8.58583
	12.0375
	8.57167
	8.03917
	6.38167
	6.10083
	14.1025
	6.01833
	10
	9.5575
	5.60583
	17.72
	16.3683
	6.01083
	5.72583
	6.16833
	12.8608
	4.85417
	15.035
	14.0675
	17.79
	10.9858
	10.555
	12.3125
	13.49
	5.74167
	11.6117
	5.6875
	11.8583
	14.4058
	10.8
	16.7775
	15.3242
	12.19
	14.6783
	8.615
	10.4717
	21.1233
	10.7842
	16.2717
	16.005
	16.5667
	5.4875
	11.4058
	15.3158
	8.07333
	12.4783
	7.96583
	5.88583
	8.33833
	4.665
	8.99917
	7.88583
	18.4183
	12.3267
	18.9742
	9.09583
	7.88
	16.0875
	11.6558
	4.58583
	5.33417
	12.1717
	19.6108
	12.2167
	8.4325
	13.195
	15.0367
	13.025
	14.8675
	10.2792
	16.93
	10.225
	13.0442
	19.4617
	17.095
	16.7483
	6.32167
	11.0233
	11.3783
	13.6225
	15.4417
	14.59
	10.3242
	15.385
	15.5583
	9.61
	15.7258
	16.9817
	17.9142
	11.9742
	23.9133
	16.7717
	14.3192
	14.7042
	6.95
	15.3292
	10.735
	5.12667
	15.345
	5.1425
	14.8317
	10.5108
	16.7458
	15.6742
	17.4408
	5.57417
	13.5683
	17.6775
	15.1258
	10.9283
	7.42917
	4.6375
	16.11
	6.31083
	10.66
	7.57833
	4.70083
	12.1008
	12.4392
	12.6725
	9.87417
	16.4358
	12.7142
	15.295
	12.1842
	5.105
	8.18583
	13.9392
	28.8575
	8.81917
	14.6125
	9.485
	5.9875
	16.6575
	9.09
	15.9617
	14.6483
	17.0767
	12.6658
	18.0167
	4.075
	11.5775
	4.975
	15.0883
	3.64667
	17.3833
	11.9075
	13.9975
	15.9258
	16.4017
	14.7183
	13.9258
	9.87667
	10.4275
	6.735
	5.035
	13.0692
	12.5325
	15.54
	13.3908
	13.4267
	17.0667
	12.0167
	7.49583
	14.8983
	9.56833
	20.4758
	7.97083
	6.85083
	10.0008
	9.37333
	14.76
	14.8408
	9.3425
	14.2958
	16.7033
	13.5008
	13.8625
	17.0508
	15.1367
	14.0583
	14.5133
	17.5567
	14.455
	12.4525
	12.7942
	19.925
	12.7717
	13.3775
	16.2983
	11.99
	6.40417
	10.9725
	13.7767
	11.66
	5.99417
	15.5467
	8.755
	9.26083
	19.3958
	12.4917
	16.1908
	17.4842
	7.78333
	10.5958
	13.6467
	14.0692
	11.715
	12.78
	9.78583
	12.65
	14.0975
	15.1833
	15.8592
	14.1125
	16.1717
	9.1125

## Sheet: 3G
	CDT1					SET8					p21
	siNT	siDCAF14	siCDT2	Co-depletion		siNT	siDCAF14	siCDT2	Co-depletion		siNT	siDCAF14	siCDT2	Co-depletion
	5.60886	0.319394	0.589377	11.4758		1.34637	0.321378	39.7106	5.08543		26.4214	15.1898	9.41441	4.56781
	1.56885	0.9274	0.876725	10.8083		4.21059	2.22735	2.01567	4.88707		19.1188	8.00718	2.74044	77.6367
	4.39874	2.84013	1.45645	71.2781		9.09644	1.09518	2.85571	7.13608		24.8579	7.62956	2.66235	9.62158
	4.59087	0.482646	5.56062	2.9723		6.29642	1.26361	9.2009	21.0228		15.9264	12.4288	3.73683	50.3365
	4.78018	2.77287	23.9159	40.7931		8.49897	0.770409	23.7481	7.64758		11.1509	4.37741	42.2985	17.0379
	1.14385	2.31292	18.0238	27.4923		10.5671	0.184167	17	4.40466		4.26564	4.98718	29.9447	7.95711
	1.01269	2.76534	1.24254	48.9048		13.7588	0.142529	19.4065	40.1656		23.5873	6.92004	21.0573	3.72232
	6.08979	1.0865	7.84943	70.2896		18.5751	0.478596	13.1748	32.8497		4.16742	7.20454	17.1562	7.14179
	6.83862	1.47936	10.1595	36.6841		7.97554	0.793671	6.2815	33.2927		1.79771	13.653	8.9884	43.471
	4.48308	0.331573	2.21886	2.71591		2.24532	2.01929	21.0021	20.527		24.3994	2.97857	8.52581	48.462
	6.60085	0.525007	9.86201	11.114		9.00859	2.17038	6.19504	19.6012		13.8043	7.64675	15.2792	19.3414
	5.83674	1.14791	2.32674	25.8383		4.42969	1.0207	9.65495	7.25237		14.3007	2.71275	2.47309	4.61688
	6.64704	1.22567	3.21421	2.37445		6.3219	3.22667	3.41106	10.5528		15.9751	4.24888	26.1869	5.84586
	6.60111	1.74593	19.2377	15.412		4.66872	15.8378	8.32782	2.98589		14.0845	5.02082	21.365	23.9141
	5.35729	2.15449	31.5677	2.90999		3.21117	4.4435	15.7882	1.82261		7.94001	1.61282	9.77871	29.3631
	7.8732	5.05925	3.84385	41.5567		7.46471	1.73217	3.40631	10.1251		7.51683	13.829	12.6678	12.31
	5.66779	0.380918	1.88581	5.45875		10.263	0.64107	9.33858	6.7779		9.29146	5.28595	19.404	11.5352
	5.27753	7.52546	16.1125	5.80652		5.67007	0.337986	8.61026	1.49658		1.13384	4.03366	6.25539	14.3115
	7.12385	2.30247	3.40821	2.46087		10.0637	0.702691	1.1578	16.7999		1.52913	15.302	5.08927	10.1087
	5.78214	1.97491	3.52815	49.4772		4.42913	0.544176	21.1756	8.462		8.75407	9.93815	7.72962	22.4136
	4.50665	73.447	13.9097	50.0065		2.25907	8.88648	3.13538	5.7132		1.08743	2.3104	22.6699	9.27367
	17.6833	1.72285	10.7565	12.7717		6.12672	4.43168	3.84061	5.39795		12.4741	6.27666	8.88388	9.16685
	3.86018	2.08252	3.23118	16.2958		5.42176	0.193019	3.02591	13.1281		6.16736	3.72771	22.9244	3.25873
	8.16586	3.01024	1.14609	44.2577		4.35271	0.39403	56.2763	6.00574		25.0318	7.57395	11.4591	3.80887
	3.38227	3.68089	1.6192	10.4297		2.79088	0.532902	7.3143	3.54483		17.0014	4.91877	5.63683	9.72669
	5.43007	6.58238	19.2528	17.7789		5.66722	0.528324	19.6934	16.1378		14.8811	4.0192	5.9155	5.96712
	7.43628	5.63862	4.99311	13.5073		7.23738	0.467224	4.93107	9.95407		3.84707	7.09259	3.60024	8.01137
	8.10931	3.31155	22.1678	10.4963		5.09648	4.28062	3.25126	32.2839		24.4258	32.3919	7.72259	8.81093
	3.20246	1.08815	6.22052	43.582		9.1361	9.18956	3.81854	16.6079		16.4104	4.55005	12.7897	10.7085
	6.0095	2.3337	0.973213	45.0789		4.61938	4.81704	8.86832	6.89407		2.07113	3.53556	6.23756	37.3037
	5.72447	13.9749	3.15664	39.4288		13.0851	4.89785	7.79832	8.11727		18.8161	7.28298	25.206	8.91236
	5.28683	7.86217	13.5323	30.4107		4.50538	6.60753	31.9725	14.6937		12.0187	8.01377	8.72735	5.9657
	5.32073	6.77409	1.26631	61.7917		8.86449	7.93541	4.64163	13.1918		7.99551	2.94126	6.14305	23.0623
	5.77626	1.41015	1.92881	31.5464		8.74258	2.22116	9.52589	5.35126		9.41752	6.95591	11.9296	8.17366
	12.1438	0.634744	1.66434	33.9674		6.66212	3.40668	3.10242	51.7888		21.2032	4.04091	5.42007	16.4159
	11.0346	2.30286	14.2222	65.2113		11.0769	0.713953	22.9189	1.61409		5.78859	6.93716	15.1011	28.3957
	15.66	0.883768	4.16038	2.21395		10.8621	0.0851816	9.53156	24.0848		13.5798	3.68624	5.16162	34.8595
	5.93898	5.65605	4.33229	17.7739		14.3284	11.5167	7.07006	4.26236		14.3263	6.16842	5.48041	22.7039
	4.61973	4.20624	1.97035	18.4315		7.95806	10.3066	8.25264	10.9663		5.01024	5.51959	11.5256	35.1887
	4.3758	2.68376	1.81149	31.5957		4.38175	10.1198	7.49261	7.06362		18.5241	5.42196	51.6224	29.3512
	9.87461	3.13772	4.82409	37.5247		7.79405	4.56428	6.75324	5.23417		15.2919	6.95327	47.5015	29.8778
	8.55415	1.83018	1.46206	8.40901		5.22218	3.78834	4.33196	4.3055		10.3005	8.87299	10.4817	30.2158
	5.86324	7.86905	2.51034	2.28032		4.77569	6.26348	8.62745	22.8202		19.1633	3.45886	8.15981	3.97585
	2.16697	6.03059	2.32537	18.9045		4.9186	7.25396	5.15716	17.408		1.31899	8.40841	23.5023	1.79075
	12.3251	2.7232	20.2714	20.2044		9.08199	4.97732	0.760846	24.2439		10.125	4.01559	4.9956	1.80265
	9.16443	0.948437	7.38475	16.0472		9.13064	0.160032	7.32561	1.84013		14.0633	3.67572	7.21428	11.7877
	11.2716	1.88674	1.56135	8.33987		10.088	0.500934	3.19962	5.54558		9.37129	4.38841	7.76494	10.1799
	4.71808	3.5558	2.40554	13.4998		4.22143	3.09858	29.2245	3.80403		13.9911	1.36715	12.0086	21.0457
	10.76	1.44161	15.6806	63.4755		0.871573	3.28872	0.803544	18.2058		4.31278	2.75294	31.2364	4.41027
	2.44033	2.84485	1.52212	22.3495		2.43943	1.23987	0.566907	6.54334		4.23787	1.87547	7.97512	24.2813
	8.20223	3.25308	9.17258	18.2765		6.95254	0.165545	0.735733	16.4906		12.5148	2.76557	15.8395	13.7223
	1.08099	1.68581	2.46713	3.10744		4.25257	0.306764	31.94	0.712263		9.08698	25.8058	28.0574	14.5086
	2.49071	0.916514	2.08398	19.4905		5.93526	0.0636349	17.9375	3.88655		9.82345	3.49482	7.07919	33.5519
	1.92267	1.7971	11.0386	5.52536		4.98043	7.0125	7.13939	3.53363		21.107	5.25162	6.62887	47.9313
	3.3158	1.78728	4.2579	55.3731		6.83912	0.133765	2.60843	15.2931		24.4558	4.90667	9.43781	25.3277
	4.10927	5.08467	3.50831	7.18524		4.00138	2.03914	2.84011	4.34672		7.41622	9.72813	3.25293	15.3495
	2.66838	0.635519	4.02301	57.115		4.56089	4.72389	3.17524	4.46717		25.8436	8.44192	9.52087	9.91913
	7.38874	3.12801	14.6851	60.9482		7.00945	6.22049	2.12845	56.7818		14.3589	10.1842	2.71894	5.76301
	1.89251	5.97994	2.0583	26.9884		4.80654	0.247643	0.869232	26.7372		20.5173	8.83815	11.4575	3.15391
	4.41789	2.32758	2.05292	7.29825		2.15703	0.349556	4.75757	7.78344		20.6655	7.14712	7.45303	19.2876
	3.77412	2.88145	11.5736	28.7285		8.14582	6.18184	9.66578	6.62276		8.303	3.87289	3.33327	14.1097
	3.81884	1.3688	0.63189	10.1145		9.55037	6.01298	1.19926	3.67326		10.6132	3.45846	7.22295	61.4555
	5.71014	1.34178	2.0725	1.68269		2.96997	0.318278	3.7105	20.8018		7.12426	7.13793	11.6165	18.1575
	5.44876	1.77018	2.27282	1.7755		22.2031	0.306589	19.1873	38.2991		4.04654	4.58078	38.9152	30.248
	4.37157	1.22822	1.52365	1.68178		1.90379	7.37226	1.20845	46.4033		17.6981	2.81776	12.9652	42.0652
	1.6894	2.16265	3.88038	12.5558		4.73271	19.55	2.13069	4.78111		2.64733	8.56269	2.65785	5.48491
	9.93101	3.71807	1.38287	4.2867		5.38875	7.41718	3.39909	6.07022		9.8521	7.57931	2.40124	28.5378
	6.01122	1.42901	18.1034	3.81392		5.61133	3.97543	1.24047	3.97376		2.03401	5.31671	11.9164	31.4568
	3.23492	2.44022	0.586868	14.2613		6.97585	0.469689	2.01247	9.46002		7.60029	4.84475	3.51907	8.35889
	5.05315	2.26811	9.41626	20.2701		4.64497	0.204984	15.8739	18.907		2.08367	20.3093	18.9576	11.7023
	5.49427	2.13572	10.2294	3.83844		3.0387	0.180817	3.65789	5.27899		14.0322	13.4766	1.92319	64.6208
	6.71758	2.13962	4.25142	18.9903		4.43426	4.27532	13.1104	1.51874		10.4481	8.10045	1.94538	8.98018
	4.72643	4.13672	5.77011	10.1161		1.11728	0.050642	24.6497	14.7653		8.54371	32.3656	24.0388	5.27772
	3.79921	2.43396	5.67455	7.03913		6.43789	5.09697	7.46404	28.9286		17.0139	5.84328	119.863	5.36536
	7.06453	3.50428	1.75354	30.7298		6.18402	0.646171	1.40711	36.207		9.14554	4.47602	30.3378	18.4865
	6.27282	5.79261	3.01043	8.53812		6.60079	0.958813	16.0636	8.95751		12.6641	8.64839	7.6449	21.8574
	6.88113	4.36367	3.37749	28.3826		7.01432	6.83404	7.27419	8.86391		3.08494	2.93314	17.6378	34.0486
	7.69825	2.32994	4.85254	1.3276		1.07012	8.37927	48.9519	30.0765		3.19566	4.60284	10.111	30.7715
	4.70439	1.99246	5.60151	10.636		4.73179	0	3.69974	32.2874		12.2659	3.95686	5.89595	4.68715
	6.03091	0.869462	6.26222	10.1765		5.79023	0.471436	36.0948	4.4997		3.21731	4.2048	1.99886	13.5968
	4.12371	4.4168	2.45772	5.40126		2.72538	1.02633	6.88818	3.85911		11.8334	5.83891	3.5061	2.28837
	7.45914	2.92546	11.5868	8.60208		4.33844	2.8376	12.4723	30.8421		9.11512	1.08072	6.23865	48.5906
	6.15218	3.1051	5.87542	4.08625		2.21396	0.66333	3.60795	14.8416		9.26826	1.88384	3.87131	39.506
	6.68538	1.61542	4.04282	0.650136		1.99197	2.45785	22.4228	22.6298		19.2367	6.37502	3.85978	22.1165
	1.7203	1.09027	1.36389	0.708719		1.74325	2.64169	25.6481	1.52976		21.2885	8.82737	3.67937	25.0422
	6.098	3.62265	3.83211	0.626174		2.2499	2.24806	6.49307	1.66347		5.21648	9.03294	11.7323	4.16437
	6.67416	0.349961	3.09085	41.964		9.26681	0.929507	27.2936	35.7638		9.10305	5.8999	18.2001	21.7325
	7.51436	0.192455	2.95603	29.5464		18.4745	2.08959	4.48653	18.4936		9.28788	6.53522	13.9936	21.1917
	4.54045	3.0919	3.2053	0.753982		9.38638	5.25378	5.34202	2.25427		5.00495	3.44089	10.22	47.6439
	5.99552	3.4965	5.01508	1.02237		12.8345	2.66156	13.6894	7.4254		19.6004	0.954566	12.5367	26.6219
	4.22951	4.88218	5.70437	0.954442		3.35383	4.13823	2.95636	19.3002		17.848	1.18021	18.8195	4.89959
	7.6978	4.21494	2.1544	1.29243		4.28726	10.195	2.61656	4.31991		5.58561	5.25264	15.8314	25.2661
	6.24413	2.04087	18.8192	0.911735		7.52971	4.97636	2.8755	15.6922		1.88609	3.2979	14.4656	17.9131
	8.66326	2.03805	18.7167	1.10218		14.6211	10.1759	1.77924	1.79117		2.74271	3.7092	15.8416	11.1806
	4.79784	1.66878	5.47046	0.485662		11.1323	1.72443	3.74035	6.39407		14.1477	2.54749	6.86748	13.1198
	5.5026	3.18059	1.41249	1.59042		2.16145	3.44532	4.92257	31.2027		8.50675	0.894267	5.29949	23.2408
	2.57533	0.884763	3.38727	0.624608		4.20576	1.41313	0.75869	13.0199		11.174	2.92378	44.7905	34.6837
	4.44032	1.29402	2.3841	1.98153		8.41506	7.19056	10.4803	6.90901		22.5839	2.10883	14.0415	17.9309
	5.66052	1.78567	2.45732	0.459121		7.98431	5.69841	14.4194	15.6075		3.94566	2.04097	11.7861	2.62801
	5.0537	2.18242	1.41732	0.461115		8.61983	4.83722	21.1346	4.54208		2.96792	0.878204	9.03279	5.93908
	3.32401	4.48523	5.77988	0.556112		1.34999	9.48061	6.03678	15.7274		21.6267	3.96447	21.2129	11.1438
	2.19883	0.921949	11.2962	0.594407		5.78301	2.75719	7.13515	15.9363		3.255	2.31537	12.5	51.4922
	5.45571	3.56881	6.46953	0.585075		3.19159	0.761294	17.4182	18.8649		30.619	1.07512	3.08069	10.8543
	6.46779	0.512429	6.2596	0.541462		5.71237	1.65396	3.73747	6.34715		7.65168	1.51619	12.7868	37.1679
	14.4059	0.359689	8.71132	1.36409		6.68302	3.64197	14.4145	8.17489		12.0724	2.90812	13.2304	9.0191
	3.02616	12.1811	37.6524	0.671615		8.83976	0.303447	3.2542	16.7988		16.2241	1.34194	18.3484	26.9685
	4.90162	2.68222	4.39262	1.49731		4.98018	0.277704	3.12136	2.82034		11.6902	1.64416	5.60348	7.98867
	4.31209	3.05459	12.9467	0.792912		4.48946	1.01457	3.08043	4.40222		18.3116	3.34069	1.4826	37.7445
	6.58512	3.4046	15.4632	0.846333		9.58205	0.189792	7.32971	2.49098		4.23146	2.99532		7.99125
	8.29843	5.27499	1.86858	0.477127		3.81343	10.5259	33.0642	5.12009		2.89837	1.58866		18.9887
	6.58844	3.98281	2.48505	0.575263		3.2568	5.56776	16.9706	17.8293		8.67083	0.685451		5.07502
	3.74767	6.52173	14.6768	0.980908		2.14664	4.13479	8.45688	18.7619		6.18763	1.51578		1.28539
	7.0364	4.96505	1.63702	0.619647		6.72638	6.39555	0.416265	24.2405		10.2299	1.37905		26.6005
	6.12209	1.81712	12.3707	3.01512		8.4283	7.01397	0.372335	13.9188		8.17599	2.29522		11.0831
	5.57656	1.21554	9.18114	0.729825		6.98995	4.92066	4.88695	14.9444		5.17824	5.04635		16.5552
	2.27713	1.82963	8.73405	2.64354		3.10004	0.796527	32.6915			21.8917	4.54177		30.8966
	4.45852	0.886475	20.784	0.575642		2.34543	9.04629	25.1456			11.1051	3.20242		11.1797
	1.42918	0.555619	7.91459	4.77071		3.69721	7.98925	22.3461			7.37513	1.40394		18.523
	4.99895	1.72457	11.3884	0.550798		4.74688	5.221	6.1693			20.8601	1.70993		24.4936
	4.37294	1.87114	0.779264	0.479767		3.2764	4.54976	4.69738			12.9044	4.63414		17.456
	5.21939	1.55175	7.37417	1.62766		4.03742	1.38171	13.1128			5.13626	3.10321		15.5625
	1.95171	5.98143	16.8321	0.468606		3.67623	3.28978	8.71251			2.24984	1.77857		5.05295
	7.66767	4.59084	4.39564	0.562309		14.2251	3.17747	16.5519			7.50186	11.1928		4.8248
	6.34186	2.3672	2.34828	0.517098		0.999423	0.424368	10.5848			3.69587	14.0186		11.3715
	1.62591	1.59845	2.08483	0.48168		10.2944	4.27842	4.00676			7.72336	7.29335		3.16851
	1.56671	3.28867	1.85227	1.52921		7.13648	5.24264	9.59671			5.44423	7.14482		33.4718
	5.94111	16.467	3.26206	0.59034		1.44278	6.0042	3.06781			6.53737	4.85865		28.7566
	7.00633	2.98762	5.25024	0.890373		8.60058	5.51449	28.6913			10.1957	5.79414		61.6379
	3.36754	1.73567	20.4213	0.943862		1.92344	4.60486	20.4213			2.24727	6.30395		39.4905
	11.1992	4.18186	11.001	0.975049		10.8041	5.0634	11.001			5.09255	4.43051		10.1971
	2.37236	4.67741	84.0988	1.40892		10.4414	4.60887	84.0988			9.32984	3.27508		23.2766
	3.52365	1.55857	41.4223	0.495071		3.94967	1.66283	41.4223			4.15218	5.41878		43.2612
	8.43992	0.790149	19.2048	0.525509		3.17453	0.946845	19.2048			7.32019	0.680717		24.8743
	7.87992	1.1345	1.00699	0.609844		9.83364	7.0408	1.00699			9.87719	2.18986		59.3776
	6.91244	1.92858	6.74304	1.77952		3.87393	0.0730318	6.74304			22.3465	7.59198		60.0808
	1.57085	5.23138	6.61886	0.448116		4.7448	1.02399	6.61886			7.87136	12.7007		13.5335
	2.90079	0.526248	23.887	4.60389		9.27875	4.86611	23.887			0.691826	3.3437		18.6448
	0.729112	0.557448	18.3212	0.516015		6.85237	0.390934	18.3212			20.0069	3.55923		54.8557
	1.30287	0.659799	8.58383	1.24609		3.04411	1.33277	8.58383			6.16712	5.90545		80.6738
	5.18782	0.213256	6.06954	1.30476		6.20279	0.229689	6.06954			6.11519	6.14985		49.6241
	2.78481	0.861547	2.84367	0.491398		8.34162	1.38222	2.84367			1.70649	3.45265		74.1055
	1.44593	0.382581	3.18236	0.531466		4.92356	1.62001	3.18236			7.3678	5.37352		120.647
	2.78096	4.08522	3.96284	0.49298		2.31084	1.03007	3.96284			4.99371	2.69835		102.869
	8.26699	0.467396	12.959	0.940201		2.29363	2.36268	12.959			6.08194	1.26122		23.371
	1.06361	0.380435	32.064	0.534056		1.93244	0.519449	32.064			4.6117	1.21346		48.4019
	2.67136	1.29316	4.10552	0.478577		3.40151	1.07005	4.10552			21.3838	11.002		64.9719
	1.76044	3.44285	6.60182	0.441715		10.242	0.685269	6.60182			42.6911	0.25046		79.1331
	1.13774	2.03853	4.45566	0.473058		7.59959	0.191702	4.45566			2.14907	1.73409		23.7478
	0.982309	2.31095	52.4736	0.719575		4.87602	0.280315	52.4736			36.1453	0.413953		3.0369
	5.50739	0.759095	4.41743	0.691044		30.6358	5.28364	4.41743			12.5947	0.755892		23.737
	1.94141	0.275775	14.0539	0.548379		10.4964	0.480464	14.0539			9.64998	8.29581		6.1625
	2.69339	21.1786	3.40006	0.860133		10.1582	0.712591	3.40006			10.6396	1.04388		66.8785
	5.49127	3.46884	2.38656	0.466294		16.8293	0.114514	2.38656			10.4252	0.52585		15.489
	3.40658	0.913674	17.6298	0.495019		9.42686	0.325447	17.6298			5.61318	1.01943		22.7901
	1.66857	0.368431	5.82803	1.18477		3.1176	0.259517	5.82803			19.9784	0.244887		27.5713
	1.9335	0.501524	10.7998	0.595953		8.5394	0.13597	10.7998			9.65562	0.568058		45.9439
	1.15234	0.19287	11.3021	0.522114		10.4261	0.475486	11.3021			2.89373	0.737409		1.70294
	1.19789	0.998638	15.4012	0.863541		3.18652	0.66214	15.4012			6.61946	0.296505
	4.37161	0.0241375	25.0246	4.02542		9.35349	3.38659	25.0246			5.7149	0.413414
	1.47093	0.0146401	2.28576	0.556495		3.4236	2.93545	2.28576			0.755049	0.470246
	1.09836	0.0810344	11.2702	3.52199		4.78058	2.0742	11.2702			7.81976	9.75085
	4.69944	1.05149	13.0607	1.3567		9.50324	2.34679	13.0607			3.08033	0.603093
	3.51054	0.490344	9.84028	0.741453		6.65481	2.20576	9.84028			2.24583	1.21039
	3.56589	0.560506	12.5007	0.452938		5.38506	0.79964	12.5007			2.447	3.09905
	3.88058	1.39447	7.24561	1.07377		8.58696	4.18695	7.24561			2.92164	0.711167
	3.11059	0.911592	5.01534	0.531417		3.74685	0.133813	5.01534			6.23665	0.919488
	2.34302	1.53557	7.56662	0.542049		3.22791	0.0491861	7.56662			5.47536	0.647779
	5.08147	1.59884	7.78971	0.541939		10.2161	0.698593	7.78971			5.14239	1.03485
	5.23243	0.395347	39.2311	0.744517		7.67465	1.49005	39.2311			3.30156	0.623129
	4.57225	0.0183106	16.5079	0.569326		4.64974	1.73835	16.5079			8.64272	9.34684
	4.9207	0.509491	1.72918	0.571822		15.5463	0.274569	1.72918			6.19612	2.07338
	2.63786	0.799909	12.9183	0.499403		10.3408	7.90773	12.9183			4.53561	0.768463
	5.62966	0.48012	9.78414	1.70758		5.7685	0.274407	9.78414			4.52614	0.303813
	1.81775	0.32214	12.8133	0.468294		10.0711	0.117792	12.8133			2.19204	7.44774
	5.58066	0.264559	5.32564	0.470084		11.484	1.51643	5.32564			2.50174
	2.34255	0.585681	23.4523	0.543722		9.38027	2.40123	23.4523			10.425
	1.47616	1.04102	19.9863	0.568804		5.26414	5.04916	19.9863			6.72632
	2.27033	1.21818	28.1325	0.872947		8.76914	5.92573	28.1325			3.38848
	5.14959	0.635866	73.4551	0.918739		5.52149	0.237565	73.4551			5.47664
	3.12164	0.0479248	7.21904	0.554715		7.62978	1.59329	7.21904			20.1343
	6.94436	0.329183	13.6048	0.85406		6.2312	2.36988	13.6048			3.42861
	2.79614	0.772383	38.7813	0.522004		6.06548	1.20095	38.7813			5.27484
	4.87405	1.42042	12.0419	0.569086		5.18269	1.32397	12.0419			10.4089
	5.14816	0.176482	17.6574	1.02036		2.29486	6.40498	17.6574			4.83234
	4.99758	0.541203	28.3222	1.17968		4.38139	1.51697	28.3222			2.12949
	6.1211	0.116304	6.22762	0.457383		5.46057	2.56198	6.22762			10.3613
	6.94536	0.036725	3.89787	1.60902		8.98936	1.5236	3.89787			30.3016
	2.3576	0.321712	16.7298	1.40031		7.76475	1.85204	16.7298			30.1927
	2.1078	0.106907	19.0013	0.723745		3.38775	10.283	19.0013			15.6862
	3.26473	0.675172	20.4148	0.576975		3.18431	0.494261	20.4148			26.2369
	3.6475	0.0384209	7.66212	2.65305		2.42159	3.1568	7.66212			7.77462
	1.51947	0.056871	24.4008	0.650678		7.97318	2.12377	24.4008			20.1546
	19.4717	0.301378	24.7368	0.497545		5.72931	0.133324	24.7368			27.0923
	2.84374	0	26.1254	11.6495		3.07209	0.175412	26.1254			3.7813
	3.88778	0.692393	13.0476	1.16311		3.58735	6.16152	13.0476			1.35758
	10.1047	0.289958	19.4213	0.491128		1.83063	0.300032	19.4213			26.8859
	6.67089	0.146064	10.7971	0.691521		3.31054	0.0647503	10.7971			9.62083
	9.43172	0.85978	8.98111	0.699887		7.67302	0.463518	8.98111			10.9574
	4.39042	0.574572	12.7007	1.19521		2.98533	1.28285	12.7007			24.4916
	6.29528	0.904874	5.44746	0.466605		6.71354	0.0625162	5.44746			13.143
	4.75536	1.33414	9.25087	9.78288		2.13678	1.12376	9.25087			17.3601
	4.93926	0.270409	3.43841	0.83442		9.53923	32.0857	3.43841			12.6706
	14.9017	0.231735	6.58392	1.03051		9.62093	1.4251	6.58392			16.4587
	14.5193	0.0151492	29.3464	0.806323		6.52566	9.07564	29.3464			16.41
	3.95333	0.344543	11.3272	0.476871		13.0929	5.29099	11.3272			3.40827
	2.47956	0.57476	13.6815	0.585538		5.16965	0.438943	13.6815			18.4461
	1.27088	0.444125	21.0319	0.629822		4.03107	1.6217	21.0319			5.50681
	6.84166	0.238482	26.4926	0.594634		3.57769	5.80974	26.4926			6.64
	8.64603	0.58465	13.7645	0.496612		7.81372	0.962847	13.7645			9.68759
	6.61373	0.84405	14.6928	2.58946		7.19678	0.419559	14.6928			6.08352
	18.3747	0.525075	9.60755	0.506822		4.39443	0.913359	9.60755			3.81197
	4.12821	1.10328	8.18002	0.485937		1.69361	1.97395	8.18002			2.91012
	7.42712	0.293113	3.8465	0.467708		3.04501	0.696187	3.8465			6.5091
	11.658	0.101206	4.54586	0.781459		1.69751	1.55322	4.54586			17.2498
	2.74668	0.950691	7.38372	0.883398		6.19813	0.123615	7.38372			17.9916
	1.29572	0.158466	1.64287	0.537922		7.2583	0.379267	1.64287			16.1901
	1.39272	1.22034	5.63456	0.727905		6.21162	0.202542	5.63456			31.7216
	9.54175	2.95247	3.80115	0.476793		3.84999	0.206102	3.80115			5.20603
	4.48181	0.330172		0.823583		3.80477	1.53302				8.34009
	3.75984	0.598554		0.523891		11.994	37.1012				7.30133
	5.76377	1.91636		1.08043		2.41372	2.17331				9.86621
	3.86106	0.594698		0.706145		3.70808	1.15083				14.5056
	8.75264	1.59114		0.596842		2.91405	1.59755				7.63324
	6.90795	1.45567		0.686615		6.24601	0.500311				37.6719
	20.7266	1.0755		0.494501		4.97891	1.04252				18.1919
	15.305	4.95963		4.52267		5.22201	0.508249				21.0178
	6.4088	1.67059		1.27499		8.38571	0.3362				13.3138
	2.48905	3.21138		3.39385		8.68614	0.213732				14.9128
	8.86906	1.61866		0.537451		5.65827	0.216443				19.4962
	15.1993	0.455295		3.59538		1.71247	0.275496				2.33492
	13.2799	1.30616		0.916702		8.28333	0.0483658				2.20981
	14.5193	0.775798		0.772205		6.00523	14.1107				14.2412
	9.32713	0.900665		0.482267		5.86706	3.95444				1.54863
	6.13761	1.23676		0.761839		9.50779	3.24782				2.88969
	3.63584	0.330003		2.93139		26.6438	3.53249				4.10446
	11.7632	4.49964		0.492215		7.18389					11.4652
	12.8395			0.492059		5.13911					15.4744
	8.99891			1.01733		4.41727					5.72729
	20.8902			0.674919		2.02662					10.1151
	9.8082			0.661258		5.09938					6.6739
	1.91696			0.476566		4.85752					8.11392
	5.21285			0.532853		25.2312					21.0062
	2.11671			0.91049		5.90692					32.6188
	2.37966			0.606268		8.14595					1.99518
	15.2507			0.61763		4.02799					5.64729
	14.5449			0.684588		3.45416					12.1193
	5.04963			0.485337		0.896164					16.7496
	2.8344			0.563126		7.43644					10.138
	15.5683			0.630866		2.24717					7.0947
	16.9118			1.04932		8.69549					11.3667
	18.8024			0.819994		1.27522					8.3433
	6.375			0.712519		5.06428					7.83926
	3.92441			0.937834		3.20185					19.0503
	3.84003			0.658285		3.73386					16.0081
	3.64657			0.486644		5.28401					2.53989
	5.83879			0.478353		3.81028					6.20029
	9.75375			0.60262		4.56038					4.4102
	2.01108			0.749267		6.51685					28.28
	1.75564			0.483813		4.65538					5.40703
	7.27929			0.558356		6.95702					10.984
	2.11411			0.628985		2.90107					33.0745
	11.1487			0.536595		4.61021					11.79
	7.07053			0.506887		9.09525					5.8278
	10.4258			0.73524		3.58868					9.43532
	6.31972			0.860769		6.57953					6.92466
	15.9694			12.8065		4.51382					20.8027
	7.69797			13.7721		3.0444					9.33775
	10.4512			1.25819		2.9529					6.18426
	6.35937			0.646488		6.27351					1.81146
	7.22438			1.68375		8.07353					19.8109
	5.14525			0.74082		9.49637					9.26475
	1.86351			0.570989		8.8363					3.36161
	7.57088			2.18208		8.9581					6.2292
	1.56527			1.33336		6.35938					6.08916
	2.4367			1.34687		3.81709					5.5551
	6.94507			1.05865		4.81603					4.62501
	9.58846			1.28145		2.13685					7.80864
	8.01786			0.645542		2.78458					5.57134
	11.1653			1.65601		5.71931					3.6477
	9.92792			0.72321		10.1272					4.29249
	14.0664			1.24458		26.228					8.5186
	6.89412			0.65428		7.01375					3.92794
	7.9688			0.765707		8.24649					4.63726
	17.5368			0.508388		4.69255					2.03867
	9.35			0.608434		4.83074					9.40684
	4.94363			0.878745		6.63354					6.40635
	11.63			0.814079		6.44324					19.7646
	8.79084			0.572672		6.17983
	3.37353			0.582004		8.47705
	5.9635			3.1339		17.9906
	5.29628			0.55428		2.95692
	10.9358			1.02571		3.43001
	8.27842			0.671475		4.64658
	2.74092			0.546732		7.35819
	4.43239			0.50109		3.5183
	11.3535			0.566258		7.75424
	6.41803			0.596128		2.78254
	11.9374			0.906145		6.14411
	4.34081			1.5787		6.44713
	2.56703			1.56409		12.2961
	6.24237			1.67634		4.09798
	3.50221			1.10609		8.50926
	2.27407			0.513842		13.1919
	2.41915			0.521907		6.27022
	4.11985			0.484916		12.4808
	3.17279			1.33347		5.88537
	4.28034			1.26577		5.42524
	8.19295			0.96558		11.6831
	7.39488			0.540642		9.86558
	2.9467			0.531984		16.999
	7.7248			0.720315		5.45006
	1.08677			0.597127		7.82295
	6.02001			1.01252		17.192
	1.53105			1.12785		17.2164
	7.23863			0.649543		8.90055
	5.03906			0.941732		10.1605
	8.70676			0.630058		12.4174
	8.34796			0.976378		10.4938
	10.5539			0.511864		10.338
	6.6989			0.742643
	7.50871			0.641297
	3.00209			1.00954
	3.00185			0.477422
	4.92286			1.87838
	12.6075			4.40799
	4.096			0.756229
	4.59929			0.59561
	3.04506			0.76131
	8.82408			0.455091
	18.723			0.448499
	7.76428			0.745736
	7.66247			0.486868
	8.72427			0.524569
	3.02015			0.589069
	5.38935			0.564403
	6.2362			1.11702
	8.08715			0.637743
	17.0318			0.755123
	7.77197			0.63858
	8.69155			0.660567
	22.4707			0.678583
	11.2303			0.485
	1.36951			0.513557
	1.91407			0.986222
	7.57557			0.504611
	1.43399			0.549634
	7.31876			0.927487
	3.04139			0.713726
	6.80245			0.660366
	11.5576			1.05173
	12.7647			1.11288
	8.25955			0.479034
	3.69204			0.780723
	8.01638			0.950402
	4.63921			0.549994
	8.1681			1.40873
	2.1242			1.79201
	1.08988			0.733437
	1.3046			0.558418
	3.15414			0.496709
	7.2144			0.506469
	4.67425			0.659802
	3.79332			1.1584
	5.71287			1.19271
	6.83041			1.03276
	4.96415			0.594141
	7.31063			1.00132
	0.847062			0.514601
	2.94961			2.02681
	6.40927			0.891767
	16.281			4.93523
	1.10122			0.538742
	11.2327			1.27606
	5.21743			0.897344
	2.07758			0.474076
	3.16964			0.857947
	2.57209			1.59601
	9.51005			0.672996
	11.1956			0.905678
	8.29217			0.514643
	4.50553			0.468547
	9.98311			0.533632
	17.0723			0.587001
	4.10076			0.523003
	8.68581			0.583366
	2.61656			0.744994
	7.00992			0.635519
	8.04198			0.507481
	7.86639			0.937348
	9.52634			0.474523
	10.6023			0.588836
	4.09951			0.67097
	2.45629			2.039
	2.49057			0.467296
	5.49082			1.33914
	9.41487			1.32109
	17.1043			0.78655
	15.0657			3.00564
	1.83758			0.547331
	6.76035			8.31453
	6.54127			10.9495
	5.98095			1.08173
	6.14014			0.616988
	8.15162			0.793923
	4.63005			1.5366
	5.45741			0.889968
	8.57181			0.54012
	3.95108			0.595801
	3.85976			0.588577
	12.7722			0.589737
	14.0227			0.726034
	5.61105			0.740078
	7.98614			0.571868
	12.2087			0.536936
	11.8885			0.549384
	11.0261			0.902257
	5.53015			0.698658
	2.58277			0.892111
	11.6386			0.531436
	9.69811			1.16064
	3.54786			0.554326
	3.49393			0.695188
				0.586125
				0.558093
				0.475353
				1.3672
				0.486965
				0.498502
				0.501654
				0.999024
				0.679235
				0.639173
				0.526411
				0.605036
				46.9412
				0.562507
				0.685976
				0.647335
				1.94226
				15.3447
				24.8703
				0.357215
				0.336994
				0.601676
				4.3864
				0.418541
				0.542121
				0.496576
				0.389968
				0.559069
				0.574212
				0.548521
				3.20459
				0.379874
				0.367623
				0.403217
				0.29335
				0.766381
				0.715574
				0.648638
				0.376456
				0.453174
				0.334494
				0.379961
				0.392292
				0.449034
				0.771151
				0.935681
				0.322023
				0.68834
				4.61747
				0.388249
				0.387575
				0.346511
				0.371719
				0.415415
				0.537578
				0.598567
				0.360798
				1.16356
				0.468995
				0.401057
				0.648489
				1.06388
				1.13792
				0.374825
				0.516232
				0.348826
				0.386323
				0.625493
				0.528771
				0.84368
				0.499679
				1.03569
				0.689527
				0.576625
				0.328985
				0.409974
				0.462743
				0.645564
				0.476187
				6.95073
				3.49253
				0.423376
				1.80733
				0.888969
				0.505253
				0.457529
				0.34571
				0.642844
				0.89192
				0.346754
				0.536151
				0.340347
				0.400535
				0.301576
				14.9038
				0.529617
				0.330574
				0.610363
				0.425558
				0.366543
				6.55636
				0.575217
				0.761757
				1.93411
				0.659948
				0.394994
				0.346952
				0.611067
				0.321939
				0.55773
				0.480441
				1.32785
				0.455623
				1.26483
				0.44454
				1.72568
				0.372892
				0.34037
				0.626745
				0.375191
				0.376582
				0.413894
				0.680039
				0.413586
				0.558071
				0.413087
				0.85701
				0.507438
				0.531686
				0.50774
				0.673181
				0.31644
				0.343388
				0.591423
				0.344047
				0.340649
				1.02561
				0.408658
				0.65013
				0.45168
				1.4609
				0.512636
				0.454209
				0.361511
				0.405811
				0.484504
				0.627364
				0.274964
				0.432536
				0.809815
				1.20963
				0.558564
				1.18844
				0.351047
				0.613664
				2.37657
				0.6806
				0.373684
				0.411028
				0.363061
				0.602241
				0.428515
				0.348872
				0.379488
				0.942075
				0.415353
				0.380418
				1.34847
				0.53023
				0.376839
				0.303833
				0.382643
				0.434789
				0.562374
				0.519501
				1.3895
				0.369296
				0.775538
				5.21741
				0.35466
				0.364079
				0.350182
				0.664287
				0.468226
				0.375976
				0.914131
				0.502941
				0.444767
				0.324202
				4.29523
				0.374115
				0.424407
				0.371018
				0.385201
				0.607341
				0.483554
				0.370898
				0.564721
				1.94985
				0.646213
				0.323599
				0.64441
				1.14503
				0.386757
				0.383878
				3.81888
				1.7837
				0.521008
				44.6847
				0.570827
				0.416586
				0.305221
				1.31464
				0.331832
				0.312215
				0.342623
				0.474728
				0.427519
				0.692578
				0.328281
				0.375156
				0.452597
				0.387711
				0.522189
				0.541761
				0.547623
				0.65655
				0.389932
				6.20982
				0.351226
				1.10707
				11.4412
				1.02812
				0.349796
				0.385233
				0.570833
				0.38513
				10.3761
				0.382581
				0.41047
				0.771407
				0.755337
				0.361359
				0.328058
				0.435269
				0.282053
				1.79878
				1.07094
				2.03025
				0.576861
				0.37427
				0.368946
				0.530778
				0.373534
				0.306346
				0.454193
				0.588927
				0.468755
				0.519494
				1.07255
				0.442529
				0.363784
				0.472759
				0.342377
				0.780859
				0.338249
				0.70715
				0.982406
				0.535662
				0.466602
				0.42677
				0.350529
				0.301949
				0.447863
				0.548405
				0.388106
				0.718635
				0.32427
				0.750146
				0.357588
				1.51116
				1.33727
				0.365817
				0.328836
				0.693333
				1.95146
				0.546887
				0.717711
				0.361459
				0.33488
				0.556067
				0.340123
				0.51893
				0.678842
				0.535707
				0.542682
				0.314968
				0.602481
				0.405558
				0.425973
				0.439306
				0.366625
				0.360019
				0.677532
				0.611757
				0.512759
				0.348181
				0.965791
				0.469786
				0.297179
				0.339549
				1.05814
				0.739251
				0.880405
				0.457231
				0.287056
				0.288042
				0.371018
				0.427435
				0.446469
				0.327471
				0.367059
				0.783904
				0.345506
				0.956038
				0.319232
				0.520224
				0.563823
				0.312828
				13.6887
				1.09941
				42.8281
				22.8141
				37.4334
				4.61647
				34.0127
				36.6993
				21.8269
				1.70455
				7.77058
				5.40475
				1.92875
				6.24735
				3.77351
				2.7935
				2.65402
				1.79094
				35.1477
				29.9719
				28.5262
				8.1509
				49.4707
				50.5948
				2.51091
				0.941884
				41.9681
				11.562
				2.01465
				1.50298
				4.23283
				1.66645
				10.509
				6.98323
				19.5922
				14.7305
				78.9445
				4.9067
				1.95457
				9.01755
				43.5911
				2.29902
				4.28554
				18.5609
				46.7515
				1.75724
				1.60639
				0.786028
				2.05031
				2.05772
				1.97875
				3.53196
				3.01189
				50.37
				20.8378
				26.2778
				8.42822
				19.9227
				19.946
				22.6343
				32.9357
				3.82012
				1.71562
				26.9632
				14.9809
				2.85829
				1.23474
				2.32146
				12.1809
				1.69736
				38.9005
				1.53643
				1.19723
				14.1012
				3.14655
				0.787675
				14.2077
				26.9847
				18.8225
				19.2364
				22.0787
				23.8912
				8.82805
				9.42996
				24.5172
				28.1582
				4.98625
				2.22746
				1.17791
				6.23792
				3.4563
				15.3392
				1.44514
				21.5815
				28.6407
				4.17459
				2.05598
				2.58038
				8.37519
				12.8576
				4.73177
				1.18368
				2.03994

## Sheet: 3H
	WT+EV	WT+DCAF14	WT+EV	WT+DCAF14	WT+EV	WT+DCAF14
	5.04833	1.78167	1.75083	10.8283	16.2383	3.73833
	5.54583	4.125	5.6525	1.23083	12.2	19.1317
	3.38	1.5425	4.78167	10.3525	6.095	22.1233
	1.84667	1.15417	1.79	12.9367	1.67083	11.2975
	6.62833	1.4925	2.29	22.4608	2.50417	13.5717
	5.33167	1.6	3.22167	1.57583	6.19583	20.7433
	4.055	34.105	2.39167	17.0575	3.36417	41.4683
	5.94417	80.1425	6.61667	2.66667	1.91917	16.5083
	7.87583	21.8842	7.55667	7.05083	7.0175	12.4883
	3.0325	16.7375	6.7075	19.3917	4.37583	22.0908
	4.49	15.35	4.6875	16.4358	4.165	39.7858
	3.29167	15.2525	6.90833	16.185	7.20167	18.555
	7.3575	17.4792	3.27333	9.49083	8.1125	19.07
	3.49417	1.74083	9.8475	10.1608	9.1075	29.7733
	3.04	3.59667	1.50333	9.56167	4.84417	24.11
	4.40833	18.9358	1.6225	11.1642	11.7917	15.9258
	6.7025	8.19583	3.56	5.8625	7.19	16.9458
	4.48083	15.5592	3.32833	25.8933	7.14333	18.4683
	7.40417	1.51333	1.50333	17.0467	9.01917	15.3483
	2.93333	20.2375	9.67833	3.63333	9.2825	16.3675
	5.81	14.3742	2.71917	7.02333	9.1175	14.0758
	9.43667	10.1733	6.55583	15.7867	3.43583	42.4183
	6.1675	42.8033	5.76167	3.3025	8.615	15.98
	7.55583	12.5717	2.03583	3.44	2.1425	26.8975
	2.27333	3.54083	7.42	3.16083	1.84167	24.5658
	5.145	10.2783	6.3775	13.9658	8.60667	7.3725
	3.92667	2.34833	5.9025	18.0542	3.29917	10.1675
	4.47167	11.4333	6.9	13.5817	8.45833	18.5142
	2.76083	65.6433	4.38833	6.375	8.27167	22.3792
	6.8075	12.5033	1.60917	6.375	6.64	18.38
	7.51417	7.65417	1.055	7.55417	5.48667	17.255
	7.58833	4.4375	8.3425	4.5175	5.05167	7.95083
	2.51	7.9125	5.28333	6.40833	5.45	2.26417
	5.40667	31.9142	3.90583	2.28833	5.405	22.0558
	1.91917	1.41583	7.215	4.76167	4.86333	9.74583
	8.55333	2.79083	1.72417	12.9775	3.3525	4.06917
	6.9825	18.2792	3.86417	16.2875	4.2225	21.0892
	5.05083	20.0358	8.50083	22.4117	2.47417	14.605
	2.79333	15.6433	2.6025	23.6225	3.3575	14.7958
	2.98833	8.49583	8.1775	26.6767	2.3875	7.13333
	7.10667	23.9167	8.69417	50.4792	6.39	1.25333
	1.65167	2.31333	6.0925	4.18333	2.86	5.65083
	1.56083	7.07583	2.1425	3.9225	3.03	4.23583
	6.04667	3.0125	2.98333	27.1958	2.74583	6.2925
	9.43583	16.1408	2.10333	2.77	4.02583	3.75917
	7.87167	4.9925	2.13	11.18	5.66667	13.7717
	1.5225	2.33	3.84833	1.49	7.71083	11.6283
	2.8825	5.56417	6.03167	4.14917	4.985	2.84333
	9.19	0.771667	4.94667	1.99417	3.08333	20.18
	8.1425	16.9742	9.84667	18.6025	5.85167	18.5042
	6.01833	20.5633	1.53583	9.09833	7.585	19.4525
	6.03	40.6467	2.465	12.83	7.09417	30.18
	6.60083	14.1525	3.65583	30.7342	5.17333	13.2025
	6.84167	8.235	7.88583	5.0575	2.92417	14.63
	6.88833	5.0125	10.73	4.285	5.99667	16.2708
	5.84083	7.91083	4.085	19.9033	6.55667	34.5217
	3.75167	5.475	5.805	10.4175	3.64833	14.1975
	8.83417	24.1792	2.82917	10.2075	5.32583	24.8217
	2.1975	20.7608	5.60083	9.045	4.60417	20.5558
	4.80417	22.0333	6.77583	6.66667	7.8775	20.94
	1.60167	9.04917	4.7175	8.565	5.76667	18.0042
	4.77417	41.8017	1.12667	2.72	7.65083	34.4858
	2.82917	28.9742	6.77083	6.97917	4.86083	30.775
	3.35417	20.2125	4.53917	8.9525	4.85833	9.37333
	1.8025	23.7175	0.948333	5.905	1.91083	14.6175
	2.58333	6.79083	7.7975	19.5217	9.2375	14.3992
	3.96667	8.34167	6.51333	17.7092	6.29333	27.4025
	7.29833	16.7783	2.94167	5.335	7.435	20.89
	9.03833	21.3742	5.865	7.46333	2.54333	5.6875
	8.04	18.7067	7.225	3.91167	5.1825	2.65083
	6.51	8.81417	3.6325	14.0192	6.565	5.045
	8.00417	19.22	8.25833	5.79083	5.2675	26.3108
	6.53583	11.015	4.57	9.09917	6.90667	22.3067
	3.77833	33.8408	7.39333	16.6283	6.23583	13.8783
	4.0325	31.4717	5.60083	18.5133	8.82083	8.4225
	5.1925	31.9358	8.265	9.89667	7.58667	19.755
	6.09083	37.7817	8.0525	13.6358	5.95417	3.96083
	5.06583	18.3758	6.82583	6.63083	7.71833	20.6083
	6.9125	16.9483	7.41	9.35333	3.28167	3.63667
	8.2525	5.59333	4.395	8.45667	2.01583	25.5067
	4.57167	2.02833	7.98917	2.77583	6.21833	40.665
	5.72333	3.51083	6.08083	7.6875	7.89833	34.6875
	3.55083	10.59	5.77583	4.08583	4.8725	13.3667
	2.555	12.5733	6.63667	17.6367	8.47167	13.6808
	1.76917	12.4183	3.77833	5.85667	8.8	21.0733
	2.0925	22	5.05667	4.56417	6.45417	19.1667
	6.21333	24.5492	7.48833	4.37167	2.43	30.4408
	8.095	22.2325	14.2067	14.445	6.45333	18.915
	9.48	3.37667	7.13	30.265	2.25083	28.6467
	7.27667	3.47333	3.16083	3.08417	2.00583	24.7875
	3.02667	10.7775	5.345	15.6258	2.52833	21.4333
	3.11333	16.505	4.3725	23.4142	6.0125	11.0217
	2.03167	18.1042	3.22167	28.7392	8	10.8
	2.71	5.71667	3.515	5.55667	6.23583	11.3708
	3.57083	1.19583	7.55417	4.0625	5.69	5.99417
	2.95083	2.10667	4.4275	20.265	7.31417	14.9433
	13.6167	17.69	4.5725	3.99833	6.14583	16.1375
	1.93917	14.935	3.39	5.27	1.42	15.0458
	6.17833	13.1342	5.23583	2.53083	4.355	12.1183
	5.6675	1.2675	6.0875		6.27333	24.26
	2.44833	15.9558	6.90833		1.74583	5.01167
	1.31417	7.13833	3.855		5.6125	11.7883
	9.4225	6.4725	4.55333		1.03	11.4058
	7.05333	15.9158	5.04		2.25167	22.1208
	5.27167	7.51083	1.78833		9.91083	5.08
	7.82083	19.83	2.44667		4.18667	12.0783
	4.75083	3.845	6.11333		2.23833	11.4525
	3.65417	3.07417	5.01167		6.79167	11.335
	9.7175	1.83167	6.37667		11.2792	8.6525
	5.06583	2.44583	6.34583		7.79583	6.69667
	2.41417	14.4483	6.18		10.6292	24.8808
	8.33833	17.1692	3.56167		10.3858	17.6592
	4.53417		3.4675		8.91333	12.6825
	5.65833		7.785		2.93333	7.08
	2.34333		6.94333		6.67667	36.3183
	11.6858		5.38083		11.195	17.77
	3.41667		6.90583		5.415	19.0483
	3.62833		2.24083		9.6825	23.2067
	6.23833		6.76167		6.26667	17.985
	6.9825		1.33167		3.4525	42.3942
	5.47917		2.25333		6.9025	23.5325
	2.45417		4.8		7.87917
	7.52667		3.385		6.00583
	8.73167		3.90167		9.39583
	2.1275		2.06833		3.11
	2.565		5.58167		2.495
	9.8775		14.4175		9.25667
	10.2117		4.995		7.89083
	6.37417		5.91583		5.76
	3.87583		5.73667		1.40417
	3.085		1.14167		6.5425
	12.4692		1.6275		3.38167
	4.52583		1.6475		5.35167
	9.71167		7.42917		1.8275
	12.0608		6.68333		5.79417
	11.8767		8.28583		5.46417
	7.5975		5.885		4.04667
	14.0867		1.99083		3.04917
	1.30417		1.64667		2.86417
	2.76833		4.6		7.17417
	6.93667		7.02833		9.67583
	4.715		2.6825		2.69083
	5.35		6.85		4.04083
	4.48833		9.415		6.92333
	6.04917		6.43583		5.43417
	10.4275		1.315		7.57417
	8.9625		3.19917		4.11083
	5.92333		4.12583		2.945
	11.245		6.90333		3.32167
	2.22167		5.93667		2.99917
	3.95083		2.2225		10.0117
	9.32333		4.87333		10.1367
	6.28417		7.97167		5.84417
	7.58		6.1475		4.34833
	9.97583		4.71583		12.4383
	3.40167		2.86583		3.84083
	6.4625		4.86083		15.8608
	2.51667		3.80583		1.96167
	8.145		7.2975		10.8667
	4.76		2.82917		3.8475
	1.17917		8.31917		5.58917
	9.68583		4.90167		9.38833
	1.6825		7.29417		6.24333
	9.24417		6.84917		7.29
	5.02667		1.85333		5.88417
	6.73417		6.795		7.25083
	4.06917		3.00833		10.1833
	9.00083		3.2275		6.97083
	3.29083		6.165		5.91083
	1.19333		6.74667		1.9725
	3.02083		4.00667		2.8925
	5.795		5.14417		8.73333
	2.25583		6.1075		8.575
	6.08333		2.27167		6.58667
	4.9225		3.2725		3.70917
	0.87		3.73083		3.62
	5.62		17.6342		3.65833
	2.01083		2.36		2.74083
	10.8717		3.06667		3.55417
	2.13083		2.93667		2.37917
	6.88083		3.61667		1.69
	8.4125		6.7525		2.22917
	3.2425		1.57583		8.19833
	5.10417		2.58583		7.2
	10.5192		6.52		8.58583
