# Supplementary material for: DCAF14 regulates CDT2 to promote SET8-dependent replication fork protection
Source: Life Sci Alliance. 2023 Nov 8;7(1):e202302230. doi: 10.26508/lsa.202302230 (PMC10631547; doi:10.26508/lsa.202302230)
Supplement: Supplementary file 6 [file LSA-2023-02230_SdataFS2.1.xlsx]

## Sheet: S2A
		SET8					CDT1					p21
		siNT	siDCAF14	siNT	siDCAF14		siNT	siDCAF14	siNT	siDCAF14		siNT	siDCAF14	siNT	siDCAF14
		7.34417	1.83	11.0983	7.19667		3.12833	2.31833	10.1875	4.88083		12.1142	18.2992	10.0992	2.53833
		8.6875	3.79583	13.7992	3.98667		7.72917	2.86667	15.7708	15.1333		11.5742	9.72667	16.9125	3.96667
		10.9608	9.33917	11.9575	14.6225		4.69417	7.10833	10.2983	4.08		7.98333	22.0625	16.2167	11.6108
		11.12	25.7208	10.2108	14.9375		5.9575	3.88	7.075	11.9058		10.165	8.83167	9.86833	8.63917
		11.5525	5.08083	14.51	7.05333		2.49417	1.44667	15.6767	4.5875		5.25333	2.75833	17.0292	5.30167
		6.40833	3.31333	4.17417	4.43833		4.63083	4.91333	11.025	11.4408		5.1225	2.59083	17.5733	3.325
		10.7317	8.82	2.04583	3.80667		4.23333	0.755	13.9067	6.01083		4.45833	4.6275	7.08583	7.94167
		2.345	6.46667	2.6075	6.36083		2.08833	7.76583	18.3708	4.8275		8.19667	4.46667	12.88	7.71083
		13.835	7.23667	17.7308	10.3525		10.7908	1.175	13.8842	8.91917		5.59833	13.1533	12.5617	8.94917
		6.54833	9.19667	5.30667	5.6325		10.3992	3.23667	15.1367	11.9825		7.87917	8.77083	10.0108	10.6933
		13.5725	8.5975	15.9417	11.23		7.77167	5.12583	8.3125	9.6275		13.86	13.2608	10.6325	7.16333
		2.17833	7.55	12.0467	11.2925		6.74917	3.4825	10.0708	8.375		7.77333	3.37417	15.9383	10.1508
		8.9875	2.08333	19.3358	5.41167		1.5425	6.76667	8.87917	7.4725		10.4433	20.5842	16.9908	7.10333
		9.8075	9.0625	17.5158	14.5		1.2475	5.01417	12.2917	11.4167		7.4675	17.56	12.6375	7.94
		4.04833	7.46917	24.3767	14.4358		5.74167	5.64833	6.48833	10.5292		3.08833	14.1025	10.4708	8.69083
		4.70917	7.57	26.2175	10.1883		10.8433	5.5775	13.9825	4.4275		12.1892	5.38	11.2475	9.0425
		8.05167	7.61667	27.5392	2.10583		13.8142	2.26	14.5333	4.90583		8.205	6.33	7.76417	6.645
		14.3842	5.78667	25.63	6.50417		12.1192	0.868333	13.5308	6.28167		6.12833	4.53417	13.2267	2.5025
		7.98667	5.26083	39.89	14.9883		11.2092	0.9925	16.7933	10.7283		6.38417	5.63583	9.97333	9.42917
		14.9017	7.25333	18.0042	7.0025		13.09	1.42417	8.3275	4.28083		3.92417	6.31083	12.4317	7.64667
		10.055	7.51583	20.7858	8.50167		12.73	7.48667	13.34	20.9583		12.3275	16.3858	12.0125	12.6533
		12.9933	5.0775	12.7433	11.8033		14.2375	5.53583	8.67667	8.3		9.82333	17.545	11.4325	7.93917
		12.3067	8.29167	16.9317	11.145		12.775	3.20833	10.5867	11.46		12.2083	31.7917	17.7975	5.4425
		3.21	3.0125	27.9883	12.8225		1.39333	7.915	17.7875	15.7867		7.80417	9.9725	7.40167	7.19167
		2.7925	3.97417	22.1817	14.9625		5.97833	5.53917	5.33667	17.9067		10.6925	15.3792	6.49417	5.285
		2.29417	8.015	2.80833	3.66		8.21667	1.74333	15.5567	5.39		11.7925	27.1792	8.7325	7.73917
		10.8833	7.94833	19.0042	6.25		3.98583	2.7275	20.1983	18.5892		19.6525	15.0417	13.0525	9.70917
		1.415	3.875	21.45	5.49333		8.37	1.7675	9.77167	10.155		12.38	10.9925	3.045	9.6275
		14.5567	4.1925	5.03583	5.2225		15.3558	2.93333	8.605	3.51583		5.86583	7.70333	2.03833	5.32
		9.09583	7.23917	12.0358	4.63167		11.9883	4.2675	17.2925	10.4167		10.3133	7.86417	12.905	5.45
		1.17333	5.97333	3.84333	12.5408		8.31083	2.13417	20.2842	4.56417		13.2583	21.6858	6.4125	2.96583
		12.8975	9.13	17.4658	4.57417		0.996667	6.8925	18.505	21.2592		11.9017	16.84	6.73333	3.03667
		1.75667	5.75	26.4992	3.9775		2.855	3.5775	15.7258	10.8692		6.58583	13.8642	5.12333	12.2575
		9.2075	9.92083	36.6792	13.9458		2.9325	3.15167	12.1192	10.7442		2.30167	3.835	7.18583	2.48833
		13.8217	4.63917	25.4758	16.4067		3.57833	6.21417	5.185	5.67583		5.59667	3.985	10.9025	8.7825
		6.61	6.01833	1.77417	10.9733		13.1533	2.33167	19.2008	1.92417		8.1	12.4533	10.2275	9.27833
		9.2875	4.49917	16.4417	10.0133		3.735	7.195	11.5192	13.8175		6.50583	2.9475	5.25417	13.9708
		12.06	6.31	21.1658	12.47		5.51083	4.4375	8.6175	5.66667		7.39583	16.2108	12.9775	5.8675
		2.94	6.77417	7.125	6.965		3.625	4.555	8.60667	10.1225		2.33667	9.78	9.88167	9.13083
		8.38917	12.1808	6.50417	4.33583		1.65167	4.76333	13.3892	3.88		17.245	13.6525	7.1675	12.1883
		5.44417	7.51583	13.7308	7.64		6.59	1.39	17.9625	6.68917		7.16667	7.78917	16.1858	8.83333
		9.34083	6.345	32.2142	11.7508		3.70917	2.93167	14.7133	6.46583		5.39	10.4308	15.0442	10.1192
		2.55417	2.95667	10.2408	13.1175		1.85333	1.19167	3.58083	7.03		8.835	15.825	16.0958	3.57583
		5.925	2.31667	16.8383	2.71417		4.4575	1.5825	9.64583	8.565		5.7725	24.9642	12.89	4.85083
		8.84833	6.84833	2.39333	2.5225		3.11167	2.5925	11.7917	3.90083		2.9575	1.96333	8.43333	7.72
		1.56	11.0717	2.27583	12.04		6.6525	0.731667	16.525	9.41917		6.55083	9.56417	12.3867	2.365
		5.515	7.50917	22.9608	1.85667		1.44417	4.06833	11.9183	6.7225		5.3775	8.44833	4.01333	4.62583
		9.55333	9.015	17.1425	3.51833		7.8575	6.3025	16.2775	8.92667		1.3875	15.7117	12.1558	3.3925
		2.915	8.42	13.7583	9.58833		4.4625	4.93083	18.8575	4.02917		6.8	16.5792	9.8	5.855
		5.78333	4.92667	3.40833	17.1108		7.9125	5.55833	5.59333	10.245		5.855	24.7958	18.0442	2.08833
		1.89667	4.75583	15.7	18.0883		6.98333	1.19583	6.80667	12.0458		7.3725	5.52417	12.3383	6.2325
		9.16417	5.18167	13.8842	12.1792		3.92917	0.840833	9.45417	8.455		6.9775	14.3125	12.5158	10.83
		3.20167	10.1583	24.1667	4.41417		5.70083	4.77167	3.23583	7.46417		7.685	8.195	14.0658	8.62083
		4.94333	5.37167	16.8125	7.68083		8.06083	5.80583	13.21	9.6825		6.32917	8.02917	16.8483	3.07167
		3.27417	6.06083	23.7492	9.14917		1.63667	2.40083	7.09833	5.06083		11.2517	2.11167	5.4425	2.585
		9.72417	4.68583	26.0358	9.0125		5.31333	4.965	11.8275	13.9017		10.0375	6.07333	15.7592	10.0625
		8.5375	3.3075	16.53	11.2717		5.32417	4.52833	4.17417	9.8225		9.5925	1.09833	19.0117	2.55583
		9.2675	2.17083	16.2625	6.22167		4.8675	3.07167	13.1925	18.9		3.22583	14.77	14.4375	7.97
		14.4042	7.34417	12.3475	17.0725		9.33833	5.34583	10.6708	5.68083		6.07917	8.93833	29.6025	1.4925
		5.7775	3.37417	17.6533	6.515		10.7908	1.8425	10.0108	1.14167		19.0158	17.1583	15.9275	11.0892
		3.99583	9.73083	22.2675	7.98		13.0242	1.515	2.21917	22.8183		0.9175	3.76417	12.0042	12.4692
		2.26417	5.3725	12.3575	21.275		8.45167	1.49083	6.24833	9.96083		13.4925	6.68417	8.6225	4.935
		6.67417	7.40667	18.0933	13.8483		3.58333	5.835	15.87	10.1508		9.43167	4.56667	5.48667	1.78917
		2.715	9.21833	20.5833	11.865		8.04833	1.0275	6.36	6.19833		16.6117	2.36167	10.05	6.78167
		1.155	10.7917	24.2042	16.5275		3.81583	4.81333	3.98167	18.12		12.54	13.9467	11.4992	3.70167
		4.4225	1.89083	20.8092	13.235		5.99583	1.46417	14.6442	3.805		12.8033	22.9225	11.0325	7.02417
		9.52917	8.1875	29.2133	17.1425		6.03167	1.09667	16.5942	12.7933		4.745	5.79917	13.8642	15.8592
		8.5625	5.355	27.0525	8.54083		5.57167	1.655	9.93167	11.7725		2.01583	14.2925	15.8342	4.26583
		10.9383	4.0125	1.77417	13.0333		6.19417	5.17833	15.7092	11.9858		4.105	14.1017	15.0833	2.30333
		4.995	2.85667	33.4758	10.3183		3.815	3.62	14.4033	14.5792		3.20083	9.0425	15.0292	7.145
		2.395	3.90167	14.835	13.6617		7.84167	4.53667	17.8683	14.305		1.33417	6.73917	9.04667	2.97667
		2.71167	1.32333	4.6875	17.795		4.93083	4.84917	14.5117	11.3258		4.71583	11.105	9.02583	9.885
		6.09833	1.30583	13.4383	14.2558		4.01417	5.32333	13.835	11.9433		20.1725	14.7892	2.63667	9.12333
		2.71083	9.11917	8.2775	18.1833		5.25833	3.195	6.52333	3.25667		5.81583	15.2333	13.3417	11.0883
		2.57417	6.79833	7.38833	6.4025		12.9467	2.13083	11.5183	7.87833		18.5875	6.00417	10.5225	6.30417
		1.535	6.86833	5.57333	12.8142		7.91833	1.44917	14.4925	6.435		15.34	11.9967	7.56917	11.5733
		1.16	1.765	1.91667	7.085		10.6442	2.11333	22.1242	12.2608		18.4242	11.1283	18.8375	8.78583
		0.978333	3.61083	11.2192	13.8983		8.15167	0.819167	21.9808	6.94583		18.8083	3.97917	9.2725	11.2575
		3.4575	10.4058	4.9875	6.37167		10.3417	3.58667	11.5667	14.4333		9.3225	5.135	6.54667	8.81083
		13.6942	6.3825	17.8208	5.51917		8.99	5.42083	14.3792	2.14167		23.78	2.2275	5.4775	13.6667
		4.685	8.37917	15.5142	3.38083		11.5842	5.87	4.4425	3.33		18.3917	5.4925	13.9908	12.9208
		6.59417	4.63833	18.0958	19.1325		8.3275	6.02833	9.27	2.51917		8.22333	15.7642	5.53667	11.0208
		5.8775	6.70167	23.575	9.42833		6.64333	5.40667	10.8075	3.37083		8.11167	9.2475	4.11667	14.2392
		3.27833	1.74167	20.7567	20.1375		2.39	2.87667	10.485	11.535		3.16583	17.6483	12.6125	8.71583
		1.14333	3.28333	3.38	9.85667		6.16333	6.0525	5.44417	9.43417		16.685	7.795	11.0208	14.0183
		3.56417	10.9025	5.19083	14.4183		6.88333	5.57	2.9375	16.4042		2.11333	11.8033	14.6125	8.83083
		1.74333	10.845	23.5608	12.4075		12.2333	4.0625	19.0158	5.2925		9.12167	12.5433	3.945	14.2242
		7.965	9.2775	20.9467	18.485		13.6408	5.17	13.0292	3.34917		8.84083	5.20083	9.45833	4.87167
		1.755	3.06083	12.4033	11.3833		13.9958	5.21083	12.8442	3.92		2.61333	15.84	13.6967	9.70167
		12.5058	7.32167	16.8817	11.9633		12.2033	5.50583	9.64083	13.5333		9.81583	18.2592	21.2075	20.2267
		5.4975	4.4475	17.2033	9.41		4.55833	3.72167	9.61417	15.2908		2.46833	2.86917	13.1217	8.88
		7.735	10.4925	18.8642	3.445		5.43667	2.12833	11.4433	4.93417		12.7383	14.8892	7.65083	2.96
		7.81167	9.2925	4.4525	8.87167		4.05167	1.48333	18.8825	9.77333		2.5825	13.7267	8.3175	4.22083
		6.97083	10.4083	4.45583	9.42833		3.43417	4.90333	17.7575	8.79167		2.68583	16.1667	13.78	11.19
		6.7675	7.65167	15.54	16.5258		3.8625	1.28167	13.4267	7.305		13.965	1.43	20.3433	10.0392
		4.2075	8.12333	18.51	5.96833		4.85917	2.09	10.7667	2.22083		13.8542	8.59667	4.26417	5.15333
		11.9908	4.72583	19.025	17.3317		2.84083	1.70417	6.46083	3.15167		17.385	12.7458	10.3833	6.60583
		2.76	4.53	6.18333	15.8208		7.745	3.17667	16.0975	10.8625		9.54667	4.65583	3.785	13.045
		11.0542	2.415	19.015	8.15417		4.6375	4.10083	14.9625	16.5333		1.69833	4.815	16.8325	20.2425
		5.73833	3.44833	21.6317	7.49333		1.40417	3.33667	10.6433	18.0967		5.1	1.33333	21.9808	14.7
		3.7825	3.43917	14.7467	12.8325		4.90917	0.889167	13.4033	19.4867		4.60583	2.62	7.8625	6.71083
		7.34417	8.40833	18.6167	15.8942		5.66083	4.81417	16.3167	8.28833		4.70167	3.82833	22.3275	9.28333
		11.3867	9.51417	16.3717	12.945		6.655	4.99083	12.1575	13.4258		15.4833	0.981667	11.6325	18.055
		5.555	2.56083	4.19	17.8008		5.5125	4.0975	8.73667	4.9825		1.5575	15.7875	19.8083	17.0892
		8.33583	1.89917	15.5933	13.765		1.835	2.24333	7.65167	12.9592		18.31	1.6625	16.1908	12.4
		6.33083	2.5125	16.7392	9.87		9.1875	4.3875	7.31583	13.9258		20.1333	15.4467	12.2458	15.0675
		3.195	1.81667	18.7517	10.1442		5.62917	6.34083	14.3725	12.3108		13.4767	5.11417	23.2967	2.115
		8.505	3.95	10.59	7.24667		4.84083	4.37167	7.73333	8.12167		19.415	9.0975	3.21833	15.1442
		7.14083	2.2875	8.31417	8.0225		7.06167	4.32833	15.7275	11.6558		7.45583	3.80167	4.49417	2.95833
		5.1525	3.30417	15.5075	13.3083		4.57333	1.12833	8.58167	2.595		4.245	9.54167	3.02917	10.625
		5.715	2.55333	12.1192	9.7075		8.34	1.6275	8.9175	15.6883		11.9292	5.855	11.9067	14.59
		6.71167	4.2125	18.4125	4.73083		4.09583	5.78917	15.6792	12.8042		8.57333	1.71833	9.01833	12.9833
		2.24833	7.59417	1.5175	3.68167		4.34417	5.015	9.15583	13.9792		4.37333	1.95917	7.2225	10.585
		5.995	9.53333	19.895	10.8158		4.2975	2.26917	3.325	16.8833		9.50833	17.1775	5.5425	7.36417
		9.23917	7.06917	5.47167	14.675		8.6475	5.62333	13.1008	12.685		7.85	26.5783	8.06333	16.5575
		6.98417	4.10083	10.8567	5.9425		9.01417	6.03917	7.8625	15.475		21.1067	13.29	15.5283	4.72167
		6.32167	6.23	15.7467	8.60583		7.15167	8.02	5.89333	7.97583		13.5433	15.1925	9.39667	3.4225
		6.18083	3.12917	14.3633	18.0125		1.24	2.84	12.4567	13.8142		16.2733	13.3075	14.8725	11.0692
		10.78	3.00167	17.795	13.0117		2.78	2.5275	8.91333	10.7142		12.44	6.82417	17.1175	11.9433
		5.7325	7.06667	6.31833	4.8325		4.0675	2.8825	18.1625	16.1875		13.6483	5.26417	3.78	3.165
		7.5325	7.26167	5.9275	17.9583		13.6767	5.44917	18.6642	6.74167		14.4983	0.639167	33.9683	3.90917
		7.91333	5.70917	4.3625	6.41833		7.28917	6.92	10.1333	13.0675		9.39667	3.03167	6.46917	13.1025
		5.1275	3.77917	2.86833	11.6958		8.39917	5.12167	12.54	7.40917		25.3392	15.1867	8.27583	3.89917
		9.61167	3.54833	11.9967	10.1567		4.06	1.27667	12.7025	3.15583		5.04833	0.780833	13.8333	13.0858
		2.45833	3.65333	8.15917	13.7308		4.31583	2.38083	15.2658	15.035		8.36333	12.5242	13.6458	18.3817
		2.51417	3.1625	9.40083	16.0708		7.41833	4.12667	12.0842	6.70083		6.235	1.26667	14.5008	6.38333
		8.00833	5.84583	15.0525	6.11583		46.1967	0.525833	10.0675	3.5975		19.8333	14.8092	15.515	5.77083
		11.3492	2.6925	4.80833	13.755		9.81667	2.49833	13.7942	7.36583		4.38333	16.2258	13.8475	14.255
		3.04333	5.31583	3.83417	13.055		2.6025	6.0825	10.4375	6.39417		8.595	5.7	11.4775	6.13417
		2.84083	3.17	10.7092	11.5183		3.58083	2.48917	9.035	13.1025		2.115	4.52583	11.0075	14.1833
		2.83417	1.8975	7.14583	16.3058		1.555	2.06917	10.4608	14.1567		20.0317	4.47083	25.3467	2.67333
		4.89167	7.31167	2.085	4.455		1.85917	1.82583	12.0458	14.7342		13.5742	9.47083	13.6817	15.0933
		4.5025	4.89333	3.7225	7.64667		8.69083	1.06	8.86667	7.8125		18.7058	4.115	3.02083	6.4775
		4.87167	7.2775	23.4558	6.81667		16.4808	1.355	11.665	19.2542		21.425	3.16417	16.05	4.04083
		4.575	11.0917	9.00667	37.6342		7.33417	4.735	4.55833	5.53833		2.10917	2.755	10.5625	3.89083
		5.29667	9.31083	15.5592	9.63833		8.74333	3.8325	9.01667	10.5925		34.4592	1.37917	10.1692	2.905
		10.92	4.79917	22.96	12.7517		2.4975	10.0083	20.0892	15.9025		8.97583	1.05083	8.1825	3.14667
		4.7075	6.8025	11.965	14.2992		8.4575	8.6775	16.0692	8.605		4.49583	2.99917	8.73167	12.5483
		5.725	10.9392	15.7758	12.0225		5.4525	8.7125	11.9592	11.6425		9.62167	14.2983	4.3425	12.6875
		2.86583	4.94333	13.4783	12.4808		3.92833	8.69333	11.9575	11.8517		15.8783	13.2617	11.5033	18.28
		3.82333	6.2775	18.0867	14.0508		2.59167	5.1725	7.74917	11.2133		3.41833	8.0325	15.2067	15.4042
		6.62	5.8125	14.4158	5.835		8.09583	9.26833	8.845	14.0633		18.3125	0.8925	6.11667	8.26167
		4.4275	9.15083	13.5283	15.9083		2.98083	5.125	8.80917	12.9475		16.6492	7.89583	4.34167	12.6133
		7.9925	8.67583	19.3125	14.975		9.56667	5.73083	8.88917	15.9158		17.1367	5.5575	11.7608	6.29167
		6.78333	8.5075	22.6608	12.4408		1.1	7.93417	4.05667	2.68833		15.6158	1.50417	7.55417	12.9592
		3.47583	6.74667	7.56167	7.23333		4.93833	3.01167	12.6342	11.1192		22.1458	1.22667	11.135	5.89917
		3.82083	3.93167	12.875	6.40833		6.47583	2.34333	4.165	8.31333		13.1733	15.9358	5.5775	8.7325
		5.815	8.1025	12.0442	7.89417		3.36667	4.96333	13.1117	12.0475		16.0533	9.02083	14.1867	14.0642
		6.31167	11.3292	20.2142	7.60917		2.76417	3.1925	11.67	10.49		5.2825	9.64417	8.7025	13.6767
		7.43667	7.80167	14.885	27.5883		3.0725	1.51333	14.0225	13.9683		7.58583	8.40167	2.5175	14.4425
		4.99083	3.45083	11.3533	4.32333		8.09583	7.06	13.3825	10.9925		23.5075	10.795	8.14833	10.7658
		9.35833	9.62833	15.06	8.30833		2.96417	3.67083	17.2908	19.365		16.7608	4.99583	3.29417	10.4075
		7.22583	5.91083	7.98	6.58583		13.9758	8.84333	14.9225	8.285		13.8325	0.779167	4.40333	8.82167
		7.98167	13.4108	3.32	11.2825		7.13667	3.16833	5.1225	3.95083		12.225	12.8183	13.7442	7.59417
		6.9825	4.7675	3.78333	3.885		2.57917	5.105	7.11917	20.5108		15.1883	2.20417	11.8683	5.73917
		11.5367	6.51167	26.6308	11.4833		1.83917	3.9325	16.2933	7.20167		9.28	13.7308	12.24	3.9375
		7.83667	6.09583	10.8892	21.6767		4.87667	2.97833	12.7358	13.9208		13.4092	12.5458	10.7833	1.6225
		4.28333	7.61083	27.6367	14.5508		7.05833	4.02167	8.5025	11.3817		22.8925	5.75167	13.3167	8.54333
		6.95167	9.04333	18.7292	7.37917		8.58667	7.075	15.0917	5.9475		8.11417	9.22167	10.9967	10.0133
		8.82833	2.79917	10.6575	6.16417		8.32417	7.00583	18.5025	16.2242		19.4683	11.2375	5.7	4.355
		3.7125	6.16167	11.6633	7.9075		0.9125	4.3625	7.1	6.5825		19.4542	5.46583	8.095	7.625
		7.79	5.715	18.1758	12.4333		0.734167	6.51083	15.3658	8.63		9.89333	5.57833	11.2942	2.815
		6.26917	2.0925	5.825	11.3883		5.06583	2.4625	13.6992	13.8		1.83083	1.325	8.0875	3.25083
		4.75833	5.80417	24.08	12.3067		3.1025	7.64	14.7392	11.3067		9.91167	1.0125	7.61917	5.59833
		9.205	7.64167	13.4933	15.4308		5.97917	1.83667	16.6883	17.6867		26.1867	0.68	3.85583	6.37917
		8.15083	2.355	2.74083	12.2908		2.22083	7.07917	11.1667	9.2475		12.0833	1.90833	5.72333	13.9467
		7.32333	2.05667	1.43	8.75333		2.28167	10.0942	10.0933	7.97083		18.0192	6.27667	2.6025	14.97
		8.65167	2.27417	16.7992	12.3533		2.72583	7.14333	11.9342	12.98		22.6342	2.13333	14.3433	3.69333
		6.76917	3.82	22.2842	15.9108		3.34333	6.32333	6.58583	12.1508		13.4983	3.49	3.04333	14.8042
		8.14917	9.28333	25.5308	9.76667		3.3525	1.56667	14.6108	13.5492		7.74083	8.02167	40.0508	7.5225
		8.5225	3.17667	14.7783	15.8975		8.01417	10.4658	9.37583	10.0458		6.80917	5.03833	10.2925	13.9792
		7.5125	5.21417	9.89667	8.01333		4.00833	6.35333	10.4183	5.6525		16.4275	1.72167	10.4125	2.57667
		5.8875	2.30583	12.6492	11.0083		2.53833	7.8125	4.48167	11.5542		13.4917	20.1233	2.985	2.7325
		9.30167	2.06083	14.335	12.8675		2.015	6.81083	11.6842	20.2233		5.18417	1.74083	4.51583	2.085
		7.53417	3.8	15.9208	11.0233		1.72583	3.7325	9.34333	13.9833		10.725	11.0058	11.4817	5.975
		7.32333	4.45	15.8592	3.32417		0.914167	3.24917	11.0275	12.4658		20.3925	11.3267	9.1375	5.06417
		6.94333	4.17333	23.6392	15.9917		1.97333	4.1775	15.1883	10.48		15.9625	12.9975	7.1875	3.145
		7.56833	3.21417	16.8358	12.3908		1.2525	3.65333	6.43	14.9375		7.34333	2.27333	4.04333	4.06
		7.84333	2.5	14.8158	14.165		2.92917	6.15833	7.81833	12.9808		19.3333	9.84417	6.77917	1.89
		9.5875	5.44167	21.4358	15.0325		6.81167	2.7625	16.8708	18.66		14.8108	7.58917	15.2742	13.7317
		9.28083	4.11583	13.9492	4.72		0.979167	9.10917	12.8817	15.7225		11.8142	6.78917	18.73	7.82333
		7.22417	2.28167	8.34	5.55167		1.18917	4.82417	6.70917	9.43917		12.0417	6.885	8.54417	7.13667
		9.37917	4.31417	6.51167	15.2425		1.12917	6.80583	11.8892	13.1925		10.16	12.26	15.1217	10.975
		8.22417	8.3675	15.0333	3.89583		1.0525	6.145	5.19167	13.4208		9.56333	10.7775	8.2875	13.4158
		7.75667	7.6075	13.3392	3.7125		5.46667	2.85333	7.385	13.5092		0.836667	3.4775	7.72583	13.5617
		2.35167	6.1525	19.6567	5.09667		1.61167	3.18667	3.24083	12.4192		2.0175	7.9575	7.85917	8.15
		3.34833	4.66167	13.5017	4.49917		1.53417	6.42417	4.68917	1.98667		2.97417	12.6292	16.665	18.2367
		6.685	4.80833	16.6708	4.61		2.98333	6.7275	6.8625	9.99		2.13083	14.7392	12.6183	13.8858
		8.61333	4.15	4.92	13.5975		7.2725	5.57583	14.9717	3.7525		17.0583	2.3175	10.625	15.7075
		7.63583	4.70917	5.225	16.7725		6.4275	7.74	13.2558	14.8992		21.0192	9.975	6.8	9.73417
		3.53333	7.525	1.8925	6.3925		6.32667	3.69167	5.7825	12.1425		14.5992	10.8508	7.20333	7.89667
		2.13	4.255	21.905	3.765		1.89	7.83167	8.215	14.5308		15.8967	9.60917	14.2183	10.6783
		17.8317	5.53	41.1408	5.40667		0.793333	6.2375	5.62667	14.4567		9.935	9.72583	9.33417	11.0975
		1.4675	5.77083	3.71583	8.73667		1.78333	2.3575	6.09333	12.7175		13.7283	11.2175	15.6983	11.2308
		2.865	6.175	9.36417	17.5633		1.39333	3.4275	16.6225	7.98333		6.6525	4.7325	3.12833	9.54833
		9.1875	6.1325	46.5558	12.4158		5.23583	8.9425	15.8308	11.8833		17.8267	3.8275	10.1767	4.9
		2.825	4.30333	2.49833	8.51333		1.1775	4.86667	6.6875	4.51583		18.89	7.035	13.995	5.6625
		3.5275	7.855	5.2275	11.9558		5.75	5.81833	6.1075	12.7292		1.19833	1.30667	12.2842	12.575
		6.94	7.81	15.4	4.7125		1.6175	5.04667	17.6208	9.34667		15.0808	12.4242	17.4858	10.9442
		11.7417	4.90417	11.2933	3.29083		1.57	3.6175	11.5542	3.88		9.31667	15.8542	18.8108	12.9658
		8.99	4.28	13.3258	10.5375		6.31	5.95167	11.2158	2.58		9.57083	11.5725	13.4933	14.5217
		9.655	6.56	4.37417	13.2483		4.27417	3.69833	12.9992	3.77083		13.5258	11.6483	15.6525	13.18
		10.5233	3.7425	11.8475	12.9583		7.71917	1.76917	6.135	16.5483		2.3125	13.0217	14.4075	11.5317
		6.69583	8.27917	12.1508	13.9608		2.23917	5.96833	9.64583	6.42		14.2825	12.1108	16.4567	2.2625
		7.73083	10.5742	7.14167	11.075		2.38333	7.78333	8.63333	3.19		15.8733	13.1775	9.86917	2.24667
		8.64833	8.855	16.635	11.0408		7.54167	4.43167	17.8508	12.8675		29.1267	1.54667	3.75667	16.6083
		10.9517	5.2575	13.9017	10.3617		1.8425	3.91917	8.23083	14.5958		10.1792	1.32417	3.825	15.4767
		4.46583	3.4475	7.82583	2.23		3.37083	3.72	19.3642	3.6		4.3975	15.6942	8.45167	7.44417
		10.2217	8.14	20.2975	2.41667		8.43833	6.59583	15.9617	4.39		6.66667	37.1992	14.3708	2.96333
		3.50417	1.67667	17.0792	3.09583		3.78583	9.77583	15.4167	4.7975		14.4733	10.5017	19.9633	3.22667
		7.61667	1.96833	14.9958	14.9867		2.33	8.26333	23.6408	8.42917		6.89167	0.996667	9.99417	12.3225
		7.79667	6.66333	19.7217	9.685		5.80667	2.63	19.2342	1.79167		10.1992	3.845	7.58167	10.4717
		5.2775	2.4925	16.1958	11.3933		3.8	6.54667	11.0392	6.915		13.9192	9.85667	2.15417	12.5075
		3.32833	3.05	12.5583	9.79667		3.84667	2.26417	10.7642	10.2275		16.6358	2.69667	7.67333	13.1442
		3.29333	9.3075	18.1833	13.6083		4.85667	2.40667	14.2033	9.99417		18.68	14.8742	3.0325	5.95333
		13.7783	7.00333	9.85917	7.35833		6.2975	2.67917	16.7375	13.12		5.42833	14.8633	13.8	5.45
		8.81	6.285	9.19083	8.71417		4.21917	9.91167	9.59667	10.7692		9.04667	12.7067	22.7317	13.7508
		13.2792	8.4975	16.8408	15.7833		3.89917	8.23667	10.985	16.115		3.40333	10.8342	5.08083	11.7608
		8.11667	2.09333	7.4275	9.14417		4.515	8.50667	9.93667	11.5758		16.0317	16.4725	1.745	12.165
		4.43083	2.49083	16.8117	9.58		5.94583	9.09167	6.275	10.1075		7.87667	7.05167	1.67	11.0042
		9.53833	5.06417	8.3875	14.9567		3.57833	8.22917	9.56917	3.81667		3.86167	5.325	19.075	14.3583
		4.41167	7.21583	11.9467	12.2133		3.71583	10.0158	4.895	12.6942		1.94417	8.66167	3.54917	1.98167
		3.99833	1.92833	19.0258	5.92333		1.99167	4.885	5.5225	10.7875		12.7708	16.5317	8.80333	3.65417
		2.81667	3.595	15.8825	6.30583		3.50167	8.7675	6.3825	6.62167		20.4567	1.94917	4.08833	6.28917
		7.06083	2.3675	18.9233	10.6408		8.49	5.88	10.1858	7.28667		20.8833	16.6575	5.13917	6.40667
		3.57	4.14333	15.7942	13.8083		0.941667	5.96583	14.87	4.455		15.0233	9.96417	4.255	5.52583
		4.91917	4.73333	17.8775	2.6975		0.814167	10.2208	13.9875	14.5558		9.0125	3.17667	5.42333	10.3867
		5.3275	7.93	18.0067	2.68917		2.54667	9.00083	8.12833	16.7508		8.82667	3.68583	11.3192	14.4258
		5.99083	8.0675	17.665	10.4767		6.47083	8.41667	13.5325	18.9917		13.7733	10.5775	21.9075	12.8425
		11.6308	1.3825	14.4283	14.7758		4.335	2.3325	31.4975	21.51		18.3317	7.08083	9.22333	2.15833
		7.43583	0.935	16.3633	12.7492		4.18417	8.30167	11.5642	12.96		22.6967	5.7575	7.41167	8.26
		3.76833	7.63083	7.7875	14.2525		3.63917	9.39083	15.3317	16.1775		12.9717	3.36667	12.5775	10.2183
		10.3817	1.18167	3.79583	16.03		2.98333	7.81083	11.7758	12.8025		10.5692	3.92583	12.56	13.8717
		3.87417	6.79667	6.7675	4.54833		5.0925	2.12833	6.27	11.5442		14.8283	18.9733	14.3683	15.2758
		9.8475	7.55167	23.235	12.1217		1.72417	7.05083	12.8508	4.18167		1.67917	3.27333	21.11	11.785
		8.39083	5.29917	4.53833	3.62083		4.67083	2.7775	7.41667	20.3425		1.52583	4.10917	10.5067	16.6242
		5.76	7.83667	17.3558	2.8075		14.6433	6.94083	14.2033	15.9717		10.4583	27.8158	10.5983	14.9658
		6.22417	4.37583	15.2658	11.5308		6.84	10.2958	12.3508	20.4458		8.09167	22.5525	12.9708	13.7558
		9.52667	6.53417	18.3092	14.0242		6.45333	9.67167	13.2833	15.3308		3.3475	5.02583	24.3733	3.98583
		9.14583	3.66167	7.37	9.4325		17.705	3.8625	13.55	16.1533		17.0167	3.06917	19.3758	6.72667
		7.99333	3.68583	11.0608	8.43167		9.5275	2.84917	14.78	10.0375		12.0992	0.5875	7.0775	4.58083
		4.55917	2.81917	6.21833	15.4475		4.1975	4.0675	13.19	17.1925		6.0075	10.075	11.2742	3.02083
		10.1125	8.20417	17.4292	18.67		13.9883	2.60083	7.85667	19.6125		1.6575	9.235	11.53	8.535
		4.11167	4.365	6.10417	11.5775		1.43833	1.59917	9.00917	21.1675		6.2425	22.8133	9.82417	11.4642
		7.6725	4.80833	15.2608	13.3833		5.04333	6.63583	5.195	23.6575		3.465	2.83583	4.8025	3.7975
		2.75	9.05667	9.94333	6.90667		5.64083	2.72167	8.0725	18.3617		12.6583	5.5175	10.3567	5.46583
		5.71583	4.50917	2.52917	3.08167		7.41333	2.04083	15.9083	4.27583		8.26167	9.4575	8.0525	9.055
		4.17333	7.40333	15.1092	15.28		6.13833	3.585	15.8275	10.7067		2.04	1.04333	7.41417	1.4725
		7.83	7.2	3.44583	4.43083		7.76417	7.7125	14.5067	11.6283		12.3433	2.69833	14.3025	10.8525
		7.27667	10.0792	14.4875	7.31083		10.7583	3.87333	21.7983	16.6908		12.7117	3.775	16.1008	4.68917
		13.455	3.69	18.6258	5.33		6.29667	6.65833	12.4967	10.6517		20.58	2.74667	10.0058	7.9525
		10.4467	7.92583	5.47667	12.7758		5.225	8.56667	8.91167	17.0642		5.6575	1.26333	14.0267	36.4942
		9.6125	15.1867	9.68917	20.2392		10.09	3.50083	21.6333	16.7075		15.3917	1.93417	16.6467	13.375
		9.59417	6.25	3.80417	11.1183		4.73833	7.09583	11.1617	5.2675		3.21667	4.805	7.4175	12.2758
		9.83917	3.33	7.78667	10.1508		3.985	12.6292	16.5667	20.4058		8.19917	1.485	4.07833	14.32
		8.85167	7.47417	6.10667	5.76833		4.63583	3.64417	10.8992	7.24667		12.2958	2.05333	11.885	12.6892
		8.24917	5.86333	5.47917	5.48417		7.54167	6.305	9.125	13.67		13.7417	11.1233	19.1725	7.5025
		2.54583	8.805	22.0875	14.3758		4.0375	5.9825	9.71833	6.45083		18.7233	1.58167	3.54167	2.1825
		3.56167	8.09167	2.32333	7.4325		6.65667	7.14417	12.1017	13.9558		13.71	0.984167	12.1225	10.0075
		8.13167	1.99833	21.0342	7.81		10.2483	3.56917	12.5158	9.91583		9.24917	7.54583	7.58083	13.0375
		5.9725	2.73583	12.7767	14.53		2.22833	9.56	22.1658	17.8617		23.7767	15.9683	7.19333	11.1242
		9.52583	8.76667	1.58833	2.63167		6.2525	8.4575	13.3242	4.76583		20.6208	20.5733	6.5225	4.75
		17.18	3.525	7.24417	3.36667		9.0625	3.29583	14.585	4.1125		18.5117	2.81167	3.715	11.3742
		16.7333	7.48167	6.45917	12.7217		7.97833	7.6225	8.33333	12.45		16.3875	4.775	7.0475	6.4425
		5.59333	2.6675	14.7567	3.5		4.675	3.96167	5.07583	2.91417		22.405	18.2475	11.7233	17.5442
		6.53833	4.70833	18.49	3.0875		12.1983	9.7225	9.14917	10.5033		18.1325	8.11167	14.3667	13.3908
		10.1742	6.4575	6.5225	9.01		2.45167	9.08417	8.28833	9.96083		17.0983	6.20333	16.0183	13.3008
		10.1058	7.64	11.8708	4.24667		9.03583	7.11917	15.8392	5.62833		13.5517	17.4725	12.6967	2.58167
		7.6825	4.23583	7.15833	3.45833		9.63583	6.20583	10.8208	15.655		16.1358	10.4333	15.7483	7.0975
		4.76583	4.44667	11.8508	11.4708		2.15167	7.32167	13.885	11.9508		1.53667	12.1125	7.12167	11.05
		5.26417	2.78833	16.1783	11.8692		8.53	4.51583	14.3125	4.16417		2.83667	7.32667	9.97833	3.94667
		6.05333	5.7975	5.51583	10.7333		7.93333	3.9675	21.4717	5.07		25.8967	8.5475	6.18833	17.3975
		8.60583	7.51167	8.9875	11.8725		1.83083	6.52417	15.355	11.35		4.2975	2.87167	17.4858	4.77917
		7.64583	8.54167	9.3125	14.1375		10.4333	3.60333	11.815	5.215		10.8833	7.99417	10.6608	9.91083
		12.7458	8.32083	10.6608	2.56333		1.81083	4.7075	5.02583	13.1158		1.63333	1.11917	12.975	8.36833
		4.39667	2.84333	13.4842	14.3925		10.5733	8.96	17.6883	13.2342		3.305	1.88583	10.6575	6.09583
		5.64917	4.2625	6.76583	14.165		1.64833	5.86583	19.0825	17.1067		18.3008	7.98417	9.52333	13.3433
		8.00167	8.6825	4.15	5.25667		3.61417	8.37583	10.8183	15.3358		2.55833	1.2675	10.7558	5.47833
		10.8908	9.73417	2.68167	3.41		1.55833	8.34583	11.4708	12.0942		18.4275	5.02	4.01833	7.02083
		9.42667	5.885	23.2558	9.805		1.11417	4.82333	8.1275	21.3075		17.6342	10.3717	12.4742	8.35083
		8.54	2.33083	4.20833	10.8825		1.57167	8.55167	12.8542	4.31667		13.6325	9.7725	13.72	6.1975
		7.23917	9.325	5.68917	2.325		7.39417	10.0958	13.0267	8.35417		20.9617	10.5292	3.09583	7.51417
		11.4967	2.48083	3.51667	13.9283		8.75583	5.45417	4.69333	22.5225		25.1508	12.17	4.32667	2.39
		11.4983	3.34083	5.77833	11.0842		10.3417	9.33	4.5675	14.4575		12.4158	6.10417	13.6517	13.85
		9.55917	7.89583	16.5733	8.99833		4.31167	8.10667	18.7	7.9525		9.70833	10.985	8.76667	15.8017
		3.81917	6.7975	16.8725	8.57917		8.125	1.70167	8.62333	15.1583		27.1883	10.6083	14.4742	10.0175
		5.80583	4.50167	20.1908	15.5408		4.15583	6.02917	15.2583	15.8017		8.075	11.7967	9.44583	21.2267
		2.35083	7.73667	15.9067	12.4258		4.57833	8.525	12.66	15.8117		22.7817	2.32333	12.705	14.0067
		4.87167	7.02833	19.9317	11.7775		1.8925	8.70333	13.09	6.02333		26.8517	20.5383	2.61917	5.07083
		6.65	2.43083	15.15	7.4975		2.06167	5.4775	15.5617	14.1817		11.4325	3.0875	10.66	4.52917
		8.27333	8.45	3.90667	5.71333		2.84167	3.96	10.0033	7.90333		20.9967	2.47917	11.9483	15.5083
		8.39583	9.02333	8.56917	11.1825		2.08083	1.68083	4.83167	6.2625		17.6867	10.6058	12.8092	6.31833
		4.92167	10.215	9.6225	14.0008		6.595	2.325	14.6058	10.8492		13.4392	1.00333	14.8133	14.4517
		5.75583	7.065	16.895	15.5208		7.245	9.71417	12.7392	18.5708		22.1983	9.865	14.1442	13.65
		8.24833	4.79083	1.74917	5.87333		6.3175	2.51083	12.1233	16.8875		18.01	12.1658	8.29333	24.985
		6.7725	7.65583	15.5825	14.6333		3.99167	1.77167	11.28	12.0642		10.0008	2.0125	10.5517	18.2133
		3.61417	4.1075	2.23333	15.2117		6.87583	1.93167	17.2183	16.2625		16.625	10.0575	13.2067	8.69917
		4.3125	9.32167	2.90667	7.07583		7.685	2.54917	11.3308	19.6625		9.5825	0.958333	9.71167	6.405
		1.61917	6.90583	5.49667	19.5583		2.3725	4.4175	18.7867	22.8583		16.4683	4.91333	8.43	11.695
		6.82	3.87417	14.45	8.86		1.16333	4.49083	7.24417	6.675		17.5183	10.055	18.9225	8.7625
		9.94167	9.66833	12.1075	7.07333		5.57333	7.26083	14.8925	17.6442		22.155	4.45167	6.30167	6.91083
		11.0058	4.56083	7.31917	14.6592		6.37333	13.8275	13.175	6.26083		11.0183	11.8717	7.77	13.7067
		0.974167	13.6408	11.0042	2.23333		6.36833	7.4275	8.05083	13.6967		8.89917	8.77167	8.64917	3.48417
		6.90583	11.0808	7.3975	13.4117		4.76833	1.865	11.7658	3.80083		5.66667	8.69417	13.6025	4.26417
		6.42667	2.2775	8.87417	13.4658		5.86417	8.91667	12.4117	2.5475		16.0875	0.788333	12.8317	1.75833
		2.61333	10.56	10.3483	13.61		3.955	2.005	5.29167	12.5542		20.3917	10.4317	13.94	10.3475
		4.61417	5.77083	14.4008	14.9342		5.0175	5.68833	13.0075	14.8925		18.7383	2.7975	11.8617	12.5025
		6.32333	5.83417	2.24083	10.4775		5.72667	1.14583	18.6617	9.45667		9.705	4.55833	7.72833	3.0325
		4.685	2.82167	4.87167	17.0717		6.56333	2.535	5.64417	9.27917		13.8833	5.295	11.7192	11.5083
		3.70083	10.0067	5.72917	5.07		5.5075	1.31	12.4483	5.3725		18.6075	10.0817	10.2825	8.76667
		8.5525	6.76167	20.915	4.35667		4.81833	4.54083	12.1367	11.1367		13.6775	12.5075	6.79	13.5275
		5.10667	4.24917	14.5433	1.88583		3.375	3.5225	17.3542	6.68167		17.8167	0.993333	8.03083	14.2983
		4.02167	8.4775	11.4858	5.46		6.37667	1.29667	7.84167	4.08083		8.90833	6.35833	9.40583	7.99
		4.67417	9.5975	10.26	16.26		1.90417	1.2825	16.3933	15.5233		3.05667	5.9675	3.49083	2.275
		2.58083	7.1225	31.9392	14.295		8.8325	6.445	8.49	5.82833		2.0975	4.96417	5.8775	5.97417
		11.56	10.4958	10.7233	14.3575		5.675	4.21583	10.0333	12.2683		16.6658	4.19167	9.15083	8.7075
		5.6125	6.86667	2.76833	8.005		4.03417	6.78667	18.0383	19.0375		11.7842	0.879167	13.3967	8.6575
		2.14833	5.6775	15.0775	11.3617		6.87333	6.2175	10.0992	19.2967		23.4733	2.63333	5.81333	5.6175
		5.23083	9.39333	2.6375	6.41583		2.9525	6.80583	9.28917	9.63417		23.5825	9.2675	6.20583	5.9475
		6.24667	10.605	8.4375	12.085		7.94333	5.6975	11.4375	10.5992		2.3	0.931667	9.50083	3.23
		6.23083	3.82167	11.8167	5.74917		8.23167	4.06083	13.0942	4.96083		5.49167	2.84	10.6142	3.60917
		8.37833	8.99833	10.2383	3.87417		6.11083	3.57833	9.92333	3.42		5.26917	7.68167	17.0833	3.29833
		5.7525	5.52583	16.0158	4.15083		9.8775	7.62333	6.625	5.96917		16.7175	6.25333	7.34417	8.4
		5.55333	8.48583	19.165	2.50917		4.15833	6.16333	3.52667	13.1425		3.88583	4.75083	22.1425	8.83083
		5.94667	8.09167	13.9858	10.7192		12.6283	1.56167	2.78083	11.0592		23.5967	6.67	9.74917	11.2625
		9.9	10.9108	15.4533	1.985		3.37083	1.8175	2.20583	17.2542		12.745	1.89167	11.8083	15.3708
		6.02333	3.81417	17.035	2.55		3.6175	5.34917	16.98	7.5675		4.5575	18.7042	17.6142	4.8175
		8.2025	6.61583	7.32	5.555		1.65417	4.97	13.5383	15.9708		11.04	13.3033	12.255	1.41667
		5.11667	5.59583	26.5492	8.09417		4.79917	4.84167	16.3767	20.7208		11.5375	14.665	10.7767	3.61167
		4.8925	7.99917	17.3092	3.04083		4.08833	6.1175	10.7717	20.7158		18.2675	14.2517	14.0175	1.3525
		3.08917	3.23833	13.2575	17.8092		4.49417	4.7075	11.6417	6.5375		8.09833	10.1258	10.6433	3.555
		7.91083	1.275	13.8117	18.1833		9.24167	6.47917	7.67917	5.68167		9.16583	17.8167	10.9342	9.7325
		7.56833	6.80083	30.7908	13.7508		8.6375	5.7625	11.4167	19.1583		1.40083	1.59917	12.745	5.33083
		5.21083	20.6008	7.10917	15.6942		4.63417	2.43083	8.5975	13.18		3.3325	7.91583	15.4317	4.75667
		8.39917	7.49417	22.1992	14.2708		8.36	1.93667	12.175	19.3342		2.12667	4.25167	6.09833	7.50667
		4.26333	2.62333	19.6567	12.9767		7.08	5.22583	9.46833	10.8667		2.62667	17.66	9.7075	9.31
		3.34333	3.17083	4.28583	7.05417		3.45917	7.0975	13.4608	14.565		1.20917	9.35583	16.28	5.36
		8.025	2.56667	14.725	10.68		3.47083	3.51833	13.92	16.1292		15.3467	17.3867	12.3533	5.00167
		5.3075	1.82333	2.02833	10.525		1.54583	8.62917	21.8108	17.71		17.56	10.9525	5.61917	8.03583
		10.4225	5.03	2.62667	13.3842		2.51083	5.78833	12.1175	7.25083		10.165	14.5733	10.5467	9.39667
		6.26	5.09833	17.0725	14.695		3.8125	11.7117	7.43333	9.43333		18.685	2.02833	9.54	3.79833
		5.63333	3.9825	16.7208	7.52917		13.1825	5.85167	6.27583	13.6183		13.0875	1.84	13.9842	11.6033
		8.87833	7.66333	20.8733	15.2275		7.0625	9.89083	16.8283	15.83		18.995	12.0992	15.1858	2.46833
		5.715	5.78	19.5458	6.05667		8.015	6.28417	10.49	9.53833		15.3783	13.0767	3.3475	10.0125
		5.05	2.795	18.005	12.0383		6.8475	2.08	3.79167	7.53083		4.44083	6.34333	14.5342	4.78167
		3.3475	5.08333	5.52333	5.49		43.1892	7.1125	7.49167	8.76167		19.8267	5.8775	14.5342	2.375
		7.92167	1.96417	11.9975	5.03583		9.1675	2.83583	10.2883	4.555		6.03	3.06333	16.4792	15.7992
		7.94	5.91583	14.1092	12.5933		2.43667	2.11083	20.9208	12.1967		17.9567	2.69083	5.51167	6.97917
		9.45	8.76583	9.36	14.2083		3.2775	2.205	14.8792	9.04083		2.1975	30.3942	4.67167	9.41167
		5.4225	1.69	9.31167	13.8167		2.11167	8.22833	15.7508	17.7625		9.57417	26.4958	3.74667	8.57167
		3.9175	5.86	9.81	8.14917		8.5125	7.25667	18.1175	5.26167		17.58	9.26083	10.5458	4.36333
		3.13417	4.91917	12.7025	3.525		15.1133	9.66	10.6225	11.635		15.6592	2.965	26.8517	3.68583
		3.085	8.64917	16.8758	16.9767		7.01	6.8725	10.6558	3.25333		11.4617	0.815	13.1625	1.52417
		7.30083	5.38417	9.3825	10.765		8.34667	4.5675	13.8142	8.3875		6.145	11.3342	11.9017	3.74667
		5.6325	7.07833	31.4167	15.5258		7.8725	7.42333	11.7958	13.0858		1.94	11.0875	5.39167	16.8083
		6.39167	4.08583	6.41417	5.56167		2.90083	9.955	17.2525	18.3317		4.07333	1.78667	6.52583	5.25417
		7.54833	4.27917	7.01417	5.15417		4.405	7.36	13.9308	8.04333		13.365	8.06167	13.0458	4.79
		8.75083	7.22	12.1542	4.23583		1.99833	5.38167	13.515	18.4408		7.1525	2.4125	15.0925	10.865
		6.2425	4.40833	12.6675	6.23083		1.51083	1.82667	5.07333	9.26667		7.12083	8.0375	6.73583	7.0325
		5.54667	8.55083	7.17167	10.5075		2.49583	1.9725	14.9175	5.76833		11.9467	5.84083	15.8467	7.47833
		2.83167	8.12417	7.60583	10.1208		7.0975	9.06583	6.2925	3.70417		11.7575	6.06583	22.5883	4.985
		15.3942	5.22583	20.6708	7.65917		2.6125	7.92333	17.1733	8.5375		2.35667	5.76667	3.595	5.29083
		7.16333	4.84083	3.27333	13.2642		10.8942	7.7675	14.4067	12.7617		5.94667	4.17083	6.445	8.17083
		4.83667	4.33583	15.8575	12.215		9.30833	2.9575	14.5308	13.2925		2.38417	12.7342	9.03917	15.5367
		2.18333	5.95583	16.6117	12.1742		9.75667	8.67167	13.5458	18.7592		2.28667	8.56917	4.63083	14.005
		5.92583	2.21167	13.635	10.9633		1.10083	2.83333	19.7033	16.3517		7.08667	3.62583	9.67833	12.5442
		5.62917	1.45667	16.3808	4.82833		3.15583	2.17083	15.7833	7.41667		14.9908	6.15833	8.45667	14.2975
		6.0425	1.07667	14.3375	7.75667		6.25333	3.31833	16.8825	19.13		5.675	3.0025	2.995	2.44333
		6.78833	6.41917	22.3217	13.2542		4.32667	5.9875	16.4808	11.9275		17.4033	2.43833	7.63833	9.2075
		5.27583	2.02583	7.61083	10.93		4.36	5.53583	9.77083	9.96833		13.4525	9.49917	16.2692	12.59
		2.12333	5.02667	7.44083	10.7083		5.67917	7.01583	8.66083	12.0017		13.1275	1.57167	18.4933	10.4058
		5.18333	7.68167	15.4175	5.185		6.00083	7.10833	12.9342	14.5225		13.9083	1.80917	18.5467	14.0525
		6.45417	8.43167	19.8633	11.84		6.57417	7.445	21.9817	17.9775		9.78	0.9625	8.5	3.66167
		6.1475	6.10417	7.91417	10.0492		9.84667	5.845	8.30333	19.6333		7.07083	10.0642	12.0692	12.4475
		5.085	3.445	9.67417	12.7808		9.4675	5.54083	15.1492	5.00333		5.88417	0.929167	14.0933	5.34833
		7.02083	5.70083	10.4458	8.9975		9.91833	4.03333	11.0125	19.5667		8.10917	0.526667	7.26417	7.79667
		3.10333	6.9125	13.5275	12.3925		4.34583	7.37083	10.5742	9.60333		11.5333	1.4225	14.55	15.7842
		6.02	7.52833	9.19667	10.7525		2.65583	6.76917	16.2675	9.03833		15.6208	5.33167	15.0467	8.64333
		5.6825	3.62333	4.96167	9.73		4.77083	5.01167	10.1683	17.1608		6.60083	1.00667	7.68	14.8858
		5.98	3.93583	4.2825	12.8		33.1575	0.8625	13.9392	14.965		7.34	2.90667	14.5042	13.375
		8.05167	5.7175	9.85167	16.4183		13.1192	6.71	12.7367	8.67		3.68417	3.51833	13.3367	10.2683
		5.59083	5.5575	2.13833	9.335		10.9258	3.02667	11.1817	6.76		12.005	7.83833	15.3992	9.46333
		5.9925	6.85333	10.4275	10.6858		2.6525	5.59333	9.49583	15.1375		3.72333	10.1867	3.0325	7.18083
		4.33667	8.56417	7.22583	4.72833		4.97083	2.22083	16.0925	5.93167		6.765	16.9883	12.9308	13.7617
		2.64083	4.44	10.2325	4.85167		5.92417	2.36667	8.13417	16.5058		5.42667	11.0567	7.275	16.3433
		6.515	14.0183	7.99417	11.8025		6.63167	3.76333	16.235	19.4717		10.2408	11.7842	7.56667	14.6533
		4.90833	8.09833	7.71417	18.9708		9.47583	1.28333	12.4942	11.8767		7.275	6.79083	6.56333	11.0108
		9.50833	5.87417	1.96417	5.4675		5.24	6.8875	11.4792	8.45917		3.18917	11.5008	9.60583	12.7567
		9.30333	5.96583	1.9475	6.83583		9.05167	2.72083	10.6167	14.2117		7.4875	8.43	6.4175	9.6825
		4.98333	2.4575	2.015	12.6633		7.6325	8.42833	30.19	14.6825		8.485	12.1508	14.6442	8.9575
		2.2925	2.78667	1.90167	9.4675		6.16167	7.7425	5.84917	2.22667		5.25917	10.6425	12.2225	7.905
		4.195	7.23583	3.62583	7.18167		5.4175	5.97917	15.93	3.8925		1.4275	26.0992	10.4875	8.25917
		3.54	6.185	11.3	4.04417		3.52917	5.02583	24.1958	16.7617		5.265	7.05083	15.2258	11.0958
		4.2575	4.00167	20.1233	7.275		3.97	2.34417	9.49417	7.82583		13.8825	10.0667	8.9325	13.885
		5.5875	6.30167	12.9408	13.2317		8.05333	4.71	3.7975	9.54083		12.8508	9.41583	17.6958	11.76
		7.7675	7.35667	15.2617	11.7392		3.32917	2.38167	7.30333	6.87		10.1825	8.09167	14.0075	13.6092
		2.87417	7.0375	12.58	11.2525		4.9675	5.5025	16.0067	5.15		11.7858	1.90167	3.91917	10.4417
		0.843333	10.3975	19.595	11.8725		9.18667	2.04333	13.9483	10.7358		11.555	8.04	5.15417	9.1125
		8.68667	5.8575	19.69	12.3033		1.28583	1.885	27.0967	5.63417		12.9625	6.63917	8.24167	4.7025
		13.7917	9.75917	19.9475	11.2517		7.15	5.6	12.1992	12.4558		16.7483	6.9475	4.61833	5.10583
		10.025	8.82083	15.0533	5.53667		5.65583	1.57917	11.4233	7.8675		16.0942	9.80083	10.9033	12.6925
		8.60167	6.33167	15.12	9.2425		5.39417	6.52667	6.0675	12.0108		15.6058	6.62333	5.51333	5.19
		12.2867	7.7125	12.8	2.13667		6.08917	7.42167	9.25917	14.2		13.2475	1.62667	11.0675	8.72417
		12.99	4.00667	14.5383	6.015		5.79167	5.52333	12.7233	12.9933		4.65667	6.67167	13.3633	7.72083
		6.44	6.21167	8.37083	5.71167		7.775	10.2233	16.0233	12.92		4.59333	0.865	10.3158	4.1825
		8.085	7.38833	4.34333	11.9883		9.0025	6.57083	14.7258	15.6683		7.25333	7.49333	11.135	4.63167
		6.95333	8.43833	16.1008	14.985		12.6008	9.34417	13.8492	11.7267		11.9367	8.49667	6.16083	4.8025
		7.33667	4.0225	5.63583	11.7358		9.71667	3.81	14.6742	7.02167		5.62083	5.19833	14.295	11.1183
		9.8775	3.98417	19.775	9.43667		10.3283	2.74833	20.1617	6.1475		4.15917	6.095	8.59583	2.64417
		12.3058	6.8	14.5125	5.22417		11.1467	8.97917	16.3933	14.0783		2.72167	3.86583	14.0925	3.315
		10.5917	5.76333	9.18583	7.045		8.33667	7.2825	13.5233	9.29833		10.1833	1.6825	12.5125	18.7242
		3.185	8.27	11.5683	12.7958		11.095	3.67333	6.48667	9.37083		10.0758	11.795	13.9067	2.20833
		8.42417	4.95833	15.1783	3.49333		8.41333	5.36083	14.7442	13.5875		5.08083	0.971667	7.07083	2.6625
		11.6	3.97917	19.61	12.5592		2.8175	6.42917	16.2333	8.415		11.3192	12.5342	6.49667	11.1517
		1.92167	2.9075	12.4167	6.395		2.9425	3.48583	15.1683	16.2167		15.6042	2.725	5.9925	9.43917
		12.4725	7.7125	5.80167	8.58833		2.34083	6.73583	15.0983	15.9158		2.505	1.305	13.8817	2.26833
		6.58833	2.36417	2.105	11.2658		3.6875	1.06667	10.6033	10.1633		3.48833	1.62583	13.0333	10.4092
		7.30583	1.7125	1.4975	8.83667		3.33833	6.745	2.83833	18.2242		10.1133	0.9725	13.1358	3.76083
		1.87333	2.7325	7.84167	10.7733		7.68167	5.97583	8.99583	8.805		8.73833	3.4425	8.215	3.24083
		7.90417	2.32917	6.15667	9.24417		8.205	5.36083	8.71917	16.3925		12.1792	5.22	4.64667	3.03667
		1.6225	7.6675	12.7342	11.0042		8.01583	3.48917	14.0733	14.6208		9.06333	5.72417	10.0333	2.22333
		3.49	7.76417	22.3558	9.54083		6.24917	3.55417	17.5267	18.3292		14.1125	6.68583	12.1683	10.565
		10.815	7.84167	11.555	13.6867		11.3267	7.46833	17.9292	8.125		12.7367	18.0358	11.4633	5.26333
		11.3125	8.3775	6.77583	8.60667		10.9533	4.95	15.8792	6.955		14.9658	12.8975	16.8375	6.56667
		3.52833	4.015	17.4517	13.6575		11.0758	6.62583	14.3108	24.315		3.80583	13.4917	8.3175	14.135
		1.54083	6.65667	18.4675	4.5275		14.9075	2.125	23.5358	6.70583		2.48	25.1658	9.52083	11.825
		5.57833	4.755	17.1533	10.7242		6.73333	7.7	3.96417	6.97667		8.565	16.9167	12.525	6.0675
		10.4158	3.62083	18.7033	12.5292		3.47583	8.03583	3.3325	21.9633		18.6675	1.11333	3.9925	12.3158
		9.82667	6.385	18.6767	11.2975		3.77417	5.53917	17.8917	25.1342		4.2075	5.5725	7.45417	3.28917
		12.5808	2.26083	4.08583	7.20583		12.2783	3.02833	3.8875	3.5025		3.40583	2.64833	16.13	10.2467
		10.4242	7.05333	11.2633	7.36333		14.1517	5.78917	12.85	10.8042		16.4058	9.68917	11.5142	8.53083
		8.7575	2.65667	9.82	12.8858		10.4125	1.92833	5.16667	13.7267		6.51583	26.3675	7.3	2.26167
		3.04417	2.6175	8.69583	13.5942		5.35833	1.33667	16.3467	2.31917		9.11333	6.16583	9.405	8.13167
		3.765	4.88583	7.205	13.8042		7.505	4.455	12.3258	6.3825		2.07417	0.74	15.68	9.77333
		8.77917	1.605	5.415	11.3092		7.04333	5.51	15.3267	8.39333		8.33	7.75417	11.445	6.15167
		6.0625	3.71	8.205	10.0933		3.82333	2.58083	17.765	16.345		8.81583	15.0667	14.1442	9.305
		5.13667	6.6525	7.59083	9.28667		10.055	2.0925	10.1175	10.95		13.1683	12.8642	15.8225	5.835
		7.04167	11.6283	37.7292	8.365		10.7133	5.99917	6.47667	4.64417		5.74083	5.90083	11.2558	11.0233
		9.14667	3.63167	16.165	10.9558		17.7183	5.06583	4.0825	8.07333		5.36417	5.13333	4.25	11.0975
		5.6025	4.31667	9.69833	15.0608		19.34	5.53833	3.91083	15.015		7.52083	0.8075	17.5542	5.8175
		6.32833	3.48417	8.74667	10.9025		11.295	0.921667	11.6358	5.69583		14.7733	2.45083	4.93667	2.79417
		9.22333	1.815	13.3525	9.94333		11.9525	5.17333	16.5267	11.0517		9.20833	2.19167	7.61583	10.1142
		13.5583	3.655	4.85	10.8975		13.0908	1.26417	17.345	13.405		14.8225	4.20417	9.55917	12.2342
		3.915	5.3475	2.805	6.1575		11.1792	1.35833	8.43583	9.91917		12.1283	5.925	4.61	9.6525
		12.6692	12.8617	15.6175	5.14333		1.42333	2.34083	20.215	19.2817		7.66	2.13	8.18833	5.27167
		7.52083	8.2225	13.9483			1.61333	2.65917	15.9733	8.7525		19.4992	12.815	7.29333	9.965
		3.025	7.27167	12.2458			4.42	1.50583	23.1633	6.15333		16.6983	5.54333	8.59333	6.365
		8.57917	10.9225	15.8175			9.24	1.185	16.8192	23.0208		12.1092	17.2817	18.97	8.855
		11.4008	8.18083	21.9833			14.15	3.99917	3.16833	13.1617		13.6625	8.9575	19.9917	2.4925
		7.90667	2.325	8.62167			3.91583	1.63333	11.9942	8.66167		10.1133	10.2317	11.9333	1.47583
		7.3575	3.25333	22.9742			10.5775	4.17917	13.2508	12.1142		10.5233	1.07167	7.51583	6.7325
		3.8475	11.4908	15.3425			6.5275	2.35083	18.975	6.65417		7.15667	0.9575	11.4692	3.59833
		8.39333	8.22333	7.155			6.95	3.08917	14.0808	14.0683		12.9692	14.7083	5.89167	4.0075
		6.23583	9.3425	11.3708			5.3225	1.03667	13.92	25.1042		6.35167	8.87417	16.4075	1.6125
		1.2225	5.09167	2.22583			3.93833	3.94583	17.2633	20.8783		7.375	5.86417	19.8683	8.14667
		10.685	6.46083	3.505			1.97583	4.94583	6.21333	16.8058		8.18667	15.4867	17.3083	11.705
		8.16167	10.2275	14.0933			11.7033	7.55833	7.33083	9.36417		4.835	8.85167	7.07333	12.4475
		16.0242	4.82	2.25417			2.345	6.4325	24.0417	7.47417		5.51	6.1775	11.4717	1.585
		13.6083	2.9275	3.6875			18.6942	0.8575	19.7392	18.0808		3.865	3.27583	11.0575	9.66083
		14.8867	7.20667	1.7075			11	7.59667	18.99	8.5		6.66833	14.1775	16.4617	9.08167
		6.1275	5.1275	1.31583			3.9575	2.1775	9.08	8.07417		5.5575	10.2125	14.4908	5.66917
		4.81333	6.26	11.6367			8.98083	2.28167	8.54583	14.7642		6.04667	4.62667	18.1925	5.295
		1.04083	6.05167	12.7983			8.09	5.22833	6.50417	20.6625		2.43167	12.3392	12.655	4.94833
		1.45917	7.51667	13.8842			12.12	1.28917	15.8692	14.3608		4.45583	7.07	13.8425	9.81
		10.8142	3.28917	9.5925			5.19667	3.7575	12.6925	4.61833		2.30333	17.6275	10.975	2.5675
		8.755	2.89	20.0767			1.33083	5.06833	10.7333	9.16667		10.8192	5.33083	11.1333	3.91667
		8.2475	6.42083	2.31833			1.495	6.28333	17.1433	19.3092		1.55333	8.25583	1.97917	2.7575
		6.04167	2.93	26.685			1.4775	4.87333	17.9042	10.9458		3.92167	13.9983	15.1833	11.3158
		4.8425	3.94	15.9992			11.3075	6.63333	14.3867	16.6825		7.60833	15.1608	8.17333	9.52583
		4.7125	3.17833	12.3542			3.5	6.33167	13.2075	12.8883		1.05583	14.8783	14.3475	10.8425
		4.985	4.48417	24.01			10.6433	4.00083	11.9092	12.44		1.87333	10.535	12.2658	5.09333
		2.88583	6.11917	25.7017			0.739167	6.42083	10.535	19.2767		0.9875	14.1492	13.3442	11.5558
		8.5975	7.175	41.4967			5.01583	1.62917	19.5567	6.43167		10.2933	1.76917	18.9725	5.35
		6.50917	3.9475	22.9483			1.60583	0.961667	13.5608	16.4442		7.59833	1.615	3.76083	7.1725
		2.75583	9.415	24.7942			3.82667	2.28833	12.4092	14.13		9.85083	7.655	13.0183	4.375
		3.36583	3.37083	53.07			3.53833	1.73417	15.0325	21.275		0.783333	8.98167	16.9067	3.75
		5.705	5.96833	20.0533			1.12333	1.6725	6.92917	7.79167		7.5775	9.26417	15.0242	6.8625
		5.72833	4.485	20.265			10.4683	1.18167	14.2558	8.4325		7.83917	11.4858	10.4575	11.5092
		7.64333	9.91833	1.83			16.9167	2.76417	5.345	5.35		11.8008	6.3025	10.7708	8.84
		9.13583	7.415	4.85833			3.15833	4.67333	9.18667	18.0325		10.98	2.4325	13.9208	12.3275
		17.6167	10.0033	3.86917			8.99833	3.06417	3.82	5.83917		13.975	8.1	9.86	2.13
		5.7075	8.22	10.3175			4.7275	5.52667	5.375	12.1167		11.0117	8.06833	12.6308	11.2642
		7.61917	8.12833	13.2758			3.82167	5.72833	16.74	9.51667		9.5775	5.09667	15.5242	18.2983
		1.3325	8.23167	11.0433			2.45833	6.3575	16.5525	10.9608		10.8858	8.2925	15.0658	4.5075
		2.10583	7.99333	26.8883			2.50167	7.26417	11.5475	11.2225		13.9208	4.12583	3.94833	7.09167
		1.93833	2.515	19.83			10.4675	8.05333	4.63167	6.45583		9.90833	11.6983	3.30833	15.505
		11.3492	5.3225	5.31917			2.96583	3.76167	6.31583	9.9875		9.14833	7.32167	12.4517	3.48167
		0.868333	5.91167	29.27			3.2675	4.96333	17.4425	7.43333		5.17833	5.02917	3.57167	8.29167
		1.64333	11.7142	18.4283			8.25083	2.78583	17.545	16.4592		6.6275	11.4017	23.6583	6.47167
		5.64083	8.47	16.5933			3.32333	3.9075	11.4775	12.2325		3.52083	24.3892	20.1308	10.8883
		4.66917	7.295	26.3117			13.235	1.5425	22.8608	17.7917		1.20833	61.6683	9.7	6.14833
		9.22	7.40417	20.5358			13.0908	5.02583	8.25417	6.3525		11.1767	10.3708	8.8125	6.375
		11.2092	2.4525	17.6508			11.335	1.50833	9.0575	16.5108		8.10083	5.0325	20.0917	5.81583
		4.0975	7.20417	14.2			10.725	7.84333	7.9775	18.0283		16.3958	7.31667	13.5183	6.795
		10.4775	7.6425	35.0858			8.30583	6.14667	21.2108	9.81417		8.49333	6.78333	12.6925	5.38167
		2.61083	5.22917	8.6975			7.6775	4.6425	17.7783	15.5883		9.05417	11.8742	7.78583	5.65417
		2.13417	12.2858	5.0925			16.0333	7.00667	18.4283	8.22917		8.935	6.89333	11.2967	12.6983
		4.03083	6.28083	22.2792			4.95833	8.41	14.5192	9.7275		10.21	2.12833	12.78	13.63
		11.1592	3.275	26.305			17.1075	2.89917	16.3608	9.89333		8.15833	10.3692	21.6333	9.3825
		4.08917	6.42667	29.6983			5.93917	1.91583	21.5742	9.72		10.6742	11.1658	21.1767	5.6575
		8.64333	8.02333	22.8183			8.55	1.825	17.1417	21.0367		12.0792	1.16917	18.1667	8.75
		14.2283	4.3125	21.6925			3.58167	1.1775	6.54417	14.8842		11.0367	5.21917	15.04	1.71167
		2.97333	3.41917	26.125			5.55667	2.66833	12.495	23.105		16.0775	12.3583	6.16583	1.64417
		1.53667	7.80333	26.8233			4.96417	6.38667	17.2533	9.42167		16.9275	20.4658	8.65833	9.5825
		8.33667	6.1925	9.45417			11.1408	5.32	17.3758	15.535		4.84167	17.1642	11.5808	4.82167
		11.41	8.83	12.9983			10.8833	5.48	6.6475	18.1592		8.83917	21.1242	3.7725	4.9575
		7.77	6.8975	25.2433			11.7458	3.3875	13.5458	16.1617		0.865	28.5417	11.8175	8.48667
		2.17417	8.64583	23.1525			6.74167	4.99083	15.3842	14.355		4.29167	16.4758	6.9175	7.235
		3.42333	6.45917	17.7892			2.46833	3.07667	18.6692	13.6892		10.8025	15.8925	2.79833	11.24
		2.65333	7.47833	36.1292			7.0325	5.905	6.89167	12.9517		12.9708	1.35667	11.6483	14.2875
		3.6675	8.95083	21.0342			5.16583	3.47917	20.0392	19.565		10.9408	21.4542	3.68667	4.7325
		13.2683	4.8625	27.5625			2.96	2.82667	4.7075	14.7967		10.42	12.4	4.26083	3.15333
		4.68583	2.70667	7.05583			1.925	2.19167	7.7125	18.3875		2.28417	10.4975	13.2017	13.8783
		6.91917	8.76	18.0833			2.17833	4.7375	5.8925	2.84417		4.63667	8.46583	10.4425	12.7658
		1.47833	7.68917	18.9167			3.99833	3.45417	16.2	21.6133		11.3567	7.9575	14.9533	13.2633
		4.38667	9.70917	29.5958			7.54833	5.46667	12.89	15.8875		8.4125	15.6825	10.6925	4.79333
		1.79917	6.41	18.275			17.2317	5.17083	16.5392	11.9967		6.61417	5.76583	7.25167	3.955
		13.4233	8.99333	57.4367			1.88	1.32583	16.3633	9.565		12.3975	18.2642	20.7233	13.9217
		1.08083	5.685	9.61417			11.37	2.14333	16.0183	17.9917		10.8875	18.6467	30.0908	11.4217
		2.89667	5.63333	7.41333			3.39083	1.455	14.4392	16.0433		3.98083	18.9283	13.3375	14.6425
		7.28667	3.42417	6.045			12.7308	2.30583	19.6567	4.49		2.96167	8.43667	9.235	10.2658
		3.365	1.91583	23.525			11.2458	1.385	16.8583	12.4192		11.7533	2.04667	11.4908	10.2283
		5.20167	7.24167	2.38083			8.995	4.8075	12.4417	13.1525		8.17333	16.4508	12.7583	9.30167
		12.73	2.06583	3.72583			9.48667	3.66	18.55	17.1533		3.91833	21.4025	11.2092	7.48833
		2.82917	7.73583	3.225			5.5925	2.6175	18.9	15.3225		6.07583	19.2025	9.49833	4.99
		1.79917	6.80083	13.8917			5.35583	5.77333	20.2125	17.3825		2.91	5.61833	18.6308	4.09667
		8.77333	2.7175	24.7992			7.52083	1.01	15.7008	9.75917		9.28	17.5775	3.89333	11.9017
		6.02667	3.30417	65.1392			2.02083	2.44333	12.5342	9.40833		9.66917	8.9525	4.94917	10.0908
		1.37	7.00667	26.0525			7.93083	1.065	21.2267	10.1542		8.29	21.9742	15.8217	9.84833
		2.2325	5.46167	13.675			9.31833	2.70167	7.54667	3.30583		8.4375	10.4392	13.945	3.42583
		2.5975	4.4875	6.43			8.71583	6.1375	22.6583	4.63		6.09	7.50917	12.5533	4.36667
		12.7125	6.67917	9.26667			4.23	4.53167	17.8658	16.6658		8.33417	11.9717	10.6383	4.82083
		6.17917	3.33833	23.045			4.2775	2.52333	8.18583	18.7783		6.98833	11.9992	6.6	15.6042
		9.16083	2.04	23.9258			5.64583	2.99167	15.9792	11.9292		8.34333	18.6175	15.3292	2.59583
		12.9067	8.6075	3.97583			1.0475	1.26333	7.455	14.7808		7.43	7.71833	7.5225	16.0408
		1.91417	4.93583	14.5692			3.67667	3.48917	15.8625	14.0333		10.335	25.125	15.1925	13.5317
		12.7175	8.25583	3.99			7.55083	1.95583	17.8242	13.0067		6.99667	10.3792	9.12417	12.4042
		9.67583	5.8725	17.0167			9.04333	2.2175	15.7625	13.2825		4.77417	13.6125	11.8542	10.0767
		8.09	4.27583	29.6275			8.83167	5.4275	19.7808	1.8475		4.7975	8.79583	6.30583	8.68167
		9.5025	4.31	20.4317			7.41917	4.1575	7.47083	3.19167		9.11417	9.725	11.1542	9.60083
		7.96833	4.30667	6.2675			9.14667	5.31833	13.5283	2.92833		5.44417	22.2508	3.20333	4.70833
		12.5142	8.475	18.24			9.59083	3.32833	18.98	13.4558		8.4175	16.4625	10.2842	14.865
		8.86417	8.97167	6.21917			5.00667	2.75333	14.855	11.7825		10.95	14.6467	2.89417	2.43417
		10.215	8.465	3.75667			12.2408	4.15833	17.3575	12.7908		5.26083	19.8067	6.765	9.26083
		8.745	6.14917	18.645			38.9325	3.87083	12.5	10.8058		5.9275	18.8925	2.89833	17.5942
		10.1825	7.1825	1.67917			13.7267	3.23333		14.2475		9.6175	8.74167	18.0025	10.6792
		0.445	10.0908	5.49417			5.525	1.76833		20.2158		9.3425	2.27833	18.9167	8.91333
		1.10083	7.34917	16.02			4.12583	2.315		4.6		5.15083	2.04	7.88333	5.25
		6.035	1.97667	1.36917			9.04667	4.96417		9.03167		8.21083	7.76417	5.585	1.5975
		2.97583	1.795	7.3125			10.8525	1.22333		14.6208			5.35083	13.595	6.14167
		3.4825	8.52167	2.57917			5.39833	4.9775		8.71417			3.89833	11.4242	5.30667
		10.1283	4.515	10.7858			1.94917	5.16167		5.26833			4.96333	22.335	8.92083
		7.49	6.58333	2.16417			8.07417	2.83667		11.9933			4.1625	6.91333	8.60333
		4.3675	5.24333	14.15			9.01083	2.40167		18.345			2.89167	11.5358	9.06917
		6.9375		2.965			7.97	4.26833		11.8617			2.57167	7.20333	11.5833
		8.06333		3.82333			3.53667	7.59833		16.3			3.22083	14.6183	6.59333
		6.76167		8.26583			1.8675	3.96833		10.1567			2.3025	14.2192	4.13667
		6.41167		18.385			13.3892	0.9175		10.6475			14.4792	5.50667	3.4275
		5.5925		7.88417			10.27	4.01917		14.7583			1.69667	17.6258	2.5125
		7.1		18.4433			10.2667	5.34583		19.405			6.86333		4.27583
		5.05333		2.3			7.29167	1.28667		14.9283			1.88917		5.85083
		10.2683		4.0225			6.96333	2.16083		14.1517			5.1375		5.46333
		11.2908		2.55167			4.315	1.555		13.8858			7.59833		1.90917
		11.4758		26.1975			7.71417	3.03083		19.6133			2.98167		10.28
		9.62917		30.9933			4.375	1.63583		5.55			3.34		2.96417
		10.2483		17.5617			4.47667	5.2		7.73917			3.2725		14.9842
		5.1275		14.3233			4.54417	2.16167		8.71583			2.52		11.6183
		6.7225		4.12583			4.4125	5.6925		10.3758			0.763333		8.08667
		5.39		13.2575			7.67667	3.18167		8.96			6.22		1.785
		4.05833		24.8125			7.3525	5.8975		5.505			10.2933		5.56333
		2.91083		29.805			9.2325	7.1925		9.23833			18.0875		1.80333
		1.82667		26.1892			10.0425	6.515		21.8183			14.9075		12.9817
		14.5867		4.9025			2.09417	5.83583		10.6367			3.9575		9.75667
		7.635		5.485			3.61417	5.66417		13.5683			7.94667		11.8533
		10.1708		24.3183			2.30167	4.79917		7.97833			3.98167		1.88
		8.5025		6.95			10.3375	1.0225		11.025			1.54583		3.97083
		10.5025		6.63833			10.5383	2.9975		16.2625			2.81083		11.415
		8.37833		13.7567			8.80333	1.5825		10.2933			6.24417		10.1008
		7.72083		8.4725			11.9525	2.61583		5.92333			2.1775		12.8525
		13.6433		23.8808			10.7825	5.12583		15.9383			2.34333		5.79917
		6.6475		16.8575			1.545	3.34917		18.6608			2.32167		10.6467
		4.28083		30.6833			6.95583	6.29333		5.67333			3.90583		15.185
		7.45833		21.5008			12.7333	5.95917		8.36333			3.06667		22.4758
		4.40417		14.2933			7.62417	5.775		6.20333			4.59833		13.2817
		4.24917		2.66583			10.755	4.85417		13.885			11.2983		8.45
		12.1858		3.48667			11.1558	1.08667		19.7725			11.7875		11.6742
		12.6508		5.66333			18.6	1.125		7.38917			2.39583		8.54917
		1.55417		12.8217			8.02833	1.64333		7.48			7.965		13.3192
		1.73417		17.4492			9.0675	4.075		10.4725			8.5175		8.75917
		1.50333		20.7983			8.28917	4.54333		18.9125			7.93667		7.05583
		3.5125		30.4225			2.60417	2.21667		13.0983			6.13083		7.97167
		18.9842		32.4008			5.14167	5.66833		14.7992			20.2683		5.84083
		8.74083		3.74			3.04583	1.95583		18.2642			8.0575		5.16917
		1.82167		7.05583			6.90417	2.62917		15.5858			1.5475		9.10917
		1.36167		5.86917			8.445	5.67833		22.375			2.89083		12.5267
		2.0925		17.8042			10.1392	4.32833		16.44			10.7608		5.285
		1.23083		17.2067			4.6525	3.97167		13.6425			3.35667		5.81583
		1.02417		19.2558			7.47917	3.87167		18.0783			17.5933		5.04917
		8.8275		17.235			5.06917	1.3475		12.6342			22.11		5.29417
		4.08		23.3125			6.23167	4.72167		7.98			5.93417		2.245
		4.5025		19.01			8.29167	1.1375		1.80167			6.0875		5.30833
		4.85333		17.9942			4.97417	2.8025		21.0508			30.2225		4.87083
		8.64083		32.085			3.03583	3.4125		3.65333			8.5625		14.4325
		5.47083		18.9792			7.72	4.43083		7.30083			18.0242		4.43083
		7.11083		14.935			6.49667	4.3375		7.16083			19.9567		17.1475
		12.2142		17.2508			5.23667	1.61167		3.46917			12.7117		8.15
		15.0483		17.2658			1.58583	5.76833		7.24833			4.37667		2.8
		10.1442		9.2275			4.73417	1.145		10.6792			1.91167		12.8533
		10.9525		16.9167			1.91333	4.88333		6.04833			2.78667		16.2658
		5.92333		16.4658			3.00417	3.29583		11.12			17.1775		11.3842
		13.82		26.6975			4.88833	7.29917		15.4008			5.515		11.9683
		1.21583		30.5292			4.75167	5.26083		12.8242			6.0225		12.0533
		1.7725		4.25417			8.29167	3.63667		18.6792			12.3792		11.9792
		2.53583		5.965			3.14083	1.17083		7.08417					11.02
		9.60667		23.3542			1.345	5.05833		11.88					10.2158
		1.57583		16.6292			5.67167	4.2675		15.9275					7.80833
		10.1142		16.0617			9.79667	0.9025		4.28					9.24167
		3.79333		24.2717			12.6425	2.135		18.51					6.44667
		1.225		10.0975			3.97833	4.41		19.2767					4.1425
		2.86		21.7217			6.30917	4.57917		15.1708					6.54
		12.6717		13.6825			6.15167	2.71667		11.4858					8.275
		6.0875		16.2067			8.48333	5.08833		18.8408					4.725
		10.6142		24.2975			13.1192	1.11417		18.5358					1.69
		5.6375		19.5917			2.18083	5.65917		5.485					4.68
		7.56333		15.1967			6.2525	1.86917		6.47					9.65167
		17.2258		15.91			5.57833	3.64333		18.9658					10.8342
		15.3342		17.9442			5.28667	1.57667		8.0575					6.80917
		16.6267		18.03			3.43583	2.33833		19.8967					10.8275
		18.1392		23.17			1.6475	0.840833		6.21333					11.2917
		15.2517		18.4858			9.20083	5.995		13.4692					2.09333
		7.0175		24.58			9.33833	1.25667		17.9533					2.8525
		5.41167		15.6417			13.8525	2.49333		6.58833					3.26917
		12.1733		14.465			2.61333	4.68167		15.0992					9.4075
		6.25583		18.9842			12.2242	6.26583		20.77					7.32167
		12.0783		17.1442			5.36083	3.0975		12.5667					8.45083
		8.43083		13.6183			7.4925	4.30917		8.58917					2.94583
		15.605		19.7075			6.83417	5.56417		4.24917					13.1208
		12.8992		13.9458			6.2225	3.635		15.2267					8.82333
		12.7183		24.1833			7.59667	3.64333		40.2117					5.0225
		11.15		10.3333			6.21	6.93417		5.465					2.75417
		4.22333		5.42917			8.47417	6.0275		17.41					7.47333
		17.04		4.34667			9.6	1.68167		4.51083					5.9175
		12.5825		2.7275			6.3325	3.99417		17.3983					5.765
		7.55167		24.5208			3.1675	2.06167		15.7992					2.34
		10.1383		17.8892			3.745	1.7925		7.58417					3.71833
		4.3525		3.86583			3.66583	1.0475		12.9175					6.195
		7.64		5.75917			3.37417	2.99917		11.6942					2.29583
		11.7092		23.3875			8.20333	1.5075		11.6117					7.07167
		10.5417		17.9			7.5	0.829167		11.6967					8.66833
		2.41833		18.3533			8.03333	5.35167		23.2575					11.6642
		3.98		21.5792			7.74583	0.825833		18.2475					5.79417
		1.59417		15.4492			7.26917	6.23833		4.87667					8.07
		2.62667		36.195			5.91	0.7775		8.185					3.20417
		1.9375		22.4942			5.93833	1.28167		4.87083					11.5058
		10.0533		17.895			5.045	5.12417		6.46833					4.43167
		5.08917		22.1583			2.02583	4.035		9.6725					6.33
		6.38667		28.7608			5.7775	6.53417		18.3692					6.6925
		11.0967		18.8858			7.42083	5.67333		14.2142					8.44167
		14.3983		23.5433			5.32833	0.919167		7.40667					4.99667
		9.07333		13.5167			6.20583	1.3025		15.8992					5.9625
		11.6833		14.3775			4.29167	3.45917		17.6542					3.19
		11.9033		10.0775			3.03333	2.54333		8.07583					5.45583
		14.0033		29.6183				1.045		9.335					20.1925
		2.58667		9.1275				1.1725		13.8175					3.78833
		14.5933		8.72417				0.736667		6.11667					6.0275
		8.775		20.8342				1.57083		10.5983					6.82417
		8.6225		23.1658				2.90833		2.80667					6.11167
		14.0125		26.2475				3.74333		3.72333					5.6425
		10.9058		18.41				3.19833		10.0167					11.7517
		11.2975		9.92333				4.20333		16.6458					6.78667
		9.8375		11.8408				1.0025		9.8375					5.57417
		8.42833		18.96				2.77917		7.1925					12.1992
		22.9292		10.56				4.32667		1.6875					11.4375
		10.5183		20.14				15.0742		4.56667					11.5608
		1.40833		11.8667				3.63083		9.37417					7.69667
		6.71		17.2292				2.37083		6.87917					12.0125
		12.535		29.8258				0.585		7.315					9.16667
		9.28583		27.1658				5.28583		12.885					11.5233
		11.4175		2.84583				6.5275		14.9617					12.1167
		1.81583		32.3208				4.4075		3.63667					13.1725
		1.18083		4.4325				3.04417		15.425					5.20167
		4.38083		4.05083				4.40917		5.06917					14.455
		10.2242		28.4108				6.3725		12.7633					4.98667
		2.2975		2.24				1.16583		15.6733					6.88917
		1.23583		25.4517				1.67333		5.1925					16.1875
		2.98167		10.3592				5.655		4.3025					11.4383
		12.7475		29.5908				3.43333		7.2175					10.9717
		13.0733		26.4025				5.76083		16.5167					9.30083
		11.84		5.42583				3.2125		5.01417					3.1375
		1.665		21.0333				1.88083		15.5525					4.35917
		2.58667		4.86667				5.21167		4.81					9.08583
		1.7825		16.6292				7.0075		18.035
				20.5533				0.985833		11.9375
				23.5742				3.08		13.5242
				24.6367				2.27333		16.4883
				17.6808				5.96583		17.9067
				19.9825				6.34333		2.28417
				25.9683				1.6725		23.3958
				17.0658				4.63583		14.6158
				14.3133				4.11167		16.4692
				17.0867				5.0275		4.62
				12.7558				2.50417		13.3008
				19.0917				3.31833		8.70833
				23.4542				4.82667		5.26833
				15.3958				0.918333		2.4
				25.9767				3.24667		9.85833
				20.0383				3.9725		18.7433
				22.6617				2.41083		12.08
				20.7108				1.33333		6.03583
				22.2608				1.50417		15.1275
				27.1883				4.71		4.43917
								3.19917		11.1033
								1.3225		7.225
								1.89667		8.01917
								2.1975		5.69083
								5.55167		14.0725
								2.505		12.7667
								1.50417		17.0858
								2.23167		9.77667
								2.295		13.3083
								1.31167		10.9933
								4.04167		16.9925
								5.22333		19.0442
								5.10667		18.1375
								5.43917		9.49167
								3.94583		19.6592
								6.33583		18.6967
								1.48333		7.86583
								7.25833		16.8675
								2.36167		13.925
								3.82833		13.6733
								3.06917		10.9875
								2.785		8.1175
								5.38167		16.2025
								7.1025		7.85667
								5.24		5.24
								2.85917		2.85917
								1.47333		1.47333
								4.2475		4.2475
								2.62667		2.62667
								4.4		4.4
								4.7575		4.7575
								5.215		5.215
								3.49		3.49
								4.96333		4.96333
								2.51083		2.51083
								3.5525		3.5525
								1.1025		1.1025
								3.6675		3.6675
								5.305		5.305
								4.06167		4.06167
								7.76917		7.76917
								4.7875		4.7875
								5.15333		5.15333
								1.20583		1.20583
								4.48917		4.48917

## Sheet: S2B
		SET8			CDT1			p21
		WT	KO		WT	KO		WT	KO
		5.76635	4.46644		5.3308	3.06896		2.09275	6.01712
		1.85931	4.64311		8.2348	2.39115		3.32234	3.08482
		3.81473	5.2981		7.735	1.55725		1.81614	1.66304
		4.37583	3.96945		8.39095	2.62268		1.61673	2.66642
		1.61273	2.68101		6.19882	4.44629		1.659	3.76804
		3.16612	7.02931		5.39132	1.92679		5.69544	7.57093
		3.0828	2.30723		4.87368	1.7078		2.52372	1.83351
		4.49515	5.63196		7.28547	0.861754		6.01168	1.41209
		2.64288	2.00885		6.52082	2.31434		5.19863	1.98257
		5.6023	2.18027		10.6098	1.39041		4.18066	5.23834
		2.50496	1.24051		3.45223	1.87905		2.01553	2.15843
		5.64003	2.93275		11.9729	2.19832		4.16027	4.14638
		2.48172	3.45892		9.63759	2.68403		3.83902	2.84331
		5.46608	3.00962		9.59825	2.13092		4.30842	3.81547
		6.97433	5.09645		14.092	3.61732		4.33174	1.3785
		2.81411	5.32419		9.01665	2.47038		5.5817	5.01431
		5.31826	8.4136		8.8477	2.56043		9.54864	5.46699
		2.34745	3.25334		6.99971	4.55863		6.09794	3.65132
		5.46134	5.98108		5.90061	4.00759		2.65373	5.51752
		4.4917	4.45537		6.5993	3.21861		3.20587	3.95278
		14.8623	5.95324		4.03646	3.22579		2.04912	4.44095
		6.34623	2.55269		7.90932	2.97923		5.0607	3.14287
		4.11872	3.09146		3.89148	3.74619		7.99096	3.94116
		6.60241	4.04743		6.48554	9.32534		3.71078	5.97526
		3.57286	3.79602		10.1769	2.37787		3.97687	6.49272
		4.39934	1.70561		4.24936	2.94666		3.51667	2.43283
		6.89292	3.77572		7.75143	9.48158		2.76532	4.96467
		3.36175	11.1073		4.73149	2.6861		4.44651	3.01487
		2.05938	6.46763		5.85494	3.70381		3.36725	4.53853
		5.63087	6.4713		8.16944	2.29911		4.34708	2.17105
		6.53233	7.75129		8.90274	3.48011		5.08901	5.53206
		2.71625	4.34002		3.05007	4.05397		3.72061	7.78094
		7.54711	4.35758		11.7052	1.28127		3.07723	7.80248
		3.29502	7.0902		6.70935	1.86725		5.82956	7.16169
		6.07826	3.84624		2.7428	1.76087		1.80442	6.5587
		7.14932	21.172		4.56544	1.88768		4.74845	6.28443
		2.60299	7.50943		12.1719	3.19208		1.8232	5.43923
		5.74915	4.9568		13.4755	2.93584		1.65216	3.59773
		4.64123	8.32968		11.0847	1.39877		5.0368	6.52813
		4.77617	4.70838		3.56664	3.40705		3.19614	6.27534
		5.13515	4.63564		5.81275	5.6867		5.81419	3.88113
		3.9323	3.3977		3.19452	2.71055		9.54588	6.08646
		5.19226	3.13903		4.71074	10.2293		4.57113	3.32581
		2.61512	6.22964		6.21618	3.55788		4.79735	3.40501
		2.26494	6.20562		2.90664	8.02627		2.79704	2.32668
		7.32407	3.00698		5.82273	3.68968		3.76056	2.80093
		5.70195	3.21367		2.7854	4.76198		3.35646	4.28102
		2.53999	3.66839		4.73538	2.36175		5.50471	1.96198
		4.99886	3.39054		4.12994	2.70539		5.57297	2.71359
		2.07042	1.53534		2.94141	1.8536		2.29041	8.19849
		0.959809	1.9384		4.36442	5.63529		4.95214	2.53687
		4.15092	5.42936		5.91781	4.85158		3.0081	6.65098
		1.6748	3.41483		5.54054	2.10029		2.64436	6.51255
		1.56399	4.00892		5.0478	7.28376		5.00189	5.06322
		3.07605	2.93931		6.83794	4.76637		4.06643	4.16778
		1.08983	2.19134		9.2649	5.12372		7.52354	5.39988
		5.19002	6.87764		12.837	3.26268		8.11897	4.95213
		3.37208	4.07771		3.2651	3.15543		1.61489	4.60164
		4.76879	4.7099		6.88797	4.15855		4.67664	6.72128
		4.04063	3.81022		3.32218	3.94956		2.38401	1.3339
		4.18924	12.7246		3.58801	0.933638		4.91859	4.50144
		2.91639	5.09872		5.34271	1.89596		2.30114	3.42012
		4.55733	3.4189		6.01936	1.28463		5.08896	5.00881
		2.24306	4.32146		4.51828	4.22203		2.30654	5.60326
		4.44603	4.05592		4.14505	3.68723		1.92638	1.04663
		1.61255	7.11235		8.67095	5.72594		3.78339	4.86307
		2.42981	4.0428		3.27455	6.05383		3.07129	5.34045
		2.22983	4.62181		7.01159	2.17458		3.89276	3.31804
		1.70038	2.82608		5.28908	3.04056		2.0214	2.032
		3.06842	2.78718		3.81732	3.58884		1.57954	4.27501
		3.20058	3.92011		4.92027	4.09547		4.55084	5.93443
		2.16194	3.78088		6.2104	1.57614		5.97089	2.3532
		4.78005	2.14148		7.27662	2.13189		3.29037	1.914
		2.13964	5.93416		9.14647	2.1817		4.52812	4.50008
		1.90459	4.84107		3.02141	0.607798		7.28972	5.23774
		1.75526	6.33848		3.68674	3.85491		2.41341	5.98127
		2.55089	10.6789		4.6642	4.03496		2.88154	3.06864
		3.25828	7.96728		2.73756	3.06799		3.23021	5.33502
		5.40217	5.88724		4.92503	6.53379		9.3791	3.80954
		5.97864	7.21869		5.78265	6.05261		5.27934	3.18579
		6.29672	4.61207		5.68917	4.33352		3.07739	3.78201
		6.94788	5.96023		5.86397	1.80936		2.56698	2.71316
		4.27334	5.24908		4.75343	2.86109		3.71817	2.64503
		2.12546	5.62171		3.31185	1.00859		3.21896	2.6196
		2.18534	3.75374		5.46882	1.93594		4.8655	1.3574
		4.62457	3.22709		6.15562	2.51269		4.65113	3.36537
		2.99086	6.47246		4.31628	3.34195		5.25058	1.45236
		2.79781	3.78438		5.99304	2.55234		3.76735	5.56571
		5.68876	8.23086		3.77097	3.97035		2.93324	3.99425
		2.4341	6.78725		3.51556	2.16836		10.1962	4.60911
		5.17587	2.80906		4.77232	1.1809		4.98166	5.59399
		11.4948	3.6789		6.32612	3.09162		4.651	4.73889
		2.6163	4.45897		4.11416	1.07922		6.4502	5.36176
		5.32998	4.08891		6.94519	2.45352		2.48365	6.55962
		6.31652	4.24311		5.54712	2.90744		2.63712	7.7143
		6.05728	5.66268		4.16869	1.46838		2.57435	4.16591
		9.63473	4.9634		1.09488	1.20429		6.06892	3.24195
		5.22162	3.54777		1.52471	2.0312		2.60707	3.10851
		2.86234	5.81399		2.88551	3.0318		4.25362	3.02888
		6.73281	3.15895		4.79311	3.58731		3.14698	2.49755
		4.44074	2.67134		3.60817	1.39372		4.17254	3.52611
		4.75203	2.38012		5.27761	3.55232		6.50385	8.75109
		4.90213	3.37148		3.23732	2.14086		2.62572	1.83749
		5.64336	17.048		4.57838	1.84718		4.05557	4.94042
		4.59667	5.48958		8.47995	0.752607		2.43215	2.53172
		6.14383	4.25919		3.07944	4.28769		4.4892	8.22591
		6.27171	2.15593		6.92221	3.221		3.12699	2.8549
		4.91303	2.14649		5.34104	1.54125		1.57343	3.31074
		4.8073	2.91575		2.56128	5.87696		6.37387	4.3423
		6.33538	4.38017		5.63052	2.0352		4.09176	5.486
		5.77642	4.09092		6.05422	3.99317		4.96152	2.74109
		8.41681	4.899		3.94521	3.92188		2.29902	5.14185
		3.9031	4.00755		4.48461	1.0719		6.09949	5.28931
		5.35711	7.79934		5.21292	2.69233		5.55598	6.4981
		10.5185	2.59883		4.19439	1.77664		5.00327	5.25321
		3.55027	10.0272		3.3163	2.5641		5.32039	2.25996
		7.05252	1.63209		1.52289	3.71589		6.72507	6.63266
		7.25236	4.47051		7.77836	1.6938		4.10328	1.01531
		2.20496	2.81994		4.08971	3.24304		2.70163	3.32699
		41.3381	4.48928		2.82698	2.56394		3.46673	2.47751
		6.43819	25.7374		2.64546	2.49318		4.05744	2.897
		6.68357	5.38041		12.5256	1.38139		4.51919	3.00694
		4.92122	1.62379		4.79968	2.68258		4.90869	2.86921
		5.56719	4.29721		5.96301	2.64514		9.78277	6.44905
		7.22318	3.09816		4.23045	4.47189		5.09398	3.83321
		5.55554	4.90146		4.01677	1.52489		2.21442	8.66573
		8.11265	2.81346		8.13477	2.46138		5.56049	4.18394
		5.9674	2.85502		4.36326	2.1223		2.09254	7.13811
		6.79076	5.08406		2.23147	1.53292		2.82254	5.63085
		9.19674	3.03978		3.34166	1.34908		2.21015	4.34285
		6.40425	2.12106		3.25832	1.49613		6.3888	6.3303
		7.62041	3.39264		3.60141	5.4151		6.5443	5.06422
		5.07867	6.66354		3.56827	2.52337		4.34639	1.89518
		3.29866	1.84117		4.42818	14.7563		5.0475	1.14347
		4.72546	2.52016		4.48935	3.21126		2.50315	2.85232
		4.64874	1.33146		3.31077	0.819514		6.08174	6.17127
		8.93261	2.67109		4.14014	4.92838		4.22152	2.83138
		7.56533	2.24527		5.19844	4.35907		4.43089	4.8448
		7.27676	3.04895		6.59397	1.00986		5.56627	4.62074
		3.31959	4.53099		5.40761	0.972986		3.22761	5.62123
		10.1395	2.97212		11.373	0.833119		3.52824	4.30153
		2.03467	3.96051		3.40614	0.911265		1.04209	2.417
		7.64287	2.35328		7.19967	3.23635		6.77626	2.48687
		3.80945	2.94189		6.19511	1.0538		4.86214	4.50756
		5.44994	3.21085		4.50246	1.12278		6.10144	3.87715
		5.43826	3.43325		5.30638	2.43344		18.8968	5.45626
		5.84114	6.3178		4.81994	2.8905		2.95654	2.72569
		4.73907	4.31941		5.61858	2.83985		7.14711	1.93056
		2.80313	2.71951		4.15182	1.34441		6.85436	9.16636
		7.19322	6.44184		4.46464	3.35568		5.33383	6.63617
		5.69648	4.47712		6.57061	2.88216		6.6402	5.01573
		3.74002	6.81364		4.0653	2.664		4.2158	6.55562
		5.95731	25.3954		2.91182	1.3422		3.25869	2.74506
		6.45148	4.37562		3.68578	2.02721		8.26693	2.71022
		9.47834	7.77909		2.30763	1.31173		5.30084	5.4707
		4.6374	4.02521		5.14713	0.854501		8.51595	3.04888
		8.99699	10.0574		6.16339	2.63232		3.35872	4.70814
		4.14114	3.40503		4.36805	2.26546		4.64408	3.24744
		2.27178	4.9912		6.01646	3.81099		3.14377	8.49704
		11.7383	3.06948		4.72741	1.50106		4.28605	3.80102
		7.17032	3.10441		7.07122	1.33311		5.95033	4.89775
		2.35431	2.26406		3.65506	2.01152		8.32066	2.8299
		4.51857	1.33817		6.5267	2.64127		6.64909	3.94797
		3.26406	3.27147		2.49935	3.72619		3.66572	2.78233
		8.13483	1.17654		3.24326	3.16652		7.02361	2.15033
		4.5189	1.18538		2.55529	2.98993		3.91925	2.56504
		3.51832	5.55027		2.32841	20.1233		2.04359	2.58503
		5.42524	1.51149		4.38043	2.78084		5.97948	1.45448
		2.54026	1.47405		3.53627	1.68426		7.95521	7.31894
		12.1616	2.19447		5.96669	7.07013		2.13762	4.40283
		4.92757	3.09899		7.20645	6.61376		7.2677	3.75709
		6.10469	3.07397		5.33264	2.85125		3.89411	2.19153
		8.70424	1.86289		3.99921	2.16161		3.51083	3.75978
		7.43626	4.03518		3.55273	3.29015		3.41078	1.82788
		7.92872	3.64703		10.4066	2.83599		3.70028	2.67618
		8.74053	3.70276		4.78221	1.05368		5.37626	2.0777
		8.78672	3.11416		2.37665	2.43967		1.32545	3.31312
		3.97133	2.87174		2.87495	4.01731		2.47723	0.916709
		4.73149	6.28536		3.60368	1.37529		1.61779	8.01293
		4.65034	2.87591		4.60642	3.59272		5.89681	2.08074
		4.95662	4.45794		6.70973	2.86426		6.26154	2.70273
		8.79943	7.75173		5.04273	1.20816		6.52598	2.5168
		5.13964	4.04707		6.34664	2.74977		5.84691	3.60622
		5.27243	13.2884		4.86435	1.43232		4.56127	5.41125
		8.07208	11.834		6.28604	3.16947		7.86634	2.76589
		8.96344	1.85177		2.26346	1.67439		5.38032	3.28152
		8.61445	1.4282		3.9184	2.8836		6.96363	2.68671
		9.38644	6.15324		5.46337	2.21715		8.21757	2.46511
		4.3672	5.94633		5.79779	3.37209		5.0702	4.61307
		5.60447	3.44278		11.6586	3.23991		6.86881	4.28056
		8.21842	3.78654		8.57949	3.25304		6.82401	2.89446
		10.5684	1.60548		8.37576	3.82994		5.2351	3.27173
		5.19209	1.4838		6.9319	3.54537		4.02693	7.29433
		4.09882	1.50854		7.42404	3.68187		4.38815	4.68283
		9.34216	2.42554		6.36251	4.36554		3.56415	1.14343
		1.62038	4.60621		11.8416	4.62051		10.2728	4.02808
		3.97102	1.81959		18.7218	5.90388		6.99114	5.93806
		5.91149	7.53489		7.59136	3.00645		8.11772	2.73201
		7.9378	2.25738		10.5195	3.34071		8.28655	2.58055
		4.03895	3.02354		4.56528	2.79331		5.69728	3.74473
		2.45188	6.25478		9.66135	1.99074		10.069	1.11642
		15.66	3.98951		11.49	2.03125		10.0363	9.37395
		4.76881	9.20721		4.39031	5.3015		7.0028	2.23334
		3.02809	2.83744		11.8127	3.52146		8.37415	7.89883
		5.98257	3.41371		4.65604	1.57335		5.11381	6.55056
		2.68723	6.62004		3.85211	3.73633		12.7665	5.05897
		6.46666	3.79605		8.91746	2.77359		3.00636	5.13481
		3.25564	6.74871		7.56891	3.99331		10.192	4.54408
		6.13979	3.70035		5.45838	3.35917		8.04999	4.76073
		6.05776	3.36384		9.07113	3.48799		8.10316	2.76106
		3.03471	1.77112		7.44533	4.77066		14.4431	2.32011
		5.50108	3.39578		5.06855	3.89503		3.50159	2.37752
		2.88116	2.8139		3.6447	2.68873		9.79382	1.2528
		5.51737	3.29171		7.05315	3.85068		8.67218	3.9587
		4.35597			11.5527	10.7435		9.66891	1.9596
		4.98203			10.5468	1.8985		3.72537	5.06066
		6.20074			5.37955	2.87743		5.77299	3.35308
		3.87129			4.83156	3.77677		8.54925	5.24462
		5.33805			8.82924	1.37071		5.90337	4.14581
		10.912			6.42254	2.24266		7.45193	4.3105
		6.6825			10.574	3.89054		5.68693	3.84082
		2.15572			9.27044	2.50068		5.83309	4.58752
		3.24594			8.9701	4.25578		5.90274	5.27751
		1.21765			9.12197	2.84306		7.20488	2.71318
		4.95782			12.7841	4.03004		6.68992	3.48209
		5.07425			10.369	3.26722		6.04206	4.69937
		8.7804			7.18165	3.42503		3.27037	5.71463
		1.62973			5.03541	1.21009		7.15618	3.62387
		8.35703			5.58391	6.81704		7.11662	2.3181
		2.05107			11.8323	3.95351		5.23205	3.29638
		9.36939			5.89513	4.3532		9.20033	6.03952
		2.81741			5.69044	3.86538		5.11858	1.35773
		8.42755			6.85428	5.06769		4.04151	1.08723
		7.63874			6.71015	3.47479		2.6626	7.35636
		12.449			8.21991	3.05587		6.01654	1.92334
		11.2133			5.74756	3.78207		6.87855	1.53609
		3.39276			6.48957	2.66228		5.97184	2.87384
		5.41183			9.22925	3.32558		3.66446	4.43849
		4.39018			3.09036	5.23973		5.74963	1.60254
		2.54733			5.70566	3.11297		5.51878	2.89525
		6.63853			10.3669	3.08286		6.78689	4.55637
		4.11202			3.58748	4.40667		5.5887	3.62549
		3.44144			11.4881	3.11339		4.17198	4.52661
		6.91899			5.91251	3.97766		6.87745	1.80268
		2.52955			13.4007	4.66774		4.97871	3.57091
		9.97179			5.64507	1.65035		8.2955	3.10585
		5.80434			7.94575	0.92225		7.64058	3.72997
		9.89548			9.75303	4.98768		3.96144	3.75188
		7.81678			18.214	4.57632		7.00307	5.05266
		6.0184			8.41977	1.06403		4.61254	4.13411
		6.06088			7.83922	4.10982		9.72764	4.34694
		8.38209			7.88831	3.0869		6.62849	6.42943
		3.07727			8.90415	1.96875		5.30929	8.80132
		4.08837				2.49405		9.7613	6.73167
		3.31609				3.2639		5.68698	2.50119
		2.48647				2.71222		4.58871	6.00047
		9.99901				1.01582		1.94573	5.28812
		7.23816				1.53146		3.54607	2.95169
		8.06237				4.06792		2.2795	2.95812
		6.12823				3.22188		9.65634	6.01819
		3.0345				2.66499		4.30463	3.63113
		3.03208				12.4325		5.10697	2.4746
		2.8622				1.49076		3.67453	6.59067
		5.62538				3.26548		2.15654	7.37657
		7.57523				4.05339		4.97492	4.30487
		1.74051				10.8184		5.32716	4.61019
		6.06421				2.22959		4.28222	8.27346
		11.0096				2.31159		5.42101	6.39205
		4.372				2.81798		8.97881	1.78463
		6.05336				7.94354		5.24384	3.53181
		5.80027				4.18543		5.30618	5.01792
		1.72874				2.94249		3.41607	5.40957
		1.26292				2.75231		5.69474	5.77674
		3.4574				4.01954		3.66033	4.78024
		2.45001				7.54678		4.30481	5.72306
		4.19494				1.81267		3.49685	5.69502
		4.33135				1.30083		6.28149	2.39002
		7.45065				2.70554		5.34476	6.02455
		10.6507				3.48133		3.18745	6.23337
		9.43735				3.01249		5.27977	6.1753
		8.10797				3.37242		3.79611	5.6852
		6.65769				2.92925		4.12361	2.78568
		5.02885				3.0868		7.66163	5.53682
		10.1574				2.35612		7.14331	5.13712
		6.45658				2.10242		5.28352	5.29944
		9.46882				1.78099		4.76205	2.72286
		7.71396				2.29561		5.8859	4.95073
		5.58303				1.52654		7.07008	7.5189
		17.6724				1.74424		6.17674	5.70942
		7.27645				1.94625		2.74087	5.09494
		2.93474				1.22237		6.31288	7.54032
		6.09658				2.44401		10.2121	12.4256
		6.79554				2.95459		4.46962	8.32353
		5.77079				6.28945		5.84829	6.10798
		5.04322				4.46345		7.09112	4.6846
		10.0746				1.28529		7.59455	5.22608
		10.5514				2.3473		3.92647	3.00691
		3.49237				2.91381		4.8224	2.07361
		15.5052				3.14217		6.78555	2.4117
		3.92895				1.54474		5.91968	4.57752
		5.00421				5.36706		8.3642	7.92998
		7.91427				4.00699		4.72849	4.54006
		5.63767				3.5457		5.76988	6.21648
		7.44128				4.0832		6.71317	2.36888
		4.4068				2.3395		4.55371	2.42315
		5.77292				3.27898		7.84573	3.85507
		4.58815				2.88105		8.64376	7.26564
		4.72917				3.26843		7.48277	2.40274
		5.56383				1.15181		8.06643	6.83185
		5.11048				2.12468		5.50825	4.32513
		2.74562				3.13206		4.914	7.21067
		4.74794				4.42004		4.80349	5.27257
		5.74574				3.8771		5.67421	10.0988
		5.23044				3.65769		6.56525	7.38809
		5.35669				3.20231		3.582	10.959
		8.34412				5.54211		2.83641	4.01779
		10.1347				3.93006		2.6968	5.62757
		4.75261				5.52816		7.4068	3.87218
		3.56074				2.1486		6.89656	7.05461
		4.77362				3.88249		5.6536	3.68812
		5.6761				3.1746		7.4795	6.57935
		7.52757				1.84311		2.02613	3.48903
		4.29736				3.59244		7.89514	4.94179
		3.93928				2.89317		5.21206	2.82663
		5.35423				3.9513		2.77084	19.4062
		8.31492				5.09453		5.35192	8.00847
		5.47881				2.08889		2.20685	3.33133
		5.25312				3.63178		4.11622	8.24487
		7.16074				5.32515		9.1585	6.23565
		6.84971				2.61405		7.65325	7.16168
		3.26391				2.0277		2.66319	4.66487
		3.52112				3.74232		6.43814	4.14876
		5.79197				4.64097		6.20246	5.08394
		4.58248				3.62787		3.21807	3.76124
		3.48221				3.0024		4.44784	6.42421
		5.67331				3.96498		6.61	5.91002
		5.3862				3.6338		7.37143	4.84042
		3.08565				2.76289		5.09193	7.85634
		1.14739				1.79102		5.37383	9.29718
		3.59226				2.98562		7.16291	5.65395
		5.22304				1.07314		6.5711	5.11913
		5.26746				3.84905		3.93686	8.22097
		5.32221				2.3403		3.54133	6.74778
		2.78413				2.01518		4.74126	2.30884
		7.69614				11.1522		5.49661	3.68976
		5.70319				2.565		5.66694	8.96634
		4.64965				3.09038		7.42196	3.78377
		2.04254				7.39		5.08716	7.41029
		2.54961				4.60151		9.79297	7.47802
		4.36387				2.30553		4.81475	6.45525
		3.51561				6.80646		2.8887	3.222
		3.62801				3.08789		8.18856	3.65685
		2.54562				2.37732		3.93389	7.82513
		5.59718				2.56308		6.97866	5.64451
		7.61137				2.38511		6.63343	5.35037
		5.39861				3.53613		7.03884
		2.49266				4.37802		6.57526
		4.12754				2.19491		5.81943
		4.52937				3.20683		8.66757
		3.27774				3.09494		7.97579
		5.48038				2.34082		8.47969
		5.78221				1.49464		7.43675
		0.302954				1.91476		6.3283
		13.3202				1.05952		3.66642
		3.58236				1.82966		3.38954
		3.09002				1.86186		5.08203
		5.87546				2.75414		5.21951
		14.5881				4.60364		8.227
		5.33222				4.17152		6.38637
		5.23023				1.65092		3.10986
		3.78831				2.61175		4.09987
		6.29965				2.98024		2.97015
		2.19742				2.32969		7.27984
		6.55837				2.75739		4.16646
		7.62937				2.51423		4.64735
		3.28919				1.83828		7.94352
		1.90003				2.36136		4.50558
		7.62118				2.58496		3.09891
		6.55028				2.36435		7.05771
		1.48267				3.86178		3.07698
		15.6866				1.32964		3.23027
		4.8394				2.2146		5.98879
		4.79101				2.8733		2.84825
		5.567				2.43123		4.52379
		4.94351				1.1624		5.20019
		16.1924				4.60835		5.17384
		5.03591				2.15433		7.25911
		4.9612				2.46246		4.52117
		3.23949				1.99817		3.5827
		5.67941				3.07736		5.59909
		5.98501				2.82264		6.24101
		3.56826				2.28066		4.34478
		2.83305				5.08571		4.60673
		0.770863				2.81063		6.44244
		0.797999				5.88802		6.54471
		1.05761				2.74983		4.31995
		3.02546				3.1		6.61822
		2.08698				3.40083		6.71464
		10.755				9.01168		5.2572
		1.38534				2.1933		6.28314
		3.05464				2.9232		3.99649
		1.62321				2.45737		2.62778
		4.51039				4.92646		3.7625
		7.15252				4.1756		5.13425
		2.36851				1.17539		6.66562
		5.90173				1.91268		5.80126
		5.796				2.37289		2.69173
		3.56582				2.369		6.06122
		4.74166				4.55564		2.92186
		8.35948				1.56187		4.76918
		6.13616				2.04899		4.16101
		16.4495				2.11614		19.7072
		10.7423				4.66131		4.50991
		2.45066				3.90574		5.44539
		6.39241				1.86642		6.05428
		2.09324				1.46457		6.16489
		3.19498				4.63721		3.26242
		4.24107				3.34879		3.49392
		3.63587				3.41207		6.38225
		6.6497				1.10393		5.18903
		3.40327						3.26828
		4.42784						6.19854
		2.05868						3.28778
		2.31094						6.98456
		4.41578						3.83746
		4.5771						4.20745
		4.22935						2.20621
		3.29541						4.11517
		3.41649						5.07898
		3.25755						5.12578
		3.52905						5.80188
		5.78038						2.59191
		5.10022						5.36549
		6.85451						4.99094
		4.70182						2.52218
		5.40663						3.2053
		7.69304						5.04829
		6.65099						4.00076
		6.34955						6.09114
		5.18088						2.52752
		7.52121						3.14513
		2.90343						5.47604
		2.47523						6.98462
		3.49022						1.88601
		3.58433						2.73532
		5.6728						4.0587
		0.481482						3.99202
		0.964987						3.2199
		6.19364						5.51761
		1.95388						3.80792
		3.62359						5.00156
		8.67804						5.2908
		4.77728						2.6688
		6.90027						8.12337
		3.86612						4.09414
		3.47607						5.08843
		7.2034						2.60418
		3.68746						6.77497
		3.58911						1.79084
		1.67356						3.33365
		3.39019						7.84924
		3.54504						8.11549
		2.80092						4.11339
		2.00256						5.25029
		5.12721						6.30543
		5.4145						6.07782
		5.51487						7.53039
		3.01701						4.92837
		1.54133						8.01403
		4.01698						4.83483
		2.67526						5.3644
		6.28932						6.79857
		2.16868						5.83063
		6.2175						6.33947
		6.62671						5.61631
		3.69473						3.43753
		2.65522						3.78213
		2.00057						6.82248
		3.62924						5.68173
		5.48995						2.98007
		13.0267						5.85459
		4.40083						3.56458
		3.18141						5.84732
		5.66792						4.35341
		2.36381						2.123
		7.31831						7.02814
		4.54737						7.04045
		7.86579						9.52256
		3.44204						4.27007
		4.91745						6.2679
		8.0036						7.94451
		6.41993						5.73564
		3.25399						3.38427
		4.74849						3.00119
		5.11156						2.97243
		6.23846						8.49211
		5.31733						4.83748
		2.01377						3.30842
		5.12116						2.73211
		3.58097						5.13675
		4.34083						6.04015
		7.86786						3.87312
		5.65334						4.37334
		8.93978						4.5301
		3.60818						11.1308
		7.70358						4.38188
		2.98241						1.44994
		17.4732						2.33657
		2.90857						2.74468
		2.45031						5.31964
		5.85074						7.11431
		7.46976						2.73312
		6.7416						5.85591
		0.805353						5.01001
		3.46997						3.99785
		6.72109						3.76116
		4.14065						4.0364
		3.44571						4.83662
		3.07542						3.06875
		2.61969						2.93468
		5.75373						4.16277
		6.90527						2.73848
		2.9664						3.73954
		7.24043						5.02037
		14.4435						6.06203
		6.16144						2.29367
		7.63933						3.99172
		5.60426						4.79817
		3.96362						7.03045
		5.86921						3.21281
		13.9574						3.20083
		1.74768						7.43216
		4.68771						4.38033
		6.7087						4.51062
		7.13229						4.77585
		7.98128						3.52382
		3.67445						4.90106
		2.18089						2.77587
		4.65413						3.46254
		5.12626						10.6841
		3.21976						5.49662
		10.0717						4.62685
		2.63094						4.2477
		3.92175						4.28458
		6.04885						5.59231
		4.57942						3.99235
		2.11376						5.22608
		10.8379						3.05287
		7.99118						4.07318
		5.41078						3.66729
		9.08228						5.03162
		7.00113						2.2388
		11.6286						5.76212
		3.1696						2.31347
		4.25381						50.6691
		2.2476						4.43936
		4.97451						6.95376
		4.36134						5.0134
		5.75011						6.5982
		6.7179						4.97274
		6.30648						7.22396
		4.84845						4.58017
		2.61777						2.48406
		2.84097						17.7921
		4.69814						15.7327
		3.47589						3.48657
		2.99319						3.18432
		7.72464						2.88362
		6.37035						2.46558
		2.89312						4.18108
		3.58108						6.96401
		2.42583						7.13549
		3.16332						7.85132
		6.42241						4.5149
		7.42543						5.18319
		6.97677						4.04149
		4.55751						8.30606
		1.34214						1.51298
		2.28614						5.34163
		2.48215						5.03305
		13.8589						5.33566
		4.46377						4.99508
		4.96117						6.25452
		3.57272						7.07399
		8.73991						8.27999
		2.54474						5.29615
		8.60769						3.841
		6.32428						6.35549
		5.78571						2.53851
		5.63632						3.41727
		4.75973						12.3121
		5.20418						5.8282
		4.56167						5.80398
		2.48401						2.22256
		7.2684						3.59175
		7.30554						2.40437
		3.09057						4.61116
		1.56958						2.19618
		4.16906						4.5108
		6.60951						3.61584
		3.32661						5.04255
		7.39323						3.66367
		9.91033						5.89929
		6.69435						5.19414
		3.34366						5.35966
		2.19419						5.97864
		1.49496						3.27097
		3.14163						8.9856
		3.80823						3.87634
		7.26951						2.02643
		4.72115						2.39643
		6.61288						5.3496
		11.9365						2.191
		6.50103						7.8253
		4.26316						3.43679
		7.71805						2.66927
		11.8007						6.65129
		3.32368						5.67411
		3.21696						2.96947
		8.08312						2.53931
		6.24758						2.57219
		5.63428						9.43663
		3.88612						2.90782
		2.70058						3.31733
		2.11053						5.83102
		2.91391						8.33352
		2.36226						2.82323
		5.2878						3.24359
		5.7846						4.32274
		2.67862						4.37673
		3.39873						2.72411
		3.97764						5.45149
		6.30142						1.83754
		7.90479						4.78303
		4.05699						3.66681
		6.1436						3.90764
		6.42673						3.89304
		7.79198						3.42168
		8.19245						3.35432
		9.09756						10.5199
		5.28226						3.78333
		9.79514						2.95044
		2.93884						5.7181
		6.59698						2.16496
		6.62294						2.24198
		5.99025						2.55292
		2.72419						2.19233
		5.77883						3.69749
		5.21122						4.55332
		7.30166						3.71361
		3.74726						1.55512
		8.24637						3.47756
		7.85987						3.20143
		11.8001						4.04087
		3.20531						3.49343
		3.13078						8.04032
		5.24778						7.88202
		31.6371						3.71636
		5.00132						3.14368
		5.8586						4.74151
		3.20272						2.8386
		7.19886						5.35201
		5.38789						4.47158
		8.69622						5.15142
		6.44482						7.04067
		6.38439						4.33243
		3.19396						6.34508
		3.59218						4.62774
		7.10535						5.58258
		5.56773						3.32253
		6.57629						4.48908
		7.86012						1.9349
		2.79688						3.80236
		1.74212						8.74395
		4.06001						4.74053
		5.13243						6.08253
		5.55519						7.64663
		5.22528						5.94348
		5.96245						7.30927
		2.77783						7.55918
		7.26751						6.14706
		4.40484						6.15552
		1.65478						5.89361
		6.11662						6.58374
		5.95654						5.0974
		7.37408						3.91964
		5.68089						3.48004
		8.03502						7.17729
		2.07246						7.07915
		1.70557						3.10455
		2.54801						5.89147
		2.81259						7.42444
		8.10157						8.63182
		3.57899						2.77888
		6.78579						9.05095
		9.51474						3.46472
		3.30223						4.4276
		6.17232						6.92828
		3.86211						7.06159
		3.83592						5.0513
		7.77118						3.64979
		6.42868						4.42259
		7.60899						4.12622
		4.1714						2.78697
		3.37405						3.12074
		3.15641						3.84905
		4.27753						4.07556
		3.40857						4.6441
		5.07948						4.86753
		2.68537						6.62546
		3.46527						5.56213
		1.70832						3.50749
		6.81338						4.38617
		6.05187						4.9263
		2.46523						4.74682
		10.5286						4.05859
		2.26594						1.81194
		4.50504						5.8524
		6.00113						5.25629
		7.31646						3.81783
		4.34298						6.29626
		2.44486						2.77951
		20.4516						3.92564
		3.76805						2.88846
		2.30892						3.26572
		5.52655						8.75667
		4.45246						7.31908
		5.36364						3.77324
		2.9115						3.62537
		5.24873						4.05354
		5.65708						4.40927
		6.68664						6.64878
		4.25735						5.50941
		4.17768						3.48599
		4.2925						3.52247
		3.84312						2.60281
		5.01042						7.14405
		8.60576						2.42791
		7.90257						4.25145
		6.69207						4.86314
		2.48779						2.27203
		2.99463						2.95417
		3.37036						5.27496
		7.73219						2.54397
		9.81951						0.900918
		7.30361						6.13067
		4.47749						4.14476
		4.44041						2.77162
		9.32736						6.24484
		6.14552						4.84378
		5.61146						3.47575
		4.34462						5.06133
		5.08028						2.85384
		3.79269						3.11317
		3.8486						4.11923
		4.16536						5.41355
		5.34229						1.85573
		2.74674						3.29985
		4.74412						4.70585
		5.79224						3.69267
		5.13307						3.15039
		3.36621						3.28805
		2.51789						3.26401
		2.42142
		4.57605
		3.56154
		4.91924
		4.07138
		3.9846
		6.78093
		1.9413
		2.74746
		5.08639
		6.31234
		3.90515
		5.60319
		3.86927
		4.43094
		3.4673
		3.717
		4.76904
		6.72671
		1.16183
		5.26818
		4.09194
		1.26742
		6.8607
		4.9559
		4.88876
		7.82704
		7.01219
		7.87555
		6.30412
		3.86864
		5.5755
		2.7616
		2.52036
		5.77195
		2.54696
		3.3331
		7.33977
		7.69247
		6.17763
		12.0679
		7.96594
		5.06006
		5.5766
		5.84666
		5.27196
		7.44678
		8.13937
		5.57026
		2.4862
		5.87366
		10.2378
		6.78049
		2.70669
		3.0941
		2.62737
		4.64285
		5.29899
		6.28736
		4.10217
		5.90556
		3.79233
		6.00142
		5.67099
		4.81106
		5.84725
		3.99485
		5.73538
		7.34489
		7.061
		5.28359
		4.23109
		2.37434
		5.48137
		4.41121
		5.66783
		5.45372
		15.1139
		1.91293
		8.72563
		4.77994
		5.41338
		9.34499
		4.16294
		5.50562
		2.1205
		1.38255
		3.26478
		3.60715
		1.99816
		2.28737
		4.96032
		6.74883
		3.99301
		5.31578
		3.92658
		3.91874
		7.21778
		6.59387
		5.50802
		2.19068
		3.65854
		5.18164
		5.80626
		4.4541
		6.74443
		2.84209
		2.97881
		1.23231
		3.44051
		2.48729
		7.7558
		2.07113
		4.03833
		3.35961
		7.59068
		4.2881
		14.0487
		6.03948
		5.28853
		6.37682
		3.41981
		6.65826
		4.81715
		3.90373
		6.38065
		4.27536
		6.05351
		5.62876
		7.26462
		7.1439
		3.60696
		4.76586
		7.49507
		7.20813
		2.35371
		3.67499
		7.48933
		6.34246
		4.49209
		3.95296
		4.65015
		5.97338
		5.92586
		3.74534
		2.1903
		2.56161
		4.9446
		5.42719
		3.08616
		2.66351
		6.29977
		5.35542
		7.16397
		3.93171
		5.68385
		2.84534
		8.50452
		3.80823
		6.50127
		2.97268
		4.86984
		4.22171
		3.24359
		2.15163
		4.24703
		12.4198
		2.34932
		2.76971
		3.86715
		25.1953
		1.38751
		10.3896
		2.70626
		3.44663
		4.3532
		3.0835
		7.82487
		6.16629
		3.57477
		7.28973
		7.91965
		2.64734
		3.57043
		5.979
		19.4839
		6.92441
		7.60322
		6.01638
		3.65964
		4.56425
		7.89895
		3.40775
		6.97126
		4.73855
		3.8248
		3.21147
		5.04357
		3.79311
		4.25926
		2.81337
		5.58989
		4.5916
		3.65327
		8.30503
		4.88569
		7.34287
		6.04964
		5.28783
		3.51246
		6.4562
		6.54393
		1.79923
		3.44757
		3.68456
		1.96151
		5.36786
		4.47599
		4.76772
		4.29404
		4.13625
		3.02471
		3.00662
		5.22508
		4.06769
		3.18569
		4.68558
		4.10605
		5.65003
		5.70244
		6.49623
		4.72841
		5.48717
		7.80252
		2.17269
		3.85449
		3.09528

## Sheet: S2C
		SET8					CDT1					P21
		siNT	siDCAF14	siCDT2	Co-depletion		siNT	siDCAF14	siCDT2	Co-depletion		siNT	siDCAF14	siCDT2	Co-depletion
		1.34637	0.321378	39.7106	5.08543		5.60886	0.319394	0.589377	11.4758		26.4214	15.1898	9.41441	4.56781
		4.21059	2.22735	2.01567	4.88707		1.56885	0.9274	0.876725	10.8083		19.1188	8.00718	2.74044	77.6367
		9.09644	1.09518	2.85571	7.13608		4.39874	2.84013	1.45645	71.2781		24.8579	7.62956	2.66235	9.62158
		6.29642	1.26361	9.2009	21.0228		4.59087	0.482646	5.56062	2.9723		15.9264	12.4288	3.73683	50.3365
		8.49897	0.770409	23.7481	7.64758		4.78018	2.77287	23.9159	40.7931		11.1509	4.37741	42.2985	17.0379
		10.5671	0.184167	17	4.40466		1.14385	2.31292	18.0238	27.4923		4.26564	4.98718	29.9447	7.95711
		13.7588	0.142529	19.4065	40.1656		1.01269	2.76534	1.24254	48.9048		23.5873	6.92004	21.0573	3.72232
		18.5751	0.478596	13.1748	32.8497		6.08979	1.0865	7.84943	70.2896		4.16742	7.20454	17.1562	7.14179
		7.97554	0.793671	6.2815	33.2927		6.83862	1.47936	10.1595	36.6841		1.79771	13.653	8.9884	43.471
		2.24532	2.01929	21.0021	20.527		4.48308	0.331573	2.21886	2.71591		24.3994	2.97857	8.52581	48.462
		9.00859	2.17038	6.19504	19.6012		6.60085	0.525007	9.86201	11.114		13.8043	7.64675	15.2792	19.3414
		4.42969	1.0207	9.65495	7.25237		5.83674	1.14791	2.32674	25.8383		14.3007	2.71275	2.47309	4.61688
		6.3219	3.22667	3.41106	10.5528		6.64704	1.22567	3.21421	2.37445		15.9751	4.24888	26.1869	5.84586
		4.66872	15.8378	8.32782	2.98589		6.60111	1.74593	19.2377	15.412		14.0845	5.02082	21.365	23.9141
		3.21117	4.4435	15.7882	1.82261		5.35729	2.15449	31.5677	2.90999		7.94001	1.61282	9.77871	29.3631
		7.46471	1.73217	3.40631	10.1251		7.8732	5.05925	3.84385	41.5567		7.51683	13.829	12.6678	12.31
		10.263	0.64107	9.33858	6.7779		5.66779	0.380918	1.88581	5.45875		9.29146	5.28595	19.404	11.5352
		5.67007	0.337986	8.61026	1.49658		5.27753	7.52546	16.1125	5.80652		1.13384	4.03366	6.25539	14.3115
		10.0637	0.702691	1.1578	16.7999		7.12385	2.30247	3.40821	2.46087		1.52913	15.302	5.08927	10.1087
		4.42913	0.544176	21.1756	8.462		5.78214	1.97491	3.52815	49.4772		8.75407	9.93815	7.72962	22.4136
		2.25907	8.88648	3.13538	5.7132		4.50665	73.447	13.9097	50.0065		1.08743	2.3104	22.6699	9.27367
		6.12672	4.43168	3.84061	5.39795		17.6833	1.72285	10.7565	12.7717		12.4741	6.27666	8.88388	9.16685
		5.42176	0.193019	3.02591	13.1281		3.86018	2.08252	3.23118	16.2958		6.16736	3.72771	22.9244	3.25873
		4.35271	0.39403	56.2763	6.00574		8.16586	3.01024	1.14609	44.2577		25.0318	7.57395	11.4591	3.80887
		2.79088	0.532902	7.3143	3.54483		3.38227	3.68089	1.6192	10.4297		17.0014	4.91877	5.63683	9.72669
		5.66722	0.528324	19.6934	16.1378		5.43007	6.58238	19.2528	17.7789		14.8811	4.0192	5.9155	5.96712
		7.23738	0.467224	4.93107	9.95407		7.43628	5.63862	4.99311	13.5073		3.84707	7.09259	3.60024	8.01137
		5.09648	4.28062	3.25126	32.2839		8.10931	3.31155	22.1678	10.4963		24.4258	32.3919	7.72259	8.81093
		9.1361	9.18956	3.81854	16.6079		3.20246	1.08815	6.22052	43.582		16.4104	4.55005	12.7897	10.7085
		4.61938	4.81704	8.86832	6.89407		6.0095	2.3337	0.973213	45.0789		2.07113	3.53556	6.23756	37.3037
		13.0851	4.89785	7.79832	8.11727		5.72447	13.9749	3.15664	39.4288		18.8161	7.28298	25.206	8.91236
		4.50538	6.60753	31.9725	14.6937		5.28683	7.86217	13.5323	30.4107		12.0187	8.01377	8.72735	5.9657
		8.86449	7.93541	4.64163	13.1918		5.32073	6.77409	1.26631	61.7917		7.99551	2.94126	6.14305	23.0623
		8.74258	2.22116	9.52589	5.35126		5.77626	1.41015	1.92881	31.5464		9.41752	6.95591	11.9296	8.17366
		6.66212	3.40668	3.10242	51.7888		12.1438	0.634744	1.66434	33.9674		21.2032	4.04091	5.42007	16.4159
		11.0769	0.713953	22.9189	1.61409		11.0346	2.30286	14.2222	65.2113		5.78859	6.93716	15.1011	28.3957
		10.8621	0.0851816	9.53156	24.0848		15.66	0.883768	4.16038	2.21395		13.5798	3.68624	5.16162	34.8595
		14.3284	11.5167	7.07006	4.26236		5.93898	5.65605	4.33229	17.7739		14.3263	6.16842	5.48041	22.7039
		7.95806	10.3066	8.25264	10.9663		4.61973	4.20624	1.97035	18.4315		5.01024	5.51959	11.5256	35.1887
		4.38175	10.1198	7.49261	7.06362		4.3758	2.68376	1.81149	31.5957		18.5241	5.42196	51.6224	29.3512
		7.79405	4.56428	6.75324	5.23417		9.87461	3.13772	4.82409	37.5247		15.2919	6.95327	47.5015	29.8778
		5.22218	3.78834	4.33196	4.3055		8.55415	1.83018	1.46206	8.40901		10.3005	8.87299	10.4817	30.2158
		4.77569	6.26348	8.62745	22.8202		5.86324	7.86905	2.51034	2.28032		19.1633	3.45886	8.15981	3.97585
		4.9186	7.25396	5.15716	17.408		2.16697	6.03059	2.32537	18.9045		1.31899	8.40841	23.5023	1.79075
		9.08199	4.97732	0.760846	24.2439		12.3251	2.7232	20.2714	20.2044		10.125	4.01559	4.9956	1.80265
		9.13064	0.160032	7.32561	1.84013		9.16443	0.948437	7.38475	16.0472		14.0633	3.67572	7.21428	11.7877
		10.088	0.500934	3.19962	5.54558		11.2716	1.88674	1.56135	8.33987		9.37129	4.38841	7.76494	10.1799
		4.22143	3.09858	29.2245	3.80403		4.71808	3.5558	2.40554	13.4998		13.9911	1.36715	12.0086	21.0457
		0.871573	3.28872	0.803544	18.2058		10.76	1.44161	15.6806	63.4755		4.31278	2.75294	31.2364	4.41027
		2.43943	1.23987	0.566907	6.54334		2.44033	2.84485	1.52212	22.3495		4.23787	1.87547	7.97512	24.2813
		6.95254	0.165545	0.735733	16.4906		8.20223	3.25308	9.17258	18.2765		12.5148	2.76557	15.8395	13.7223
		4.25257	0.306764	31.94	0.712263		1.08099	1.68581	2.46713	3.10744		9.08698	25.8058	28.0574	14.5086
		5.93526	0.0636349	17.9375	3.88655		2.49071	0.916514	2.08398	19.4905		9.82345	3.49482	7.07919	33.5519
		4.98043	7.0125	7.13939	3.53363		1.92267	1.7971	11.0386	5.52536		21.107	5.25162	6.62887	47.9313
		6.83912	0.133765	2.60843	15.2931		3.3158	1.78728	4.2579	55.3731		24.4558	4.90667	9.43781	25.3277
		4.00138	2.03914	2.84011	4.34672		4.10927	5.08467	3.50831	7.18524		7.41622	9.72813	3.25293	15.3495
		4.56089	4.72389	3.17524	4.46717		2.66838	0.635519	4.02301	57.115		25.8436	8.44192	9.52087	9.91913
		7.00945	6.22049	2.12845	56.7818		7.38874	3.12801	14.6851	60.9482		14.3589	10.1842	2.71894	5.76301
		4.80654	0.247643	0.869232	26.7372		1.89251	5.97994	2.0583	26.9884		20.5173	8.83815	11.4575	3.15391
		2.15703	0.349556	4.75757	7.78344		4.41789	2.32758	2.05292	7.29825		20.6655	7.14712	7.45303	19.2876
		8.14582	6.18184	9.66578	6.62276		3.77412	2.88145	11.5736	28.7285		8.303	3.87289	3.33327	14.1097
		9.55037	6.01298	1.19926	3.67326		3.81884	1.3688	0.63189	10.1145		10.6132	3.45846	7.22295	61.4555
		2.96997	0.318278	3.7105	20.8018		5.71014	1.34178	2.0725	1.68269		7.12426	7.13793	11.6165	18.1575
		22.2031	0.306589	19.1873	38.2991		5.44876	1.77018	2.27282	1.7755		4.04654	4.58078	38.9152	30.248
		1.90379	7.37226	1.20845	46.4033		4.37157	1.22822	1.52365	1.68178		17.6981	2.81776	12.9652	42.0652
		4.73271	19.55	2.13069	4.78111		1.6894	2.16265	3.88038	12.5558		2.64733	8.56269	2.65785	5.48491
		5.38875	7.41718	3.39909	6.07022		9.93101	3.71807	1.38287	4.2867		9.8521	7.57931	2.40124	28.5378
		5.61133	3.97543	1.24047	3.97376		6.01122	1.42901	18.1034	3.81392		2.03401	5.31671	11.9164	31.4568
		6.97585	0.469689	2.01247	9.46002		3.23492	2.44022	0.586868	14.2613		7.60029	4.84475	3.51907	8.35889
		4.64497	0.204984	15.8739	18.907		5.05315	2.26811	9.41626	20.2701		2.08367	20.3093	18.9576	11.7023
		3.0387	0.180817	3.65789	5.27899		5.49427	2.13572	10.2294	3.83844		14.0322	13.4766	1.92319	64.6208
		4.43426	4.27532	13.1104	1.51874		6.71758	2.13962	4.25142	18.9903		10.4481	8.10045	1.94538	8.98018
		1.11728	0.050642	24.6497	14.7653		4.72643	4.13672	5.77011	10.1161		8.54371	32.3656	24.0388	5.27772
		6.43789	5.09697	7.46404	28.9286		3.79921	2.43396	5.67455	7.03913		17.0139	5.84328	119.863	5.36536
		6.18402	0.646171	1.40711	36.207		7.06453	3.50428	1.75354	30.7298		9.14554	4.47602	30.3378	18.4865
		6.60079	0.958813	16.0636	8.95751		6.27282	5.79261	3.01043	8.53812		12.6641	8.64839	7.6449	21.8574
		7.01432	6.83404	7.27419	8.86391		6.88113	4.36367	3.37749	28.3826		3.08494	2.93314	17.6378	34.0486
		1.07012	8.37927	48.9519	30.0765		7.69825	2.32994	4.85254	1.3276		3.19566	4.60284	10.111	30.7715
		4.73179	0	3.69974	32.2874		4.70439	1.99246	5.60151	10.636		12.2659	3.95686	5.89595	4.68715
		5.79023	0.471436	36.0948	4.4997		6.03091	0.869462	6.26222	10.1765		3.21731	4.2048	1.99886	13.5968
		2.72538	1.02633	6.88818	3.85911		4.12371	4.4168	2.45772	5.40126		11.8334	5.83891	3.5061	2.28837
		4.33844	2.8376	12.4723	30.8421		7.45914	2.92546	11.5868	8.60208		9.11512	1.08072	6.23865	48.5906
		2.21396	0.66333	3.60795	14.8416		6.15218	3.1051	5.87542	4.08625		9.26826	1.88384	3.87131	39.506
		1.99197	2.45785	22.4228	22.6298		6.68538	1.61542	4.04282	0.650136		19.2367	6.37502	3.85978	22.1165
		1.74325	2.64169	25.6481	1.52976		1.7203	1.09027	1.36389	0.708719		21.2885	8.82737	3.67937	25.0422
		2.2499	2.24806	6.49307	1.66347		6.098	3.62265	3.83211	0.626174		5.21648	9.03294	11.7323	4.16437
		9.26681	0.929507	27.2936	35.7638		6.67416	0.349961	3.09085	41.964		9.10305	5.8999	18.2001	21.7325
		18.4745	2.08959	4.48653	18.4936		7.51436	0.192455	2.95603	29.5464		9.28788	6.53522	13.9936	21.1917
		9.38638	5.25378	5.34202	2.25427		4.54045	3.0919	3.2053	0.753982		5.00495	3.44089	10.22	47.6439
		12.8345	2.66156	13.6894	7.4254		5.99552	3.4965	5.01508	1.02237		19.6004	0.954566	12.5367	26.6219
		3.35383	4.13823	2.95636	19.3002		4.22951	4.88218	5.70437	0.954442		17.848	1.18021	18.8195	4.89959
		4.28726	10.195	2.61656	4.31991		7.6978	4.21494	2.1544	1.29243		5.58561	5.25264	15.8314	25.2661
		7.52971	4.97636	2.8755	15.6922		6.24413	2.04087	18.8192	0.911735		1.88609	3.2979	14.4656	17.9131
		14.6211	10.1759	1.77924	1.79117		8.66326	2.03805	18.7167	1.10218		2.74271	3.7092	15.8416	11.1806
		11.1323	1.72443	3.74035	6.39407		4.79784	1.66878	5.47046	0.485662		14.1477	2.54749	6.86748	13.1198
		2.16145	3.44532	4.92257	31.2027		5.5026	3.18059	1.41249	1.59042		8.50675	0.894267	5.29949	23.2408
		4.20576	1.41313	0.75869	13.0199		2.57533	0.884763	3.38727	0.624608		11.174	2.92378	44.7905	34.6837
		8.41506	7.19056	10.4803	6.90901		4.44032	1.29402	2.3841	1.98153		22.5839	2.10883	14.0415	17.9309
		7.98431	5.69841	14.4194	15.6075		5.66052	1.78567	2.45732	0.459121		3.94566	2.04097	11.7861	2.62801
		8.61983	4.83722	21.1346	4.54208		5.0537	2.18242	1.41732	0.461115		2.96792	0.878204	9.03279	5.93908
		1.34999	9.48061	6.03678	15.7274		3.32401	4.48523	5.77988	0.556112		21.6267	3.96447	21.2129	11.1438
		5.78301	2.75719	7.13515	15.9363		2.19883	0.921949	11.2962	0.594407		3.255	2.31537	12.5	51.4922
		3.19159	0.761294	17.4182	18.8649		5.45571	3.56881	6.46953	0.585075		30.619	1.07512	3.08069	10.8543
		5.71237	1.65396	3.73747	6.34715		6.46779	0.512429	6.2596	0.541462		7.65168	1.51619	12.7868	37.1679
		6.68302	3.64197	14.4145	8.17489		14.4059	0.359689	8.71132	1.36409		12.0724	2.90812	13.2304	9.0191
		8.83976	0.303447	3.2542	16.7988		3.02616	12.1811	37.6524	0.671615		16.2241	1.34194	18.3484	26.9685
		4.98018	0.277704	3.12136	2.82034		4.90162	2.68222	4.39262	1.49731		11.6902	1.64416	5.60348	7.98867
		4.48946	1.01457	3.08043	4.40222		4.31209	3.05459	12.9467	0.792912		18.3116	3.34069	1.4826	37.7445
		9.58205	0.189792	7.32971	2.49098		6.58512	3.4046	15.4632	0.846333		4.23146	2.99532		7.99125
		3.81343	10.5259	33.0642	5.12009		8.29843	5.27499	1.86858	0.477127		2.89837	1.58866		18.9887
		3.2568	5.56776	16.9706	17.8293		6.58844	3.98281	2.48505	0.575263		8.67083	0.685451		5.07502
		2.14664	4.13479	8.45688	18.7619		3.74767	6.52173	14.6768	0.980908		6.18763	1.51578		1.28539
		6.72638	6.39555	0.416265	24.2405		7.0364	4.96505	1.63702	0.619647		10.2299	1.37905		26.6005
		8.4283	7.01397	0.372335	13.9188		6.12209	1.81712	12.3707	3.01512		8.17599	2.29522		11.0831
		6.98995	4.92066	4.88695	14.9444		5.57656	1.21554	9.18114	0.729825		5.17824	5.04635		16.5552
		3.10004	0.796527	32.6915			2.27713	1.82963	8.73405	2.64354		21.8917	4.54177		30.8966
		2.34543	9.04629	25.1456			4.45852	0.886475	20.784	0.575642		11.1051	3.20242		11.1797
		3.69721	7.98925	22.3461			1.42918	0.555619	7.91459	4.77071		7.37513	1.40394		18.523
		4.74688	5.221	6.1693			4.99895	1.72457	11.3884	0.550798		20.8601	1.70993		24.4936
		3.2764	4.54976	4.69738			4.37294	1.87114	0.779264	0.479767		12.9044	4.63414		17.456
		4.03742	1.38171	13.1128			5.21939	1.55175	7.37417	1.62766		5.13626	3.10321		15.5625
		3.67623	3.28978	8.71251			1.95171	5.98143	16.8321	0.468606		2.24984	1.77857		5.05295
		14.2251	3.17747	16.5519			7.66767	4.59084	4.39564	0.562309		7.50186	11.1928		4.8248
		0.999423	0.424368	10.5848			6.34186	2.3672	2.34828	0.517098		3.69587	14.0186		11.3715
		10.2944	4.27842	4.00676			1.62591	1.59845	2.08483	0.48168		7.72336	7.29335		3.16851
		7.13648	5.24264	9.59671			1.56671	3.28867	1.85227	1.52921		5.44423	7.14482		33.4718
		1.44278	6.0042	3.06781			5.94111	16.467	3.26206	0.59034		6.53737	4.85865		28.7566
		8.60058	5.51449	28.6913			7.00633	2.98762	5.25024	0.890373		10.1957	5.79414		61.6379
		1.92344	4.60486	20.4213			3.36754	1.73567	20.4213	0.943862		2.24727	6.30395		39.4905
		10.8041	5.0634	11.001			11.1992	4.18186	11.001	0.975049		5.09255	4.43051		10.1971
		10.4414	4.60887	84.0988			2.37236	4.67741	84.0988	1.40892		9.32984	3.27508		23.2766
		3.94967	1.66283	41.4223			3.52365	1.55857	41.4223	0.495071		4.15218	5.41878		43.2612
		3.17453	0.946845	19.2048			8.43992	0.790149	19.2048	0.525509		7.32019	0.680717		24.8743
		9.83364	7.0408	1.00699			7.87992	1.1345	1.00699	0.609844		9.87719	2.18986		59.3776
		3.87393	0.0730318	6.74304			6.91244	1.92858	6.74304	1.77952		22.3465	7.59198		60.0808
		4.7448	1.02399	6.61886			1.57085	5.23138	6.61886	0.448116		7.87136	12.7007		13.5335
		9.27875	4.86611	23.887			2.90079	0.526248	23.887	4.60389		0.691826	3.3437		18.6448
		6.85237	0.390934	18.3212			0.729112	0.557448	18.3212	0.516015		20.0069	3.55923		54.8557
		3.04411	1.33277	8.58383			1.30287	0.659799	8.58383	1.24609		6.16712	5.90545		80.6738
		6.20279	0.229689	6.06954			5.18782	0.213256	6.06954	1.30476		6.11519	6.14985		49.6241
		8.34162	1.38222	2.84367			2.78481	0.861547	2.84367	0.491398		1.70649	3.45265		74.1055
		4.92356	1.62001	3.18236			1.44593	0.382581	3.18236	0.531466		7.3678	5.37352		120.647
		2.31084	1.03007	3.96284			2.78096	4.08522	3.96284	0.49298		4.99371	2.69835		102.869
		2.29363	2.36268	12.959			8.26699	0.467396	12.959	0.940201		6.08194	1.26122		23.371
		1.93244	0.519449	32.064			1.06361	0.380435	32.064	0.534056		4.6117	1.21346		48.4019
		3.40151	1.07005	4.10552			2.67136	1.29316	4.10552	0.478577		21.3838	11.002		64.9719
		10.242	0.685269	6.60182			1.76044	3.44285	6.60182	0.441715		42.6911	0.25046		79.1331
		7.59959	0.191702	4.45566			1.13774	2.03853	4.45566	0.473058		2.14907	1.73409		23.7478
		4.87602	0.280315	52.4736			0.982309	2.31095	52.4736	0.719575		36.1453	0.413953		3.0369
		30.6358	5.28364	4.41743			5.50739	0.759095	4.41743	0.691044		12.5947	0.755892		23.737
		10.4964	0.480464	14.0539			1.94141	0.275775	14.0539	0.548379		9.64998	8.29581		6.1625
		10.1582	0.712591	3.40006			2.69339	21.1786	3.40006	0.860133		10.6396	1.04388		66.8785
		16.8293	0.114514	2.38656			5.49127	3.46884	2.38656	0.466294		10.4252	0.52585		15.489
		9.42686	0.325447	17.6298			3.40658	0.913674	17.6298	0.495019		5.61318	1.01943		22.7901
		3.1176	0.259517	5.82803			1.66857	0.368431	5.82803	1.18477		19.9784	0.244887		27.5713
		8.5394	0.13597	10.7998			1.9335	0.501524	10.7998	0.595953		9.65562	0.568058		45.9439
		10.4261	0.475486	11.3021			1.15234	0.19287	11.3021	0.522114		2.89373	0.737409		1.70294
		3.18652	0.66214	15.4012			1.19789	0.998638	15.4012	0.863541		6.61946	0.296505
		9.35349	3.38659	25.0246			4.37161	0.0241375	25.0246	4.02542		5.7149	0.413414
		3.4236	2.93545	2.28576			1.47093	0.0146401	2.28576	0.556495		0.755049	0.470246
		4.78058	2.0742	11.2702			1.09836	0.0810344	11.2702	3.52199		7.81976	9.75085
		9.50324	2.34679	13.0607			4.69944	1.05149	13.0607	1.3567		3.08033	0.603093
		6.65481	2.20576	9.84028			3.51054	0.490344	9.84028	0.741453		2.24583	1.21039
		5.38506	0.79964	12.5007			3.56589	0.560506	12.5007	0.452938		2.447	3.09905
		8.58696	4.18695	7.24561			3.88058	1.39447	7.24561	1.07377		2.92164	0.711167
		3.74685	0.133813	5.01534			3.11059	0.911592	5.01534	0.531417		6.23665	0.919488
		3.22791	0.0491861	7.56662			2.34302	1.53557	7.56662	0.542049		5.47536	0.647779
		10.2161	0.698593	7.78971			5.08147	1.59884	7.78971	0.541939		5.14239	1.03485
		7.67465	1.49005	39.2311			5.23243	0.395347	39.2311	0.744517		3.30156	0.623129
		4.64974	1.73835	16.5079			4.57225	0.0183106	16.5079	0.569326		8.64272	9.34684
		15.5463	0.274569	1.72918			4.9207	0.509491	1.72918	0.571822		6.19612	2.07338
		10.3408	7.90773	12.9183			2.63786	0.799909	12.9183	0.499403		4.53561	0.768463
		5.7685	0.274407	9.78414			5.62966	0.48012	9.78414	1.70758		4.52614	0.303813
		10.0711	0.117792	12.8133			1.81775	0.32214	12.8133	0.468294		2.19204	7.44774
		11.484	1.51643	5.32564			5.58066	0.264559	5.32564	0.470084		2.50174
		9.38027	2.40123	23.4523			2.34255	0.585681	23.4523	0.543722		10.425
		5.26414	5.04916	19.9863			1.47616	1.04102	19.9863	0.568804		6.72632
		8.76914	5.92573	28.1325			2.27033	1.21818	28.1325	0.872947		3.38848
		5.52149	0.237565	73.4551			5.14959	0.635866	73.4551	0.918739		5.47664
		7.62978	1.59329	7.21904			3.12164	0.0479248	7.21904	0.554715		20.1343
		6.2312	2.36988	13.6048			6.94436	0.329183	13.6048	0.85406		3.42861
		6.06548	1.20095	38.7813			2.79614	0.772383	38.7813	0.522004		5.27484
		5.18269	1.32397	12.0419			4.87405	1.42042	12.0419	0.569086		10.4089
		2.29486	6.40498	17.6574			5.14816	0.176482	17.6574	1.02036		4.83234
		4.38139	1.51697	28.3222			4.99758	0.541203	28.3222	1.17968		2.12949
		5.46057	2.56198	6.22762			6.1211	0.116304	6.22762	0.457383		10.3613
		8.98936	1.5236	3.89787			6.94536	0.036725	3.89787	1.60902		30.3016
		7.76475	1.85204	16.7298			2.3576	0.321712	16.7298	1.40031		30.1927
		3.38775	10.283	19.0013			2.1078	0.106907	19.0013	0.723745		15.6862
		3.18431	0.494261	20.4148			3.26473	0.675172	20.4148	0.576975		26.2369
		2.42159	3.1568	7.66212			3.6475	0.0384209	7.66212	2.65305		7.77462
		7.97318	2.12377	24.4008			1.51947	0.056871	24.4008	0.650678		20.1546
		5.72931	0.133324	24.7368			19.4717	0.301378	24.7368	0.497545		27.0923
		3.07209	0.175412	26.1254			2.84374	0	26.1254	11.6495		3.7813
		3.58735	6.16152	13.0476			3.88778	0.692393	13.0476	1.16311		1.35758
		1.83063	0.300032	19.4213			10.1047	0.289958	19.4213	0.491128		26.8859
		3.31054	0.0647503	10.7971			6.67089	0.146064	10.7971	0.691521		9.62083
		7.67302	0.463518	8.98111			9.43172	0.85978	8.98111	0.699887		10.9574
		2.98533	1.28285	12.7007			4.39042	0.574572	12.7007	1.19521		24.4916
		6.71354	0.0625162	5.44746			6.29528	0.904874	5.44746	0.466605		13.143
		2.13678	1.12376	9.25087			4.75536	1.33414	9.25087	9.78288		17.3601
		9.53923	32.0857	3.43841			4.93926	0.270409	3.43841	0.83442		12.6706
		9.62093	1.4251	6.58392			14.9017	0.231735	6.58392	1.03051		16.4587
		6.52566	9.07564	29.3464			14.5193	0.0151492	29.3464	0.806323		16.41
		13.0929	5.29099	11.3272			3.95333	0.344543	11.3272	0.476871		3.40827
		5.16965	0.438943	13.6815			2.47956	0.57476	13.6815	0.585538		18.4461
		4.03107	1.6217	21.0319			1.27088	0.444125	21.0319	0.629822		5.50681
		3.57769	5.80974	26.4926			6.84166	0.238482	26.4926	0.594634		6.64
		7.81372	0.962847	13.7645			8.64603	0.58465	13.7645	0.496612		9.68759
		7.19678	0.419559	14.6928			6.61373	0.84405	14.6928	2.58946		6.08352
		4.39443	0.913359	9.60755			18.3747	0.525075	9.60755	0.506822		3.81197
		1.69361	1.97395	8.18002			4.12821	1.10328	8.18002	0.485937		2.91012
		3.04501	0.696187	3.8465			7.42712	0.293113	3.8465	0.467708		6.5091
		1.69751	1.55322	4.54586			11.658	0.101206	4.54586	0.781459		17.2498
		6.19813	0.123615	7.38372			2.74668	0.950691	7.38372	0.883398		17.9916
		7.2583	0.379267	1.64287			1.29572	0.158466	1.64287	0.537922		16.1901
		6.21162	0.202542	5.63456			1.39272	1.22034	5.63456	0.727905		31.7216
		3.84999	0.206102	3.80115			9.54175	2.95247	3.80115	0.476793		5.20603
		3.80477	1.53302				4.48181	0.330172		0.823583		8.34009
		11.994	37.1012				3.75984	0.598554		0.523891		7.30133
		2.41372	2.17331				5.76377	1.91636		1.08043		9.86621
		3.70808	1.15083				3.86106	0.594698		0.706145		14.5056
		2.91405	1.59755				8.75264	1.59114		0.596842		7.63324
		6.24601	0.500311				6.90795	1.45567		0.686615		37.6719
		4.97891	1.04252				20.7266	1.0755		0.494501		18.1919
		5.22201	0.508249				15.305	4.95963		4.52267		21.0178
		8.38571	0.3362				6.4088	1.67059		1.27499		13.3138
		8.68614	0.213732				2.48905	3.21138		3.39385		14.9128
		5.65827	0.216443				8.86906	1.61866		0.537451		19.4962
		1.71247	0.275496				15.1993	0.455295		3.59538		2.33492
		8.28333	0.0483658				13.2799	1.30616		0.916702		2.20981
		6.00523	14.1107				14.5193	0.775798		0.772205		14.2412
		5.86706	3.95444				9.32713	0.900665		0.482267		1.54863
		9.50779	3.24782				6.13761	1.23676		0.761839		2.88969
		26.6438	3.53249				3.63584	0.330003		2.93139		4.10446
		7.18389					11.7632	4.49964		0.492215		11.4652
		5.13911					12.8395			0.492059		15.4744
		4.41727					8.99891			1.01733		5.72729
		2.02662					20.8902			0.674919		10.1151
		5.09938					9.8082			0.661258		6.6739
		4.85752					1.91696			0.476566		8.11392
		25.2312					5.21285			0.532853		21.0062
		5.90692					2.11671			0.91049		32.6188
		8.14595					2.37966			0.606268		1.99518
		4.02799					15.2507			0.61763		5.64729
		3.45416					14.5449			0.684588		12.1193
		0.896164					5.04963			0.485337		16.7496
		7.43644					2.8344			0.563126		10.138
		2.24717					15.5683			0.630866		7.0947
		8.69549					16.9118			1.04932		11.3667
		1.27522					18.8024			0.819994		8.3433
		5.06428					6.375			0.712519		7.83926
		3.20185					3.92441			0.937834		19.0503
		3.73386					3.84003			0.658285		16.0081
		5.28401					3.64657			0.486644		2.53989
		3.81028					5.83879			0.478353		6.20029
		4.56038					9.75375			0.60262		4.4102
		6.51685					2.01108			0.749267		28.28
		4.65538					1.75564			0.483813		5.40703
		6.95702					7.27929			0.558356		10.984
		2.90107					2.11411			0.628985		33.0745
		4.61021					11.1487			0.536595		11.79
		9.09525					7.07053			0.506887		5.8278
		3.58868					10.4258			0.73524		9.43532
		6.57953					6.31972			0.860769		6.92466
		4.51382					15.9694			12.8065		20.8027
		3.0444					7.69797			13.7721		9.33775
		2.9529					10.4512			1.25819		6.18426
		6.27351					6.35937			0.646488		1.81146
		8.07353					7.22438			1.68375		19.8109
		9.49637					5.14525			0.74082		9.26475
		8.8363					1.86351			0.570989		3.36161
		8.9581					7.57088			2.18208		6.2292
		6.35938					1.56527			1.33336		6.08916
		3.81709					2.4367			1.34687		5.5551
		4.81603					6.94507			1.05865		4.62501
		2.13685					9.58846			1.28145		7.80864
		2.78458					8.01786			0.645542		5.57134
		5.71931					11.1653			1.65601		3.6477
		10.1272					9.92792			0.72321		4.29249
		26.228					14.0664			1.24458		8.5186
		7.01375					6.89412			0.65428		3.92794
		8.24649					7.9688			0.765707		4.63726
		4.69255					17.5368			0.508388		2.03867
		4.83074					9.35			0.608434		9.40684
		6.63354					4.94363			0.878745		6.40635
		6.44324					11.63			0.814079		19.7646
		6.17983					8.79084			0.572672
		8.47705					3.37353			0.582004
		17.9906					5.9635			3.1339
		2.95692					5.29628			0.55428
		3.43001					10.9358			1.02571
		4.64658					8.27842			0.671475
		7.35819					2.74092			0.546732
		3.5183					4.43239			0.50109
		7.75424					11.3535			0.566258
		2.78254					6.41803			0.596128
		6.14411					11.9374			0.906145
		6.44713					4.34081			1.5787
		12.2961					2.56703			1.56409
		4.09798					6.24237			1.67634
		8.50926					3.50221			1.10609
		13.1919					2.27407			0.513842
		6.27022					2.41915			0.521907
		12.4808					4.11985			0.484916
		5.88537					3.17279			1.33347
		5.42524					4.28034			1.26577
		11.6831					8.19295			0.96558
		9.86558					7.39488			0.540642
		16.999					2.9467			0.531984
		5.45006					7.7248			0.720315
		7.82295					1.08677			0.597127
		17.192					6.02001			1.01252
		17.2164					1.53105			1.12785
		8.90055					7.23863			0.649543
		10.1605					5.03906			0.941732
		12.4174					8.70676			0.630058
		10.4938					8.34796			0.976378
		10.338					10.5539			0.511864
							6.6989			0.742643
							7.50871			0.641297
							3.00209			1.00954
							3.00185			0.477422
							4.92286			1.87838
							12.6075			4.40799
							4.096			0.756229
							4.59929			0.59561
							3.04506			0.76131
							8.82408			0.455091
							18.723			0.448499
							7.76428			0.745736
							7.66247			0.486868
							8.72427			0.524569
							3.02015			0.589069
							5.38935			0.564403
							6.2362			1.11702
							8.08715			0.637743
							17.0318			0.755123
							7.77197			0.63858
							8.69155			0.660567
							22.4707			0.678583
							11.2303			0.485
							1.36951			0.513557
							1.91407			0.986222
							7.57557			0.504611
							1.43399			0.549634
							7.31876			0.927487
							3.04139			0.713726
							6.80245			0.660366
							11.5576			1.05173
							12.7647			1.11288
							8.25955			0.479034
							3.69204			0.780723
							8.01638			0.950402
							4.63921			0.549994
							8.1681			1.40873
							2.1242			1.79201
							1.08988			0.733437
							1.3046			0.558418
							3.15414			0.496709
							7.2144			0.506469
							4.67425			0.659802
							3.79332			1.1584
							5.71287			1.19271
							6.83041			1.03276
							4.96415			0.594141
							7.31063			1.00132
							0.847062			0.514601
							2.94961			2.02681
							6.40927			0.891767
							16.281			4.93523
							1.10122			0.538742
							11.2327			1.27606
							5.21743			0.897344
							2.07758			0.474076
							3.16964			0.857947
							2.57209			1.59601
							9.51005			0.672996
							11.1956			0.905678
							8.29217			0.514643
							4.50553			0.468547
							9.98311			0.533632
							17.0723			0.587001
							4.10076			0.523003
							8.68581			0.583366
							2.61656			0.744994
							7.00992			0.635519
							8.04198			0.507481
							7.86639			0.937348
							9.52634			0.474523
							10.6023			0.588836
							4.09951			0.67097
							2.45629			2.039
							2.49057			0.467296
							5.49082			1.33914
							9.41487			1.32109
							17.1043			0.78655
							15.0657			3.00564
							1.83758			0.547331
							6.76035			8.31453
							6.54127			10.9495
							5.98095			1.08173
							6.14014			0.616988
							8.15162			0.793923
							4.63005			1.5366
							5.45741			0.889968
							8.57181			0.54012
							3.95108			0.595801
							3.85976			0.588577
							12.7722			0.589737
							14.0227			0.726034
							5.61105			0.740078
							7.98614			0.571868
							12.2087			0.536936
							11.8885			0.549384
							11.0261			0.902257
							5.53015			0.698658
							2.58277			0.892111
							11.6386			0.531436
							9.69811			1.16064
							3.54786			0.554326
							3.49393			0.695188
										0.586125
										0.558093
										0.475353
										1.3672
										0.486965
										0.498502
										0.501654
										0.999024
										0.679235
										0.639173
										0.526411
										0.605036
										46.9412
										0.562507
										0.685976
										0.647335
										1.94226
										15.3447
										24.8703
										0.357215
										0.336994
										0.601676
										4.3864
										0.418541
										0.542121
										0.496576
										0.389968
										0.559069
										0.574212
										0.548521
										3.20459
										0.379874
										0.367623
										0.403217
										0.29335
										0.766381
										0.715574
										0.648638
										0.376456
										0.453174
										0.334494
										0.379961
										0.392292
										0.449034
										0.771151
										0.935681
										0.322023
										0.68834
										4.61747
										0.388249
										0.387575
										0.346511
										0.371719
										0.415415
										0.537578
										0.598567
										0.360798
										1.16356
										0.468995
										0.401057
										0.648489
										1.06388
										1.13792
										0.374825
										0.516232
										0.348826
										0.386323
										0.625493
										0.528771
										0.84368
										0.499679
										1.03569
										0.689527
										0.576625
										0.328985
										0.409974
										0.462743
										0.645564
										0.476187
										6.95073
										3.49253
										0.423376
										1.80733
										0.888969
										0.505253
										0.457529
										0.34571
										0.642844
										0.89192
										0.346754
										0.536151
										0.340347
										0.400535
										0.301576
										14.9038
										0.529617
										0.330574
										0.610363
										0.425558
										0.366543
										6.55636
										0.575217
										0.761757
										1.93411
										0.659948
										0.394994
										0.346952
										0.611067
										0.321939
										0.55773
										0.480441
										1.32785
										0.455623
										1.26483
										0.44454
										1.72568
										0.372892
										0.34037
										0.626745
										0.375191
										0.376582
										0.413894
										0.680039
										0.413586
										0.558071
										0.413087
										0.85701
										0.507438
										0.531686
										0.50774
										0.673181
										0.31644
										0.343388
										0.591423
										0.344047
										0.340649
										1.02561
										0.408658
										0.65013
										0.45168
										1.4609
										0.512636
										0.454209
										0.361511
										0.405811
										0.484504
										0.627364
										0.274964
										0.432536
										0.809815
										1.20963
										0.558564
										1.18844
										0.351047
										0.613664
										2.37657
										0.6806
										0.373684
										0.411028
										0.363061
										0.602241
										0.428515
										0.348872
										0.379488
										0.942075
										0.415353
										0.380418
										1.34847
										0.53023
										0.376839
										0.303833
										0.382643
										0.434789
										0.562374
										0.519501
										1.3895
										0.369296
										0.775538
										5.21741
										0.35466
										0.364079
										0.350182
										0.664287
										0.468226
										0.375976
										0.914131
										0.502941
										0.444767
										0.324202
										4.29523
										0.374115
										0.424407
										0.371018
										0.385201
										0.607341
										0.483554
										0.370898
										0.564721
										1.94985
										0.646213
										0.323599
										0.64441
										1.14503
										0.386757
										0.383878
										3.81888
										1.7837
										0.521008
										44.6847
										0.570827
										0.416586
										0.305221
										1.31464
										0.331832
										0.312215
										0.342623
										0.474728
										0.427519
										0.692578
										0.328281
										0.375156
										0.452597
										0.387711
										0.522189
										0.541761
										0.547623
										0.65655
										0.389932
										6.20982
										0.351226
										1.10707
										11.4412
										1.02812
										0.349796
										0.385233
										0.570833
										0.38513
										10.3761
										0.382581
										0.41047
										0.771407
										0.755337
										0.361359
										0.328058
										0.435269
										0.282053
										1.79878
										1.07094
										2.03025
										0.576861
										0.37427
										0.368946
										0.530778
										0.373534
										0.306346
										0.454193
										0.588927
										0.468755
										0.519494
										1.07255
										0.442529
										0.363784
										0.472759
										0.342377
										0.780859
										0.338249
										0.70715
										0.982406
										0.535662
										0.466602
										0.42677
										0.350529
										0.301949
										0.447863
										0.548405
										0.388106
										0.718635
										0.32427
										0.750146
										0.357588
										1.51116
										1.33727
										0.365817
										0.328836
										0.693333
										1.95146
										0.546887
										0.717711
										0.361459
										0.33488
										0.556067
										0.340123
										0.51893
										0.678842
										0.535707
										0.542682
										0.314968
										0.602481
										0.405558
										0.425973
										0.439306
										0.366625
										0.360019
										0.677532
										0.611757
										0.512759
										0.348181
										0.965791
										0.469786
										0.297179
										0.339549
										1.05814
										0.739251
										0.880405
										0.457231
										0.287056
										0.288042
										0.371018
										0.427435
										0.446469
										0.327471
										0.367059
										0.783904
										0.345506
										0.956038
										0.319232
										0.520224
										0.563823
										0.312828
										13.6887
										1.09941
										42.8281
										22.8141
										37.4334
										4.61647
										34.0127
										36.6993
										21.8269
										1.70455
										7.77058
										5.40475
										1.92875
										6.24735
										3.77351
										2.7935
										2.65402
										1.79094
										35.1477
										29.9719
										28.5262
										8.1509
										49.4707
										50.5948
										2.51091
										0.941884
										41.9681
										11.562
										2.01465
										1.50298
										4.23283
										1.66645
										10.509
										6.98323
										19.5922
										14.7305
										78.9445
										4.9067
										1.95457
										9.01755
										43.5911
										2.29902
										4.28554
										18.5609
										46.7515
										1.75724
										1.60639
										0.786028
										2.05031
										2.05772
										1.97875
										3.53196
										3.01189
										50.37
										20.8378
										26.2778
										8.42822
										19.9227
										19.946
										22.6343
										32.9357
										3.82012
										1.71562
										26.9632
										14.9809
										2.85829
										1.23474
										2.32146
										12.1809
										1.69736
										38.9005
										1.53643
										1.19723
										14.1012
										3.14655
										0.787675
										14.2077
										26.9847
										18.8225
										19.2364
										22.0787
										23.8912
										8.82805
										9.42996
										24.5172
										28.1582
										4.98625
										2.22746
										1.17791
										6.23792
										3.4563
										15.3392
										1.44514
										21.5815
										28.6407
										4.17459
										2.05598
										2.58038
										8.37519
										12.8576
										4.73177
										1.18368
										2.03994

## Sheet: S2F
		CDT1					p21
		siNT	siDCAF14	siNT	siDCAF14		siNT	siDCAF14	siNT	siDCAF14
		3.2975	4.85667	7.82333	8.48417		12.445	8.98667	2.4325	6.155
		4.8725	4.50083	3.85083	13.3667		13.6175	8.27917	6.38917	16.9367
		4.83167	3.40083	7.42667	11.3375		10.7475	5.84083	10.9258	8.215
		8.38333	6.79583	15.2958	7.2975		6.53833	5.15333	8.18333	4.22667
		5.06	4.94083	12.6967	8.94333		13.8583	4.12	5.9225	2.25833
		6.2175	3.7175	7.02	11.63		3.635	5.4225	7.54333	11.81
		8.4325	9.98917	14.365	11.49		9.6675	8.95167	9.2975	16.8458
		8.37167	5.3075	5.94833	5.97167		3.32917	4.27667	11.1475	13.9883
		6.95167	6.42167	10.025	7.93917		14.955	1.81667	12.9708	17
		6.28	6.86833	13.1808	19.3842		13.0625	3.03	13.0642	29.2592
		6.21833	6.67083	11.655	14.5417		9.25917	9.18333	17.5267	10.6617
		8.23917	5.5225	11.9675	7.99		10.3475	9.44083	7.71833	2.13833
		5.265	3.6375	9.75333	14.7117		8.12167	7.59083	11.2242	11.7517
		8.9725	6.555	10.4425	11.0417		9.29417	3.87	6.66417	3.90083
		16.8308	3.815	9.59917	12.4567		7.69083	4.75083	11.8133	4.25417
		9.3525	44.25	6.66917	6.75333		12.0425	11.39	6.365	20.0783
		10.4467	5.86833	11.7925	21.3883		16.8125	4.01333	18.7417	5.09583
		9.875	9.87583	5.29083	21.1217		6.9825	3.8625	4.40667	7.8775
		5.05917	19.6058	9.4625	9.505		13.4683	4.6025	19.135	13.8225
		9.30583	5.895	16.24	9.3225		11.8075	9.35333	9.8075	8.5175
		10.2492	4.22917	10.535	10.23		7.95167	8.15583	9.21583	11.79
		8.67333	7.78417	7.39583	18.95		12.2167	15.0608	7.10417	2.8325
		8.98083	10.4425	15.9667	14.9192		10.3617	2.51	16.1667	4.51833
		6.70583	6.15833	13.3508	16.6067		10.5733	5.55583	15.1	7.8425
		6.36167	4.90583	12.4175	18.5625		9.58667	3.71833	8.74167	30.0883
		14.8675	6.375	13.8125	37.8842		13.4733	7.48083	6.72167	9.55833
		8.41	5.34417	10.13	10.3117		10.8558	4.59917	9.295	32.0292
		9.7725	5.25333	10.3117	16.685		12.5117	12.5425	12.6383	4.67917
		4.98	9.17	12.9667	6.34		11.8092	2.40667	7.44	8.28
		8.63333	8.9125	6.2075	28.2792		6.96333	13.03	13.8675	4.53667
		9.4875	7.08917	9.99083	20.2775		28.715	5.93417	12.2075	15.1933
		10.245	6.615	8.62333	19.7258		12.9008	3.77333	15.2775	13.3417
		7.2375	5.66083	10.1358	10.2183		12.5217	13.125	6.77833	16.8658
		8.69833	6.16333	22.07	24.9992		5.69167	4.87083	7.945	10.015
		6.98917	6.23583	8.87083	12.4542		9.95583	4.24917	10.6483	7.12583
		6.74667	6.48833	10.1758	14.7733		7.92667	5.79583	9.90583	5.96083
		24.0075	8.12583	7.65	21.9792		11.6658	7.8025	8.8375	15.1025
		11.9017	11.035	12.0483	17.2942		11.985	8.9275	15.3717	16.635
		7.41083	5.325	14.4525	10.425		11.68	4.3625	14.6267	15.8817
		4.51333	15.065	9.1675	15.0583		4.76083	8.40667	6.38917	13.6208
		7.69917	6.34333	7.9525	14.5708		13.3858	5.73167	17.8658	8.3325
		6.35583	7.03833	7.70333	12.9317		12.245	3.17167	11.6367	12.5833
		11.7942	6.02083	8.01167	9.71333		4.93333	10.8775	8.18417	7.78917
		7.35083	4.90917	14.3792	17.9042		6.195	5.99333	14.535	6.50417
		8.22667	8.655	9.23083	21.1167		6.03417	6.61667	13.1625	10.3475
		10.8167	5.415	6.93167	10.2625		12.9717	12.3517	8.77167	3.18667
		9.76917	2.61083	11.2625	9.2375		11.8817	6.39667	8.35917	4.6475
		8.89	8.02333	8.9825	10.3208		6.46167	13.2733	12.2883	12.3808
		3.24667	5.88833	14.9967	19.7		12.4083	8.27083	7.2875	11.7917
		4.29833	7.01917	13.4583	10.3808		10.6433	6.62083	7.51083	8.18417
		6.76583	4.83583	7.87	22.2358		10.895	4.91667	11.925	8.75833
		9.64083	4.9225	13.5217	14.345		12.6425	11.38	11.6767	10.6808
		7.47	6.21333	12.9392	63.51		6.7525	3.85083	10.585	19.5408
		9.56917	6.85917	8.47333	12.5808		7.8925	5.8525	10.2292	5.89417
		5.82833	5.08833	5.785	8.87167		12.575	6.05083	7.31083	5.40333
		8.815	5.39417	12.2775	16.8958		14.0858	7.07917	14.0392	6.91917
		5.72917	7.46	8.22833	16.9017		17.245	9.67	6.44167	11.0308
		5.61667	3.9	17.2817	10.8492		8.84417	6.11667	15.98	16.2083
		9.4075	5.29167	5.62833	18.455		6.99917	6.29833	2.83	4.96667
		11.0658	4.33167	11.9983	25.3842		5.995	7.65833	3.3625	11.52
		8.27917	8.16083	8.555	10.1817		11.9233	3.12083	19.11	5.38583
		4.38167	3.72	11.0975	9.43333		8.41333	6.1825	13.9817	4.2425
		6.29667	5.49	8.67917	10.4192		3.66417	5.39417	13.9258	10.585
		6.52583	5.57583	12.2617	15.3658		10.3617	3.08583	14.0633	10.08
		14.1717	3.64083	5.945	10.1142		19.6333	17.8817	3.93417	12.3458
		8.22083	4.215	5.52083	16.8775		9.9275	3.925	9.10833	12.2092
		6.41083	9.22083	7.32083	17.9633		5.37	4.60833	11.4408	1.94333
		5.72083	6.35333	11.2733	12.0017		12.7792	9.31167	11.7467	13.0742
		10.98	6.905	9.2625	9.24917		17.135	12.7325	15.5975	10.4042
		12.4117	8.6075	10.2592	14.8475		14.2775	8.77333	4.7975	7.35833
		8.3775	5.0725	8.09083	13.545		9.1025	4.61917	6.48417	14.4367
		15.4133	9.3075	19.2533	14.67		9.61417	10.4425	9.51	2.395
		5.68917	2.38083	10.6933	14.9067		12.8708	8.66333	9.29583	5.96667
		6.88917	8.00833	8.59333	12.7625		13.97	12.2425	19.9033	7.57833
		8.38333	9.24583	10.57	5.48167		13.4542	16.4125	8.56333	13.0775
		9.47167	6.45583	12.215	6.565		14.7858	0.9025	13.0258	11.495
		7.5	4.87167	10.7942	20.9067		9.66833	3.45917	16.1542	10.065
		3.33333	8.8125	6.75917	9.8875		8.11	6.61	13.8258	8.97
		7.255	5.2925	10.3217	10.2342		8.02083	8.45083	7.12	8.8575
		8.80083	8.1525	6.21167	10.9725		15.18	10.1783	10.3525	3.98667
		4.57833	5.73417	7.4525	12.0458		9.13417	9.715	2.74083	5.25167
		9.20833	8.21833	7.77417	8.26167		11.7192	11.7833	17.555	6.22833
		8.80833	8.58167	12.2708	6.07167		11.3742	13.9733	13.5117	0.305
		14.4458	6.71	13.43	16.2575		13.1225	11.8858	8.25917	10.2883
		7.62583	5.6625	4.61333	9.31167		7.935	10.0992	6.825	2.36167
		12.24	5.05333	19.4592	12.8383		8.81667	15.505	12.3392	9.41083
		6.64167	7.44583	12.225	9.25417		8.7675	26.54	10.2883	9.58333
		9.885	4.43	12.0783	7.035		3.74833	4.12917	8.01583	8.75667
		4.705	3.7975	11.9933	11.6467		3.50167	3.33417	5.665	2.41083
		7.39167	13.3567	8.01583	11.24		10.3592	7.20583	9.3575	3.36583
		4.815	6.23167	5.86333	16.97		9.0975	6.995	8.38667	7.37333
		8.60417	4.86333	6.89333	14.0608		11.8433	5.89917	7.09667	12.3967
		9.50333	4.36333	15.9383	15.7867		5.8275	1.60417	21.9967	18.9142
		8.8925	5.79667	6.92667	18.2825		6.665	5.02667	11.6142	7.53333
		6.14917	4.62333	5.91917	14.1458		8.49833	6.39917	12.2275	5.1675
		7.92667	7.46083	3.945	18.0058		12.745	6.39917	6.95083	3.135
		8.18083	4.235	11.335	8.49917		8.59167	13.3558	4.51	14.8508
		6.73833	5.3375	7.41583	10.9825		6.10833	14.3067	4.85583	4.83917
		4.4425	5.60583	5.47083	21.4317		8.43167	9.6225	8.11667	17.4508
		7.72083	2.355	9.28917	8.5975		6.97333	3.7425	7.71417	11.5667
		4.87667	4.155	4.8025	17.4008		6.88417	4.38	10.2642	9.65167
		3.89333	6.26083	4.68583	11.0967		10.0908	5.66583	2.7475	3.99167
		4.13917	4.75417	9.01333	48.65		8.44333	6.725	6.00833	7.9025
		4.89833	9.46583	29.7817	12.21		5.45333	6.05167	9.21917	4.71333
		3.6075	6.55083	9.61417	5.48167		7.96	7.52083	6.09167	0.879167
		7.1525	5.59333	12.2775	19.5833		5.81417	9.36417	13.5833	1.52167
		5.97083	2.34583	7.29083	8.07583		16.1833	9.395	6.36083	7.91667
		7.23917	5.68667	18.4142	16.66		11.4417	5.2625	7.28833	4.71667
		6.21833	5.90667	8.28917	14.3525		17.1017	9.20333	5.6875	9.3475
		5.92	26.5433	10.3908	11.675		10.745	7.14917	13.0783	2.7
		10.7067	9.39583	7.95083	14.3408		10.3325	2.68	12.285	15.4017
		7.91833	20.4	12.3008	14.2717		10.4725	12.7508	4.59417	5.8625
		4.27333	8.63833	10.9483	11.0642		2.47583	6.74083	4.64667	12.7133
		6.45	7.39167	10.2358	11.9517		13.67	5.755	5.88917	9.97333
		4.685	5.18667	12.1633	11.1667		4.3025	12.375	5.76583	2.19917
		4.08833	4.96167	9.15083	20.705		17.4525	8.85667	11.7167	16.6308
		6.64417	6.26083	10.56	10.1192		5.62167	5.93167	8.03833	6.12167
		6.79083	5.38	9.71333	7.5225		10.7333	9.91667	11.1533	7.39333
		3.88667	5.2325	5.835	10.6275		8.90667	7.39417	5.775	5.57583
		8.5075	4.36667	4.5025	13.0508		11.5533	8.4225	4.365	15.4067
		4.22	3.59583	12.4517	9.4425		5.04333	10.2942	7.24583	4.83333
		3.71333	5.0175	7.83333	8.31417		9.79917	11.2167	7.42333	15.3467
		9.97583	4.78417	14.9267	7.65833		6.4125	7.08917	7.2775	5.67167
		19.01	6.91917	8.825	7.55		5.04333	7.15417	16.1175	4.39
		8.39583	6.79083	4.7575	10.6775		10.1292	7.57083	22.1283	13.0625
		5.05167	5.43583	12.68	8.66		9.62333	7.8	19.7017	2.58
		5.035	4.4225	12.62	7.4275		8.41917	9.51333	11.7225	8.0175
		4.37917	8.99667	12.3842	9.1275		2.9775	9.8825	15.3825	8.1525
		6.52167	6.44833	12.1492	11.2742		4.525	9.32667	8.81583	9.17083
		7.58	5.49333	9.2825	6.21167		8.025	3.085	19.3375	10.7983
		9.0675	5.95083	13.36	8.875		9.715	4.05	6.12417	8.80167
		11.0225	9.33583	10.9125	11.5517		9.32833	7.045	9.975	6.06333
		4.8575	4.14833	10.2908	13.9242		14.0192	3.7875	10.94	4.01167
		4.74	7.32	4.4025	11.785		6.16333	4.48917	13.7225	5.59
		2.45167	6.06083	12.6517	6.05417		8.11167	4.87667	9.89	2.51667
		4.90167	4.3825	15.99	12.6425		7.06	5.90333	18.24	6.05667
		5.5875	6.86333	12.4333	16.45		8.78167	16.5625	2.54667	5.99667
		10.7467	7.565	9.1225	6.81		13.0908	8.08417	1.41083	11.8333
		7.54667	7.48	14.975	9.41333		14.4383	4.715	19.095	5.55083
		4.40917	3.6075	34.8783	6.91		12.5058	3.705	15.975	5.74583
		8.28167	3.52917	7.5025	13.7242		8.44333	7.535	4.135	4.93667
		7.20667	4.80583	8.6525	11.8117		9.71083	7.50667	16.3025	15.155
		12.6592	9.35	12.3575	20.7875		8.99667	9.40667	10.3317	8.15667
		3.23417	4.97167	8.52333	9.40167		8.1775	4.43833	8.17917	2.1925
		5.7	5.44917	13.8642	8.79		4.99417	4.28667	6.21333	2.82667
		12.7125	5.13583	13.3492	9.79417		5.50833	6.21333	4.6275	8.94417
		9.28667	7.96583	13.1858	17.7		7.335	10.7042	10.6608	10.8975
		8.84167	7.31167	10.1142	11.6092		11.205	6.17917	8.21833	7.68917
		6.57167	10.8183	12.4183	7.94417		9.82167	3.26583	5.4525	11.2392
		7.50083	7.9025	8.96917	10.7783		8.42833	10.2067	6.53917	7.92667
		11.5633	6.5575	6.895	17.1208		6.7525	12.8767	6.49083	2.84
		11.1392	3.3875	5.60417	6.10083		8.31417	9.26667	17.47	1.68083
		8.2975	8.14417	6.3675	12.0375		7.67667	8.94583	11.4767	16.1458
		4.31833	6.43417	11.7175	11.1258		12.5617	4.14583	7.68333	6.66333
		11.8917	9.82667	10.6458	11.0375		14.125	7.76083	16.8467	5.48833
		8.14583	3.67417	9.3375	11.185		7.30417	4.9525	14.15	6.2275
		3.68917	4.09417	11.3217	11.0925		11.6017	4.7475	9.30833	13.4308
		3.5125	9.49417	16.1867	15.2767		13.2275	7.18083	11.0583	7.225
		7.83917	5.82583	16.5058	11.8667		7.88083	9.30667	12.8642	9.53667
		10.1908	5.23917	13.3283	12.3883		15.1258	6.70417	23.8775	8.53083
		6.40083	10.985	9.67667	18.455		7.69083	10.7192	5.45917	17.6592
		4.51667	4.00667	7.36833	10.9117		4.785	6.7325	15.5917	11.3842
		6.05833	5.51083	17.7342	9.59083		14.67	8.73917	9.84167	7.27833
		8.87917	4.83	5.39583	14.3733		6.585	3.56417	13.1517	4.67583
		10.8575	6.01917	5.47667	8.68		12.2125	8.14917	14.005	6.02667
		9.33083	3.84333	11.0225	11.2308		7.15667	5.1925	9.10917	5.09
		6.97667	2.20417	7.06083	11.145		19.7558	10.9533	11.0342	3.175
		6.76167	12.355	17.3208	12.0508		15.1708	9.20083	11.2667	6.98333
		5.87917	6.755	9.06583	10.8733		4.63167	3.55833	5.37167	13.3808
		5.17	4.4875	15.105	9.35583		7.48917	5.0525	18.2283	12.4208
		2.57583	2.98583	4.66917	8.8075		13.245	8.96417	9.2175	16.41
		6.2925	1.81833	18.7742	14.1133		7.91333	18.1275	14.6042	2.14167
		4.7025	5.81	9.27	11.2108		8.66083	7.09917	16.9967	18.3867
		5.28167	3.12833	23.26	6.88583		7.11583	3.52917	5.84417	3.985
		5.55917	4.14833	33.6717	18.56		3.22083	8.99667	4.01667	4.71583
		6.67667	5.48667	6.03167	9.51667		5.15583	5.4575	6.54333	7.99333
		6.215	1.93417	4.8625	14.095		8.00917	6.15583	14.8525	2.23917
		7.26083	2.68333	17.5533	10.2383		1.98083	3.11917	13.3392	3.52083
		3.9525	4.09417	4.75583	17.3517		2.69	9.7325	6.62	4.38167
		9.39667	5.81833	6.43333	9.26083		11.3108	12.6358	16.1392	3.97
		11.915	3.7375	13.105	18.225		6.70167	6.47417	5.82417	3.29
		8.98583	5.70333	9.8225	7.73167		9.95083	9.68	4.91833	9.71583
		6.77917	5.895	10.9267	12.3608		4.67	5.66667	16.6925	6.92167
		12.8433	4.93417	11.3225	10.0575		5.195	15.5175	14.2492	16.1833
		6.62	7.41	12.0258	2.06		6.3775	12.6067	6.82833	7.42083
		7.3025	5.00833	9.54917	6.16833		10.0942	6.645	10.6408	12.0667
		6.50833	3.03417	5.19667	13.9642		7.50333	13.9067	12.905	5.595
		5.28917	4.02417	8.355	6.23083		7.79917	2.46917	10.6692	7.41417
		8.72833	4.2525	13.0567	12.8133		12.6858	3.9	7.46083	7.33833
		5.66417	5.70083	9.77167	9.8575		6.27833	6.75667	13.3217	18.2633
		5.74583	6.055	6.64167	6.8775		7.20333	3.51167	5.17833	1.895
		6.26	3.835	9.75167	6.98833		8.215	12.4958	17.7017	11.1358
		4.115	9.61	6.155	8.9825		7.04667	7.01417	4.91833	2.255
		5.155	6.3	11.2417	8.11167		5.9375	13.8333	7.48583	8.23167
		10.2567	4.69667	6.20333	8.73417		3.375	8.72417	8.92917	7.45333
		14.4275	9.96167	9.27667	15.145		8.8525	10.3108	15.4367	53.8467
		3.4775	3.88833	7.31667	10.6492		6.1675	6.79	17.4742	15.5408
		5.3775	4.80917	5.83333	9.42583		7.43917	3.7375	14.3833	8.11083
		5.53667	6.0425	8.94167	7.59917		7.75917	4.59917	9.07833	2.8375
		4.22667	8.77333	14.8292	10.7433		5.99083	9.12417	20.3333	10.2083
		5.71667	3.55833	14.4417	8.44083		15.3983	4.4375	7.32333	16.4367
		8.05333	12.015	3.96667	10.0125		15.4608	8.13667	23.8525	6.725
		4.4225	4.37917	3.8175	24.6875		10.8475	5.1925	11.2692	15.4958
		3.8425	5.395	8.50083	6.535		11.6417	2.89417	12.4225	3.7225
		9.07583	5.99	7.57583	13.7567		9.24167	2.65333	7.6275	1.51
		4.72667	5.16083	4.53083	10.0975		5.57167	9.04667	13.5858	10.4275
		5.1525	6.94333	9.75083	3.95667		6.88917	8.22917	6.97417	10.0583
		7.85167	4.78	6.77917	12.4083		2.86583	3.14667	4.14667	14.4667
		6.7275	5.33333	16.5725	9.515		13.5483	5.72833	17.5633	2.20833
		5.71333	4.21667	16.88	6.48667		4.3075	4.92083	15.2	24.2783
		4.27083	7.8125	17.6383	11.9875		7.28417	8.16167	20.885	17.3375
		9.41333	7.29917	8.295			17.705	11.2758	15.1892	10.7575
		5.78417	5.52833	7.40917			9.6875	10.7033	9.28333	2.2475
		9.61	4.48917	22.4242			7.47917	1.99333	18.6833	7.71333
		7.73167	4.52833	32.745			6.52833	2.77417	11.4042	21.56
		4.81	3.9575	6.15667			7.11667	0.685	16.5142	6.4025
		9.0675	7.80167	15.3658			5.30583	4.85583	13.5683	7.57
		5.7025	7.795	8.02			10.58	3.74333	11.1925	6.56583
		5.99583	8.00167	14.5833			5.43333	6.89333	19.3117	4.5575
		5.9625	4.3125	9.87			5.68917	3.28333	9.35083	9.87
		4.28417	5.235	12.3783			8.38667	5.70833	10.6308	5.675
		7.8225	3.755	13.1675			6.10083	3.7025	7.26583	6.27167
		4.55417	7.19417	10.6967			3.725	3.31417	20.4783	3.2975
		6.28583	4.12917	8.71417			12.515	3.93167	9.2575	5.0575
		4.23	7.28333	12.0633			9.335	4.24	6.87083	8.78333
		9.65667	7.41917	10.8283			9.45583	5.95167	15.0025	3.805
		1.98083	4.8325	5.02167			11.5008	8.7475	11.7725	19.1367
		5.41	5.2625	8.7875			9.32167	6.175	10.4133	3.39417
		2.51583	7.78583	7.12333			13.6517	4.60333	16.8225	12.6942
		5.83417	5.38083	10.4033			7.19333	2.13167	23.4842	5.92333
		5.80917	4.43	10.17			12.315	0.684167	5.05333	5.08417
		12.4817	8.66667	12.5492			11.2925	6.12333	9.66917	4.36167
		6.05833	4.87833	8.38167			12.86	11.4008	15.3383	8.45333
		6.62583	8.66917	8.09917			8.69833	5.55583	8.90333	10.485
		11.0825	4.3225	8.63333			11.395	6.51667	16.3883	9.26833
		5.92583	3.71167	9.57917			8.12333	3.72083	13.405	5.69417
		7.5275	4.94667	11.175			10.1067	3.2075	19.545	1.85583
		10.2567	6.32583	16.9175			11.885	5.795	15.05	5.8075
		14.345	4.4075	3.5575			9.53917	3.92	3.39583	8.96667
		5.92	2.85	9.9			7.16167	11.23	10.6517	6.01333
		4.3425	5.885	6.215			5.9075	6.1	8.23833	2.99583
		4.0125	2.07167	11.2758			2.765	4.48833	23.0833	11.4842
		15.8892	5.38917	9.02167			23.5692	6.6425	15.1208	6.85583
		10.3408	2.74417	9.69917			9.55333	8.55667	13.0383	2.22083
		6.43667	3.2825	18.4417			9.8075	6.92833	14.2208	4.40167
		3.47917	5.11417	10.1			11.7983	6.29917	11.6308	4.39
		5.90333	3.47667	5.98417			11.9342	3.2975	6.53583	25.285
		3.9625	5.28667	10.8633			13.4142	5.47167	10.6283	3.905
		4.54083	4.95333	6.34583			4.925	19.215	13.8958	5.10833
		9.8	6.12667	11.5842			6.36583	5.10917	11.6767	8.70917
		7.67	2.645	4.75			9.75917	1.18167	10.6442	9.1375
		6.6575	4.80333	9.21667			3.8825	5.14833	12.3	2.77167
		8.335	2.63167	10.515			8.075	7.50667	10.47	4.25917
		6.095	3.09833	8.3025			11.7592	5.37583	6.44917	2.16583
		4.83167	5.86917	6.68833			13.4575	6.76333	3.89417	7.40833
		6.81167	2.76833	9.93333			9.81167	1.59333	10.4958	12.07
		7.57333	7.83333	19.0933			10.305	1.03333	4.18583	6.42083
		10.3892	3.615	5.07833			8.7375	6.45333	4.15333	3.86667
		12.2183	5.05917	9.8325			5.83583	4.03667	6.62333	4.26
		10.5825	3.30083	8.33			11.1408	1.4975	6.96333	9.90917
		6.3725	5.0825	10.7708			4.27667	4.11167	5.32917	4.5725
		9.415	2.99333	10.0517			8.06667	2.675	4.87417	3.5325
		8.4525	5.38833	7.1925			4.70667	2.90333	6.51083	4.86917
		5.4675	3.0775	6.44			7.0025	6.81417	8.14167	11.4367
		8.8975	4.37333	4.7325			15.11	5.70917	8.24167	13.7592
		7.7525	3.01583	9.45833			7.54833	3.96083	6.165	2.5375
		5.49	2.11167	10.1708			4.12917	8.5225	7.475	6.455
		7.66917	6.61583	12.1867			5.1125	7.365	5.96917	6.70583
		4.48	4.3475	18.8125			5.82083	1.0375	17.7042	6.60167
		5.945	3.36917	8.2875			5.78167	11.3208	12.5475	1.6025
		10.2783	1.92167	12.2708			9.12917	6.05167	3.15083	4.02083
		9.70667	4.62	5.1475			5.24583	1.75667	12.645	6.20167
		3.9325	4.595	7.2425			8.3325	8.2725	4.20417	16.7
		7.35417	7.5275	6.0125			7.675	3.62083	6.07417	2.99333
		4.52583	6.05167	6.12417			12.7842	4.05083	2.5275	2.42417
		5.51833	2.3325	6.50333			8.54583	6.24583	8.5675	12.665
		7.8175	2.40833	21.3617			5.20833	8.05333	4.13667	11.1433
		5.645	5.01	10.41			5.01917	6.71417	5.5675	3.97583
		6.66083	5.54417	6.81167			5.66917	16.0408	8.435	9.52167
		10.5892	4.77833	5.55083			8.13	4.12667	13.2167	3.6625
		5.045	6.35417	10.1583			12.4908	5.47417	9.0525	13.2208
		5.17583	2.75417	4.07583			7.42167	6.61667	11.2725	21.1925
		5.96	7.60833	6.48417			4.24083	5.9125	15.9058	15.25
		8.6575	2.1575	2.63167			1.8825	1.56333	9.7675	20.95
		6.52	6.3175	3.93833			2.42417	27.6233	6.76917	3.41167
		5.49083	3.22167	6.94167			7.575	5.17667	11.8367	4.49
		6.64667	4.29917	10.5742			6.92417	4.93333	11.1033	2.635
		4.81667	4.34833	10.0442			4.15167	7.51833	10.6175	6.86167
		5.88417	6.2425	5.96167			3.945	4.91083	12.0858	19.2383
		7.86833	2.73833	4.24083			7.29917	5.50083	4.6475	19.3067
		30.5875	5.42	8.9			10.3533	10.1258	5.32417	7.8075
		5.21083	4.70833	9.17417			7.7825	3.54917	7.39	2.00083
		4.41833		5.88333			3.7225	5.03083	7.02	13.65
		11.0967		7.27833			10.7917	6.9	10.77	8.98833
		25.665		9.49667			7.3925	6.21167	6.00917	2.975
		10.0983		4.92917			6.70583	5.7475	4.32917	7.5125
		7.395		5.6025			7.81667	5.575	21.6392	1.76583
		9.3075		9.13833			3.45583	8.18333	14.665	5.50417
		9.09		19.1658			3.5	3.11917	12.3925	12.0017
		4.11917		7.12333			6.07	9.8275	19.1958	8.31083
		8.985		3.535			25.115	6.37333	7.4575	4.85583
		7.7825		12.5283			3.27	6.48917	18.9925	5.3925
		8.93333		3.98417			8.13167	2.99417	8.22167	8.9625
		6.905		4.18583			9.225	3.54833	10.9675	26.3142
		7.49667		3.475			8.58417	4.56083	3.39417	9.87917
		5.12583		8.94917			5.3025	3.7425	10.0808	9.345
		5.355		9.10667			5.70583	1.7925	9.44417	6.22083
		11.0158		8.52917			8.9325	10.0467	4.10333	5.745
		7.98917		4.66667			4.21	4.97667	8.12583	14.9833
		4.7375		15.4325			4.92833	6.00667	10.2125	20.9783
		10.3633		7.35			10.0417	4.55583	9.32167	6.21083
		7.52167		9.11583			11.5675	5.33667	14.745	8.08583
		7.255		8.59333			2.355	9.27167	6.60667	1.65333
		6.9575		9.81833			7.15833	3.9625	11.575	2.1975
		2.72583		11.4983			4.97583	10.045	5.6475	7.355
		5.87417		4.8875			7.81333	3.92833	10.8858	12.3658
		3.76917		27.3567			8.8375	8.22583	11.255	14.62
		6.61333		12.4133			6.71083	7.57167	6.93583	8.53
		7.70833		12.3817			7.68667	1.50917	4.45583	7.56333
		10.765		8.83			7.61083	3.43833	13.2042	25.0975
		4.3075		6.48583			4.69583	12.6617	11.9333	5.6475
		5.555		25.52			7.1575	7.675	11.93	10.4067
		4.8825		10.3825			8.43583	5.73333	14.4917	1.915
		5.585		10.7092			8.21333	4.8525	9.70833	5.37333
		5.07667		5.2225			7.81917	3.87833	13.4233	4.80667
		6.17833		4.45417			8.9925	12.9917	9.05583	3.18917
		4.47		7.77333			12.9808	10.2742	6.65917	5.3075
		11.9825		9.2375			7.75917	5.02667	10.5983	6.1225
		3.42083		8.2775			11.2833	9.23167	6.06417	4.32417
		6.705		11.8208			6.87333	6.82	7.07083	14.4825
		8.20833		3.98			5.93167	9.60833	9.93167	9.19917
		8.5575		7.39333			6.1325	2.8425	5.92917	16.9742
		7.2225		6.02583			5.105	2.03583	11.2125	5.00583
		10.2392		3.43667			9.81333	6.5975	8.21167	5.63667
		7.57833		4.9175			12.3392	10.96	6.44333	13.3217
		7.2875		8.0125			8.36	3.52167	3.1225	7.99917
		5.81167		11.3025			10.1117	4.90667	3.35917	8.28917
		8.25333		11.97			5.80833	6.04917	9.3825	3.7775
		8.58083		8.21417			2.44	2.68833	8.875	11.5758
		3.76		7.88583			9.485	4.1525	8.90167	4.73417
		9.68583		8.55917			8.14917	3.9175	8.21417	6.13
		9.34083		5.01583			3.9675	4.84167	10.2158	11.6025
		5.63167		10.4833			14.1517	6.65833	9.1425	8.93833
		3.75083		3.85083			6.95583	5.8525	5.78083	20.4608
		5.79		7.22333			5.235	4.6125	3.39667	5.2725
		8.01333		12.2808			7.13583	7.23083	6.6025	11.815
		5.75167		13.1233			13.2692	4.625	11.86	15.7233
		11.63		9.43583			6.6725	3.635	14.44	13.3033
		12.3692		6.92833			11.845	4.465	12.4958	12.3658
		7.4475		7.48			11.8467	3.54833	3.56417	13.885
		7.885		7.12167			7.66667	3.85417	9.2025	13.6242
		8.71667		8.255			6.1025	2.7375	10.3367	5.75
		8.86917		9.49417			5.2025	3.58333	7.66667	7.90583
		8.27833		11.66			4.73333	7.62333	8.48417	9.30083
		10.6758		9.87083			6.98583	6.01417	6.9475	8.03417
		7.39083		9.11667			8.33833	7.00083	10.6975	13.5808
		6.52		5.76667			6.01417	6.36833	7.9075	19.7
		6.49833		3.51			17.5217	13.12	10.1775	10.4083
		8.10167		18.2717			12.5733	9.52083	4.91083	12.3808
		5.29917		6.78583			3.14417	11.8625	6.67333	10.8458
		3.86333		8.525			4.65333	4.46917	8.05417	9.87667
		7.685		5.38167			6.67333	9.14417	6.91333	4.99583
		4.62083		9.78083			2.51917	7.28667	11.1642	14.53
		12.7567		9.65083			6.60083	8.69667	6.87333	10.2583
		5.7275		7.23667			6.56167	13.0883	5.98	10.0458
		7.4575		16.6567			5.655	6.885	3.56167	14.6033
		7.22833		7.82			12.0833	2.1325	8.61167	6.1
		6.59833		6.33333			7.33417	4.7325	4.56083	8.77667
		7.69917		10.7575			10.2133	3.68167	8.9075	7.45
		6.45333		6.33167			13.0517	6.8725	8.7725	10.0108
		4.44667		12.2342			3.72083	7.025	15.6342	5.58417
		5.91333		3.30583			10.3542	5.50417	5.9075	11.31
		7.01		9.75			7.93083	4.13833	11.3075	10.0875
		5.825		3.875			5.46333	14.8683	43.7633	17.9625
		10.2617		6.44167			3.17	2.50417	13.0058	7.7975
		7.5375		10.6808			7.32917	3.56	9.06583	3.29083
		14.8767		6.12583			10.7742	5.51417	20.3258	14.3892
		8.86583		8.99167			3.855	5.85833	5.9325	12.21
		6.21167		13.6125			8.3375	5.02417	6.65583	15.1
		7.51833		17.1208			4.60833	5.3275	13.9217	21.6758
		7.99		5.56917			3.46917	7.74083	4.18	16.6667
		7.90333		10.9858			3.58167	7.22917	7.275	6.01
		6.06333		8.26167			6.8925	10.27	3.80167	11.6933
		7.96333		10.6192			8.26	6.96833	4.03333	4.46917
		9.3025		5.02667			8.825	8.71917	4.33333	4.92417
		8.61333		5.02417			12.0842	5.0875	8.9825	7.5075
		6.97		7.4175			8.48833	3.29667	10.2708	6.95833
		12.7942		8.20833			6.51917	5.555	9.35333	11.165
		6.91583		6.35917			10.8608	3.2425	5.85583	12.0708
		5.41833		11.2592			5.40083	8.9925	8.88583	5.365
		8.96167		15.1133			3.34083	12.8417	6.25167	14.6858
		9.14417		7.3875			56.2658	6.91833	9.50833	7.53
		9.4125		7.98667			5.52167	20.2817	5.01083	7.76083
		6.42167		5.5025			1.75	6.06333	4.63583	12.2683
		3.36167		5.96417			5.0475	1.74417	4.7125	5.70917
		3.23917		5.77083			5.89417	4.765	7.78083	6.72333
		5.73583		8.27167			5.87583	3.33833	7.9475	11.6767
		5.49333		5.55083			11.4308	5.07583	3.8775	9.65917
		6.03083		7.985			4.78833	5.87833	3.1125	16.1325
		8.49		8.34917			8.74333	4.275	5.80167	10.77
		8.3225		5.53833			7.98417	4.90833	6.385	23.3792
		6.33417		14.1392			16.9875	3.1225	13.2717	7.67167
		4.26167		37.5667			13.455	4.195	12.6675	7.96083
		8.44333		9.54333			5.48833	5.97167	4.7375	8.50833
		4.5325		3.78917			8.14083	7.45417	8.12667	8.94083
		6.12667		9.70583			10.1067	4.1575	6.27	6.50167
		7.38583		9.205			4.22333	3.7625	6.20333	5.21
		6.10417		8.02667			3.41333	3.31167	15.8858	11.0892
		10.3258		3.6275			7.49917	4.45667	4.21167	5.55833
		2.82167		13.395			12.0292	6.63583	9.07	5.53083
		6.38417		5.05667			1.96917	6.0175	7.94667	5.33583
		9.22		6.30583				4.45	9.93667	6.49583
		6.48		7.14083				7.12333		15.7792
		8.1925		9.79583				14.7717		11.3292
		6.64333		12.135				10.7875		7.44083
		4.9275		4.9775				6.68083		6.68833
		5.79		5.9075				1.91833		6.05917
		4.13917		12.2708				4.14917		7.045
		3.42583		6.6075						7.02167
		3.115		7.585						13.3542
		11.3167		20.94						17.3642
		3.36417		5.815						3.3575
		4.3725		5.41083						3.1225
		9.72583		15.2258						4.98333
		6.74083		10.6242						6.70583
		3.43667		4.30083						8.85583
		3.98083		10.305						10.5308
		6.3375		10.6125						8.26167
		8.46167		8.31417
		4.32083		8.305
		15.3042		6.99167
		4.4475		34.3667
		4.41917		8.31917
		4.90917		8.39
		6.30833		8.29833
		7.06583		3.8975
		7.22833		5.925
		10.3233		7.405
		5.6575		6.105
		9.49167		10.2192
		7.18333		8.82917
		8.3025		8.47083
		6.66417		14.4425
		4.04167		9.14
		3.925		14.0192
		9.53333		10.4383
		4.76917		5.76417
		6.2175		5.60833
		6.015		10.4325
		7.23833		5.04833
		5.94		12.9958
		6.47167		11.825
		6.19417		12.135
		7.29917		17.8558
		8.40583		7.505
		6.3625		13.2558
		9.35917		9.14167
		7.72167		3.64
		8.61333		4.4625
		7.94833		15.6233
		5.6775		6.56167
		9.2225		4.0125
		5.975		10.1883
		10.0767		7.02167
		5.55833		14.1758
		7.71917		13.3242
		2.285		12.0658
		6.87083		3.29667
		3.17583		15.3067
		3.11417		15.6167
		5.14167		17.0858
		8.8575		13.1875
		4.60083		5.35417
		4.44833		7.80083
		4.3375		7.63917
		4.5375		9.9225
		7.15583		7.32917
		3.4075		7.10917
		8.25083		13.3767
		5.8225		18.5183
		4.70083		13.1733
		4.9775		10.145
		3.31583		5.23583
		8.5625		8.12917
		8.2775		27.9433
		5.24		8.03167
		8.82		8.9675
		9.46083		5.6025
		5.60667		5.83583
		5.36		11.9233
		8.9625		11.7325
		7.35583		9.3225
		7.89417		8.42417
		20.2458
		4.53
		5.22833
		4.47083
		2.71583
		3.99167
		5.52167
		9.69417
		3.7275
		6.03833
		7.52583
		14.2942
		4.39333
		6.4675
		10.0558
		6.17667
		5.78333
		4.58333
		10.145
		3.7425
		9.86167
