# Supplementary material for: DCAF14 regulates CDT2 to promote SET8-dependent replication fork protection
Source: Life Sci Alliance. 2023 Nov 8;7(1):e202302230. doi: 10.26508/lsa.202302230 (PMC10631547; doi:10.26508/lsa.202302230)
Supplement: Supplementary file 8 [file LSA-2023-02230_SdataFS3.2.xlsx]

## Sheet: S3B
		U2OS			HeLa			RPE
		siNT	siCDT2		siNT	siCDT2		siNT	siCDT2
		0.393	0.344		0.649	0.672		0.35	0.607
		0.55	0.355		0.605	0.737		0.294	0.671
		0.575	0.28		0.396	0.416		0.398	0.776
		0.493	0.327		0.417	0.376		0.318	0.412
		0.394	0.252		0.438	0.65		0.425	0.718
		0.3	0.436		0.442	0.463		0.531	0.801
		0.433	0.378		0.699	0.468		0.737	0.281
		0.517	0.277		0.313	0.435		0.683	0.39
		0.677	0.364		0.445	0.347		0.7	0.313
		0.511	0.315		0.583	0.377		0.728	0.311
		0.493	0.291		0.465	0.376		0.312	0.59
		0.531	0.286		0.266	0.423		0.42	0.363
		0.529	0.68		0.412	0.541		0.309	0.278
		0.47	0.359		0.586	0.607		0.575	0.329
		0.369	0.272		0.526	0.538		0.367	0.333
		0.62	0.327		0.615	0.612		0.322	0.373
		0.472	0.332		0.319	0.386		0.256	0.446
		0.474	0.406		0.503	0.475		0.273	0.405
		0.341	0.326		0.651	0.631		0.307	0.504
		0.85	0.438		0.368	0.266		0.486	0.387
		0.438	0.335		0.428	0.435		0.55	0.376
		0.507	0.281		0.499	0.359		0.344	0.48
		0.44	0.293		0.395	0.494		0.385	0.376
		0.794	0.287		0.609	0.312		0.242	0.451
		0.397	0.298		0.634	0.322		0.345	0.333
		0.362	0.261		0.362	0.392		0.323	0.344
		0.472	0.389		0.643	0.4		0.558	0.607
		0.296	0.415		0.392	0.369		0.367	0.624
		0.354	0.333		0.344	0.501		0.449	0.324
		0.238	0.331		0.528	0.344		0.375	0.302
		0.308	0.395		0.32	0.662		0.346	0.396
		0.293	0.513		0.565	0.468		0.609	0.483
		0.3	0.51		0.295	0.597		0.472	0.256
		0.258	0.439		0.424	0.472		0.362	0.55
		0.257	0.389		0.896	0.446		0.646	0.376
		0.349	0.583		0.508	0.331		0.69	0.278
		0.244	0.359		0.74	0.415		0.605	0.327
		0.555	0.452		0.385	0.338		0.539	0.438
		0.399	0.345		0.352	0.332		0.624	0.376
		0.579	0.507		0.395	0.337		0.409	0.319
		0.48	0.687		0.302	0.416		0.6	0.31
		0.56	0.511		0.341	0.486		0.491	0.248
		0.521	0.333		0.345	0.429		0.359	0.283
		0.335	0.475		0.56	0.298		0.419	0.365
		0.592	0.667		0.346	0.327		0.582	0.333
		0.17	0.544		0.39	0.387		0.286	0.381
		0.412	0.438		0.544	0.405		0.472	0.392
		0.298	0.447		0.634	0.344		0.567	0.647
		0.291	0.407		0.336	0.432		0.366	0.475
		0.264	0.526		0.804	0.354		0.685	0.429
		0.358	0.366		0.263	0.323		0.369	0.393
		0.293	0.434		0.441	0.391		0.37	0.458
		0.281	0.392		0.521	0.48		0.369	0.495
		0.382	0.568		0.453	0.364		0.377	0.449
		0.575	0.636		0.329	0.317		0.327	0.642
		0.39	0.402		0.616	0.326		0.546	0.518
		0.452	0.677		0.536	0.344		0.377	0.327
		0.263	0.285		0.502	0.35		0.423	0.376
		0.66	0.474		0.167	0.324		0.411	0.397
		0.37	0.387		0.644	0.529		0.775	0.384
		0.275	0.415		0.397	0.48		0.477	0.414
		0.344	0.421		0.452	0.418		0.36	0.41
		0.356	0.331		0.286	0.317		0.443	0.637
		0.392	0.261		0.564	0.529		0.548	0.497
		0.415	0.331		0.486	0.382		0.581	0.376
		0.399	0.521		0.472	0.357		0.339	0.634
		0.538	0.562		0.642	0.471		0.509	0.636
		0.25	0.543		0.482	0.428		0.475	0.428
		0.313	0.387		0.39	0.344		0.317	0.591
		0.344	0.432		0.376	0.303		0.452	0.65
		0.331	0.376		0.645	0.319		0.326	0.24
		0.466	0.341		0.434	0.865		0.46	0.472
		0.337	0.382		0.565	0.356		0.49	0.631
		0.362	0.365		0.469	0.592		0.513	0.377
		0.48	0.515		0.292	0.383		0.48	0.535
		0.388	0.406		0.423	0.491		0.82	0.449
		0.452	0.368		0.803	0.601		0.573	0.428
		0.355	0.459		0.525	0.507		0.335	0.428
		0.677	0.578		0.365	0.458		0.565	0.344
		0.345	0.545		0.593	0.501		0.335	0.355
		0.458	0.364		0.557	0.601		0.432	0.389
		0.49	0.501		0.431	0.754		0.458	0.296
		0.542	0.615		0.48	0.441		0.428	0.416
		0.439	0.542		0.459	0.392		0.527	0.317
		0.363	0.583		0.667	0.609		0.611	0.377
		0.427	0.476		0.463	0.434		0.383	0.576
		0.452	0.296		0.675	0.445		0.39	0.438
		0.333	0.302		0.522	0.349		0.303	0.322
		0.317	0.376		0.763	0.538		0.442	0.417
		0.588	0.36		0.356	0.606		0.455	0.49
		0.465	0.647		0.457	0.448		0.465	0.427
		0.496	0.492		0.472	0.386		0.323	0.388
		0.314	0.315		0.527	0.472		0.285	0.443
		0.355	0.438		0.508	0.425		0.362	0.386
		0.319	0.387		0.594	0.511		0.329	0.571
		0.398	0.402		0.555	0.722		0.521	0.364
		0.341	0.6		0.483	0.606		0.451	0.656
		0.402	0.352		0.494	0.582		0.409	0.803
		0.381	0.468		0.491	0.61		0.49	0.244
		0.339	0.308		0.492	0.505		0.428	0.42
		0.324	0.355		0.703	0.459
		0.339	0.336		0.485	0.478
		0.467	0.356

## Sheet: S3D
	WT			KO
	siNT	siCDT2		siNT	siCDT2
	1.01813	1.15182		0.618421	0.916209
	1.01974	1.01237		0.687853	0.697826
	1.28326	1.17485		0.647815	0.822868
	0.776846	0.841772		0.551429	1.18341
	0.871495	0.967626		0.44213	1.14004
	1.11364	1.06017		0.60028	0.972441
	0.598291	0.988848		0.461039	1.02506
	0.681055	0.691071		0.449893	0.913357
	0.697297	0.949405		0.687392	1.11111
	0.893151	1.08542		0.83958	0.906615
	1.07127	1.03688		0.418006	0.828622
	0.667802	0.896989		0.515966	0.989937
	1.12353	0.95777		0.728324	0.831522
	0.949367	0.676259		0.553381	0.960961
	0.830729	1.07692		0.561122	0.811634
	0.959368	0.943262		0.690945	1.163
	0.933131	1		0.798928	1.02124
	1.25501	0.843829		0.536392	0.972222
	1.12462	1.01818		0.542601	1.37951
	0.726829	0.952174		0.514062	0.898944
	1.16621	1.06204		0.731765	1.01456
	0.695378	1.1524		0.643501	0.852596
	0.684882	0.986641		0.56391	0.797938
	1.54182	0.873156		0.714012	0.899187
	1.02247	0.955128		0.815324	0.82
	0.905237	0.885714		0.708543	0.825858
	0.794582	0.78882		0.513605	1.05575
	0.992308	1.02335		0.870317	0.983425
	0.849237	0.897822		0.686224	0.917012
	1	0.928161		0.726542	0.884417
	0.836276	0.820359		0.706751	0.947883
	0.953441	0.991354		0.641286	1.26978
	0.850829	0.965909		0.592765	0.843594
	1.1677	0.907268		0.537133	0.851319
	0.613588	0.989059		0.494718	0.92439
	0.728376	0.967391		0.637782	0.930233
	0.946708	1.05736		0.576779	1.02935
	0.861176	1.27692		0.54803	0.892982
	0.968927	0.756204		0.588008	0.95189
	0.807692	0.861789		0.511226	1.09513
	1.05805	0.949868		0.613475	1.03839
	0.80805	0.974026		0.616637	0.955916
	0.774278	1.05985		0.703872	0.939597
	0.724138	1.02902		0.705882	1.09173
	0.882857	1.32406		0.648	0.982383
	0.942786	0.953744		0.696629	1.12634
	0.878378	0.82398		0.522238	0.919679
	0.901809	0.980337		0.645591	0.95679
	0.80916	1.22222		0.601279	1.02
	1.01449	0.634211		0.572202	1.08845
	0.784416	1.00968		0.72147	1.00893
	0.785714	0.854037		0.517367	0.927419
	1.19805	0.909859		0.907275	0.89313
	0.782201	0.979167		0.705962	0.526796
	0.758475	0.922722		0.820467	1.06637
	1.06826	0.764029		0.658947	0.78898
	0.912429	0.714286		0.705782	0.875427
	0.822257	0.827397		0.633279	1.1413
	0.77673	0.7875		0.706818	0.68254
	0.901186	0.933086		0.778351	0.754325
	0.76431	0.897764		0.495881	0.478541
	0.844907	1.05505		0.59571	0.622699
	0.816667	0.765864		0.668524	1.02712
	1.12425	0.931429		0.745726	0.829082
	0.928058	0.803493		0.791304	1.04286
	0.876471	0.763314		0.780269	0.764964
	0.691765	0.714588		0.553571	1.14368
	1.00533	0.997024		1	0.987474
	1.06987	1.17291		0.767327	0.965009
	0.809829	0.968023		0.767296	0.867374
	0.95	0.758437		0.623025	0.681957
	1.00272	0.656211		0.67094	1.18497
	0.854578	0.801008		0.83208	0.901747
	1.24691	0.964953		0.576364	0.834586
	0.923645	1.08		0.548454	0.833962
	1.09361	1.07264		0.732888	1.27147
	0.700599	1.18138		0.731868	1.05119
	0.90718	0.915447		0.837838	0.981967
	0.840319	0.956427		0.324561	0.736374
	0.692174	0.658924		0.841017	0.652268
	1.01635	0.91791		0.588595	1.05462
	1.02584	1.0507		0.58945	0.806533
	0.74026	0.83913		0.678779	1.11813
	0.866983	0.802215		0.854737	0.898305
	0.473684	1.09892		0.79562	0.731544
	1.06762	0.831579		0.934605	0.89071
	0.897561	1.14394		0.667216	1.11272
	1.03632	1.02147		0.751196	0.920561
	0.893709	0.925223		0.610465	0.961859
	0.97733	0.979079		0.730032	1.17321
	1.00837	1.17492		0.579214	0.729911
	0.839506	1.07387		0.744715	0.859005
	0.887728	0.807229		0.853832	1.07992
	1	1.49488		0.631415	0.702624
	0.765217	1.07436		0.891045	0.873684
	1.125	0.777542		0.926531	1.00504
	0.709602	1.02785		0.762004	0.834753
	0.992248	0.92437		0.546407	0.639456
	0.823708	0.571429		0.837529	1.10115
	0.853242	0.497291		0.483766	0.873057
	1.11663	0.545335		0.440415	0.83125
	0.94964	0.368509		0.481481
	0.884393	0.3785		0.606786
	0.622184	0.339316		0.538012
	0.781022	0.426016		0.33
		0.422977		0.512758
		0.405797

## Sheet: S3F
		siNT	siDCAF14	siCDT2B	Co-dep
		0.801217	0.654511	1.28035	0.82554
		0.828877	0.767396	0.682806	0.945755
		0.617691	0.891358	0.897098	1.21143
		0.742504	0.650334	0.893709	1.03125
		0.807385	0.590278	0.779367	0.975342
		0.749522	0.754217	0.974563	1.01857
		0.61522	0.690583	0.961059	0.884692
		1.00935	0.433511	0.80303	0.875
		0.692015	0.726916	0.756757	1.13774
		0.726974	0.697674	0.565217	1.05603
		0.775701	0.923077	0.656219	0.845272
		1.07958	0.591398	0.860104	0.834739
		0.772028	0.705341	0.659259	1.25333
		0.900826	0.69379	0.813793	0.913295
		0.704348	0.768156	1.04161	0.719697
		1.01223	0.610837	0.742718	0.866667
		0.764103	0.927374	0.6343	0.820084
		1.10356	0.816193	0.608746	1.13467
		0.874396	0.767773	0.729064	0.945107
		0.751445	0.767442	0.745882	0.686235
		0.709607	0.774105	0.680641	1.17818
		0.810909	0.72428	0.880435	0.686657
		0.84965	0.916462	1.14964	0.763955
		0.766562	0.961165	0.785942	0.973635
		0.685879	0.842333	0.604701	0.671937
		0.784483	0.817476	0.905759	0.719718
		0.756964	0.888889	0.660131	2.75172
		0.910314	0.87218	0.698651	0.967497
		0.892857	0.828652	0.724936	1.08407
		0.975904	0.803838	0.680965	1.02778
		1.13306	1.07714	0.88162	0.931915
		0.689759	0.604752	0.719321	0.85758
		0.735849	0.686441	0.605114	0.684631
		1.00446	0.797327	0.606959	0.617886
		0.645514	0.791498	1.04433	0.746411
		0.771269	0.506873	0.724211	0.492647
		0.771739	0.502752	0.814607	0.783694
		0.910638	0.522145	0.801136	1.00312
		0.70096	0.457249	0.901099	0.809865
		0.716446	0.611111	1.18819	0.723264
		0.702026	0.970276	0.893885	0.654357
		0.600563	0.662269	0.94517	0.942337
		0.730612	0.68171	0.768199	0.886973
		0.773551	0.4811	0.586171	0.714286
		0.779751	0.37415	0.644264	0.665254
		0.683406	0.686636	0.758303	0.90806
		0.710974	0.455172	0.915888	1.25076
		0.955357	0.628692	0.843096	0.884674
		1.07836	0.6621	0.71592	0.730159
		0.665698	0.451652	0.815703	0.780347
		0.901478	0.911007	0.805825	0.803306
		0.812866	0.57383	1.40723	0.799564
		0.82852	0.619962	1.61965	0.729958
		0.741886	0.46213	2.24194	1
		0.735849	0.719262	0.931579	0.808544
		0.880734	0.572233	0.652449	0.753456
		0.881469	0.565083	0.70442	0.755963
		1.13544	0.546763	1.88849	0.739274
		0.803303	0.744977	1.23398	0.670103
		0.616642	0.852243	0.604911	0.784431
		1.26794	0.886889	2.84012	0.791191
		0.740175	1.17915	1.075	0.541801
		0.88785	0.584541	0.933985	0.626563
		0.70229	0.752595	0.906303	0.688581
		0.731707	0.575679	1.08564	0.537295
		0.621418	0.851124	0.685233	0.656151
		0.676471	0.765051	0.738158	0.733624
		0.815951	0.959615	0.737028	0.798788
		0.707746	0.639854	0.863551	0.807407
		0.746324	0.523874	0.606383	0.595923
		0.796935	1.01426	0.72381	0.646018
		0.767296	0.453263	0.573248	0.897849
		0.892761	0.996403	0.571123	0.73494
		0.954787	0.945455	0.729762	0.730882
		0.78355	0.904153	0.719472	0.650655
		0.975664	0.487179	0.89329	0.617647
		0.642994	0.454545	0.850746	0.731308
		0.703934	0.609325	0.812785	0.663254
		0.651724	0.414361	0.639279	0.919395
		0.807359	0.534717	0.698238	0.674473
		0.871849	0.730263	0.703931	0.602794
		0.59366	0.65625	1.27808	0.550218
		0.943953	0.64539	0.601852	0.824561
		1.0516	0.779575	0.785714	0.742466
		1.14683	0.538348	0.814815	0.838305
		1.12874	0.664179	0.78781	0.780045
		2.2437	0.866873	0.851699	0.668161
		1.30618	0.658052	0.906298	0.930935
		1.17152	0.734308	0.716578	0.737463
		1.29574	0.399835	0.872881	0.850769
		1.34585	0.734308	0.750339	0.73125
		1.11988	0.761821	0.92435	0.788922
		0.878748	0.553846	0.858447	1.07979
		1.12891	0.673575	0.825263	0.796396
		1.21374	0.603577	0.866492	0.733068
		1.16826	0.551941	1.0086	0.605493
		1.20173	0.620783	0.95122	0.748268
		1.12035	0.601905	0.744141	0.643185
		0.939279	0.642473	0.816216	0.648936
		1.27372	0.776091	0.557096	0.7471
		1.12874	0.601318		0.616402
		2.2437	0.557598		0.59593
		1.30618			0.955801
		1.17152			0.520747
		1.29574			0.434156
		1.34585
		1.11988
		0.878748
		1.12891
		1.21374
		1.16826
		1.20173
		1.12035
		0.939279
		1.27372
