# Supplementary material for: DCAF14 regulates CDT2 to promote SET8-dependent replication fork protection
Source: Life Sci Alliance. 2023 Nov 8;7(1):e202302230. doi: 10.26508/lsa.202302230 (PMC10631547; doi:10.26508/lsa.202302230)
Supplement: Supplementary file 9 [file LSA-2023-02230_SdataF4.xlsx]

## Sheet: 4A
	fork speed			fork assymetry
	U2OS WT	DCAF14 KO		U2OS WT	DCAF14 KO
	0.963593	1.30879		1.16279	1.51351
	1.49451	1.21927		1.32143	1.25214
	1.29178	2.24204		1.17795	1.83333
	1.54366	1.07463		1.82121	1.36
	1.57314	1.9306		1.4	1.20264
	1.62578	1.68825		1.06897	1.27778
	1.38825	1.10985		1.0625	1.95
	0.976008	1.3842		1.09437	1.03125
	1.24712	0.71049		1.05	1.0092
	0.897144	1.58241		1.22727	1.0303
	1.49727	1.44481		1.09524	1
	3.11513	1.2903		1	1.19233
	1.1439	1.4232		1.02564	1.06061
	1.47588	1.12901		1.13793	1.23333
	1.97028	1.26554		1.05	1
	2.16359	0.702748		1.22222	1.06894
	1.5583	1.31945		1.06667	1.11111
	1.71808	1.73958		1.175	1.17241
	1.48626	1.1906		1.3125	1.11111
	0.743348	1.7859		1.18182	1.10345
	1.57892	1.21784		1.1	1.13636
	2.37447	1.16125		1	1.50599
	1.4321	1.71148		1.17778	1.00183
	1.35242	1.71148		1	1.39474
	1.01055	0.936768		1.23256	1.03704
	1.25972	1.37295		1.14634	1.00984
	1.32511	1.41263		1.04348	1.13793
	1.69305	3.49849		1.08873	1.14286
	1.01964	0.984412		1.03333	1.05714
	1.70451	0.957874		1.17647	2.33333
	1.78901	1.22234		1.24	1.38235
	1.67665	2.25679		1.15625	1.86069
	4.13573	1.799		1.15385	1.77778
	1.51492	1.51016		1.06818	1.5
	3.0034	1.95303		1	1.40173
	1.31967	1.1397		1.17093	1.35714
	0.948209	1.17462		1.02554	1.18295
	1.11879	1.69593		1.12014	4
	0.53441	0.778649		1	3.71429
	1.43395	1.61324		1.08534	1.03704
	0.900277	1.55707		1.03333	1
	1.66941	1.69578		1.11148	1.08
	2.01707	1.43729		1.11351	1.41176
	1.71163	1.61623		1.14286	1.32143
	1.37057	2.13722		1.12296	1.02778
	2.4543	1.39167		1.03226	1.04616
	1.44294	1.42978		1.10714	1.10256
	1.00132	1.50409		1.46287	1.04444
	1.62433	1.35733		1.04545	1.27431
	1.41049	1.41388		1.17143	1.03426
	1.13898	1.51478		1.2963	1.01533
	1.66758	0.986555		1.025	1.03571
	1.56417	1.56046		1.08696	1.17999
	2.61369	0.672649		1.57143	1.125
	1.58136	1.43251		1.07317	1.03704
	1.59269	1.41895		1.1681	1.19355
	1.53824	1.09045		1.05863	1.02174
	1.7788	2.50092		1.16798	1.25
	1.99842	2.50092		1.19757	1
	0.819971	1.60364		1.28	1.21739
	1.0203	1.53075		2.17665	1.37838
	1.59821	1.0966		1.09515	1.47826
	1.88792	1.61264		1.41523	1.33333
	1.12292	2.02395		1.5	1.10155
	1.25639	1.35451		1.11389	1.25
	2.49246	1.16101		1.13793	1.69443
	3.07867	1.49262		1.16667	1.02174
	1.40325	1.13831		1.15385	2.35714
	1.51434	1.07507		1.04545	1.81818
	1.89534	1.84188		1.12369	1.31579
	1.79375	0.842272		1.02203	1.03226
	1.77852	1.50588		1.71429	1.27273
	1.30899	1.53517		1.09091	1.29054
	1.87005	2.02831		1.22222	2.36
	0.988372	0.387859		5.07143	1.36364
	0.966322	1.03127		1.44	1.24246
	1.91159	2.23517		1.15389	1.12689
	0.77921	1.30903		1.22474	1.82353
	1.92982	1.53819		1.19238	3.58721
	1.30039	0.880638		1.06061	1.57143
	1.08023	2.34311		1.12	1.02145
	1.86445	0.625101		1.12795	1.55556
	1.73864	2.51958		1.23684	1.15385
	1.65844	1.85476		1.27273	1.09999
	1.31484	1.38687		1.08824	1.45455
	1.42736	1.81653		1.06452
	2.41476	2.04097		1.10563	2.76
	1.20743	1.65172		1.87097	1.11111
	1.24647	1.93321		1.18919	1.20513
	1.22886	1.48111		1.54545	1.33333
	1.62698	1.74033		1.33333	2.04348
	2.21339	1.21002		2.125	1.16129
	1.45638	1.74687		1.07895	1.38095
	1.32295	1.3368		1.11905	1.77778
	0.716399	2.22912		1.25	2
	1.75474	1.44615		1.00366	1.02857
	1.66938	0.889059		1.19788	1
	1.66292	1.57924		1.6129	1.0547
	1.14158	1.12091		1.45946	1.45946
	2.09061	1.44974		1.15385	1.06452
	1.74217	1.49443		1.29167	1.09933
	1.85231	1.48715		1.21212	1.16667
	1.67279	1.43292		1.40817	1.13889
	0.993001	1.24371		2.03333	1.44351
	1.88397	1.04139		1.23333	1.06061
	0.919555	1.22767			1.47826
	1.81508	1.59938		1.45455	1.11367
	1.50313	2.08597		1.3871	1.17949
	1.30271	1.41502		1
	1.20312	1.61978		1.08696	1.13915
	1.64637	1.12493		1.07317	1.16
	1.12048	1.77951		1.30608	1.13043
	1.39354	0.978586		1	1.16667
	0.627367	1.33464		1.10811
	0.798467	1.05294		1.07895	1.15909
	2.13295	1.38219		1.08369	1.3125
	3.1367	1.66268		1.03571	1.52
	1.42958	1.66268		1.17073	1.58621
	1.97961	1.18933		1.15206	1.22222
	1.8705	1.39754		2.18182	1.02326
	1.79525	1.1552		1.12195	1.17241
	1.14081	1.18943		1.71253	1.11765
		1.5847		1.03448	1.06839
		2.85682			1.06383
		2.35683			1.04441
		1.95236			1.1
		1.30869			1.10217
		1.74279			1.42857
		1.4907			1.05128
		1.44864			1.11429
		1.53286			1.3
		0.816829			1.28571
		1.20005			1.08571
		1.22465			1.41026
		1.71915			1.05714
		1.10545			1.48148
		1.62581			1.18519
		1.29406			1.02857
		1.99358			1.63333
		1.35633			1.29167
		1.70972			1.14518
		2.90147			1.04796
		1.55965			1.30556
		0.998527			1.27273
		1.25393			1
		0.806082			2.08696
		2.57657			1.03704
		1.28447			1
		1.27202			1.45161
		0.949556			1.05563
		2.14377
		1.60737
		1.25318
		1.52385
		1.19198
		0.97678
		1.25393
		1.54117
		0.99075
		0.926537
		1.41599
		2.31918
		1.59052
		1.35429
		1.47452
		1.79507
		2.68389
		1.17406
		1.36783
		1.60437
		1.96123
		0.958606
		1.93759
		0.921139
		1.74004
		2.00604
		1.21337

## Sheet: 4B
	siNT	siDCAF14	siCDT2	siDCAF14 & siCDT2
	1.0062	0.803882	0.787234	0.692308
	0.644033	0.697413	0.954545	0.814465
	0.579618	0.9	1.21307	0.864238
	0.86423	0.763766	1.10372	0.700624
	0.636585	0.608371	1.83737	0.942197
	1.16928	0.705531	0.986072	0.785933
	1.1831	0.5166	0.526185	0.688889
	0.835616	0.611742	0.923469	0.840964
	0.971893	0.819407	0.933498	0.89942
	1.15284	0.547564	0.901235	0.826866
	1.00218	0.641548	1.16538	0.56962
	0.648699	0.738739	0.86618	0.774105
	0.580709	0.631655	0.650672	0.473451
	1.23077	0.552684	0.674234	1.00204
	0.760274	0.614571	0.636761	1.08249
	0.848921	0.690909	0.583181	0.750678
	0.945539	0.888199	0.52233	0.738382
	1.1589	0.568123	0.575601	0.814189
	0.840449	0.612691	0.571785	0.858394
	0.773438	0.802867	0.785235	0.909739
	0.665179	0.632768	0.6	0.735169
	0.859122	0.734375	0.78692	0.845209
	0.879237	0.762548	0.942999	0.776942
	0.844156	0.734219	0.488701	0.968831
	0.667293	0.519263	1.10734	0.683047
	0.801061	0.595912	0.681598	0.85879
	0.817073	0.732342	0.626741	0.870886
	0.697105	0.509615	0.698413	0.596654
	0.881607	0.589219	0.664659	0.75693
	1.00581	0.714734	0.603226	0.483498
	0.944	0.612121	0.73	0.651982
	0.811905	0.557908	0.831703	0.758721
	0.766938	0.508159	0.879121	0.820652
	0.681967	0.65913	0.71897	0.548571
	0.656667	0.637744	0.777202	0.643678
	0.744868	0.590604	0.584	0.603482
	0.751669	0.718623	1.1049	1.30937
	0.584615	0.637295	0.719243	0.657975
	0.730769	0.634581	0.775281	0.592105
	1.27511	0.632302	0.699694	0.598095
	0.773852	0.686275	1.125	0.662983
	0.65674	0.724958	0.736471	0.751491
	0.860738	0.698152	1.17575	1.12277
	1.10539	0.737349	0.638623	0.512668
	0.804348	0.853392	0.838428	0.818372
	0.881789	0.892857	0.819712	0.453752
	0.741379	0.778535	1.08493	0.710037
	0.656934	0.668954	0.667254	0.935135
	1	0.639344	0.605516	0.882845
	0.959036	0.807692	0.564214	0.935323
	0.736471	0.600334	0.570552	0.670262
	0.862069	0.792208	0.928328	0.56538
	0.821218	0.514019	0.819861	0.783427
	0.831276	1.06926	0.783099	0.464689
	0.755535	0.599548	1.28243	1.2578
	0.592317	0.730832	1.02865	0.91716
	0.977833	0.691589	0.95671	0.694309
	0.705811	0.641079	1.53804	0.91875
	0.80198	0.583333	0.970464	0.717775
	0.772806	0.578603	0.821002	0.695604
	0.621429	0.540717	0.790221	0.888514
	0.673077	0.636015	0.696429	0.619048
	0.784441	0.607568	0.933871	0.948214
	0.729335	0.69112	0.52233	0.794171
	0.570732	0.589189	0.899471	0.662362
	0.632025	0.583333	1.16966	0.606667
	0.556835	0.736041	1.01596	0.794066
	0.812825	0.589219	0.848837	0.780822
	0.690096	0.949519	1.26445	0.738579
	0.780886	0.5142	0.942943	0.814493
	0.657516	0.546429	0.923664	1.02808
	0.753219	0.519177	1.30216	0.89589
	0.729167	0.634409	1.24204	0.511924
	0.732739	0.576412	0.564565	0.874539
	0.819672	0.656463	0.893617	0.687845
	0.772652	0.800738	0.851393	0.644264
	0.72402	0.604072	0.693333	0.981159
	0.729246	0.570423	0.649547	0.880515
	0.635277	0.810734	1.00531	0.569853
	0.72119	0.605598	0.71673	0.985597
	0.731092	0.638462	0.678967	0.878968
	0.634799	0.532313	1.00771	0.69685
	0.821497	0.537594	0.733871	0.959016
	1.04368	0.886441	0.595941	0.816881
	0.747273	0.626888	0.87017	1.07453
	0.805621	0.501259	0.698574	0.769774
	0.75	0.703704	0.775176	0.714567
	0.805755	0.867327	0.705736	1.02128
	0.586057	1.10761	0.680412	1.06959
	1.10704	0.751712	1.13333	0.671004
	0.634783	0.759863	0.47496	0.698031
	0.96696	0.629032	0.633238	0.850649
	0.883516	0.68903	0.811808	0.639511
	1.0767	0.521111	0.991279	0.63035
	0.71358	0.601206	0.506757	0.643836
	0.551887	0.787106	0.530223	0.828729
	0.801075	0.609705	1.2344	0.80402
	0.840954	0.733615	0.597222	0.871245
	0.657512	0.631579	1.03061	0.741056
	0.743802	1.42973	0.692722	1.18884
	0.646135	0.650238	0.878788	0.747748
	0.743802	0.873665	0.86875	1.05916
	0.938849	0.770053	0.686508	0.921717
	0.622266	0.620205	0.825175	0.758842
	0.829443	0.591816	0.95679	0.772152
	0.652482	0.761106	0.595486	0.559863
	0.833087	0.747454	0.591966	0.72748
	1.28634	0.758204	1.03943	0.81104
	1.4517	0.41762	0.429688	0.629353
	1.27054	0.653543		1.05695
	1.37356	0.689024		0.983689
	2.42321	0.792		0.944112
	1.44745	0.59448		1.0716
	0.952145	0.513566		0.972345
	1.31829	0.581028		0.704028
	1.82779	0.580709		0.676692
		0.562		0.747899
		0.715092
		0.885764
		0.664894
		0.755245
		0.611296
		0.748311
		0.479675

## Sheet: 4C
	siNT DMSO	siDCAF14 DMSO		siNT MLN	siDCAF14 MLN
	0.64557	0.605735		0.96347	0.93985
	1.00612	0.593202		0.647166	1.12538
	1	0.587248		0.738386	0.874251
	0.81203	0.658052		0.783476	1.08393
	0.895906	0.752232		0.717873	0.639742
	0.895062	0.633838		0.872845	0.807479
	1.01592	0.602469		0.623608	0.672192
	1.2619	0.629794		0.701053	0.844078
	1.02674	0.620755		0.821244	0.595638
	0.995475	0.557423		0.645765	0.934827
	1.06358	0.605954		0.754237	0.726006
	0.843985	0.690619		0.838235	0.725694
	1.05068	0.634185		0.608696	0.659969
	1.05744	0.707672		0.543161	0.933232
	0.88665	0.554839		0.760188	1.03535
	0.960688	0.641026		1.08889	0.838776
	0.920998	0.796905		0.80344	1.09361
	1.1028	0.609259		0.74812	1.0533
	0.906566	0.608815		0.771318	1.05068
	0.981383	0.484412		0.802299	1.1104
	1.12121	0.707483		0.910534	1.2
	1.1	0.57037		1.05853	0.735812
	0.98103	0.571157		1.36786	0.995495
	0.703154	0.527233		0.770867	0.703565
	1.11315	0.569697		1.44309	0.940206
	0.857567	0.450108		1.11189	0.786957
	0.948104	0.647788		0.889493	1.04884
	0.785349	0.693837		0.84492	0.74382
	1.20896	0.593928		1.40645	0.875
	0.688095	0.747495		0.68662	0.945993
	0.947075	0.645688		1.17291	0.98995
	0.945525	0.549816		0.886457	0.695021
	0.874157	0.731266		1.07887	0.936073
	1.03263	0.698182		0.810573	0.835141
	1.01073	0.622324		0.880808	1.08104
	1.241	0.530327		1.2696	1.04795
	0.97733	0.719331		0.825377	0.900376
	0.966518	0.746171		1.11538	1.08108
	1.08995	0.592018		1.30966	0.850095
	0.952736	0.583807		0.958621	0.908078
	0.917676	0.596748		1.03564	1.47867
	1.175	0.838269		0.916244	0.815851
	1.05085	0.680124		0.887671	0.817582
	1.19578	0.715762		0.964158	0.972665
	0.900217	0.668459		0.822034	0.883686
	0.953488	0.707155		1.04545	0.889744
	0.85249	0.779835		0.799564	1
	0.887379	0.75641		1.27839	0.897368
	0.916427	0.556509		1.01282	0.940678
	0.908127	0.891192		0.930041	0.960967
	0.961735	0.757991		0.545802	1.04487
	0.808163	0.632184		1.17751	1.00546
	0.896471	0.537849		0.833333	0.842697
	0.770068	0.65604		1.1108	1.05621
	0.960452	0.873518		1.5838	0.836461
	0.877155	0.51236		1.18675	0.887671
	0.788991	0.665971		1.17724	0.827273
	0.965404	0.636364		1.04878	1.10284
	0.840304	0.483516		0.995556	0.987616
	1.26087	0.536517		0.982609	0.631313
	0.75	0.482759		1	0.883212
	0.963087	0.569444		1.07602	1.06388
	0.809019	0.691327		0.886889	0.790419
	0.925714	0.616915		0.860996	0.936782
	0.833034	0.520446		0.92016	0.801484
	1.05071	0.561753		0.852941	0.569866
	0.760748	1.192		1.07434	1.11864
	1.17241	0.609603		0.938856	1.10217
	0.971795	0.695652		1.19942	1.01939
	0.979094	0.617978		0.964856	1.00266
	0.939474	0.682635		0.854	1.14332
	0.758486	0.737319		0.859002	0.866438
	0.641838	0.686627		0.915565	0.833333
	0.623552	0.664463		0.842553	1.07353
	0.830334	0.904077		0.788764	1.29014
	0.834667	0.813602		0.797601	0.885638
	0.950904	0.660754		0.879012	1.06273
	0.81298	0.630841		1.09326	0.818477
	0.933526	0.45		0.799652	1.08057
	0.742317	0.696133		0.982456	0.849341
	0.588346	0.738866		1.10286	0.960744
	0.657957	0.553846		0.4573	0.938356
	0.588346	0.623188		0.733756	1.15402
	0.706522	0.640271		0.727941	0.904676
	0.75	0.534836		0.618056	0.894118
	1.01235	0.647668		0.730697	1.08986
	1.06633	0.714286		0.887671	1.01604
	0.725	0.577778		0.620214	0.731707
	0.890501	0.949115		0.801012	0.918502
	0.988588	0.755047		0.902597	1.31507
	1.02229	0.402721		0.693798	0.786008
	0.885475	0.664234		0.966154	0.853242
	0.973913	0.710843		0.685851	0.593939
	0.825743	1.48903		0.846561	0.780233
	0.821826	0.912941		0.803738	1.04734
	1.1129	0.819372		0.728767	0.772085
	0.937799	0.636846		0.98156	0.828402
	0.956633	0.590659		0.988539	0.748538
	0.904863			0.93356	1.0438
	1			0.905473	0.993348
	1.26615			0.696471
	0.813602			0.778742
	0.60455			0.706468
	0.880435			0.689394
	1.1383			0.721239
	0.831492
	0.825371
	0.822551
	0.873494

## Sheet: 4D
	U2OS siNT	U2OS siDTL	KO siNT	KO siDTL	U2OS siNT	U2OS siDTL	KO siNT	KO siDTL
	3.32603	12.1473	3.32229	1.59023	1.72904	2.98879	7.30124	10.8512
	5.57562	1.40822	3.46005	3.30784	8.50145	6.2875	4.41839	8.11092
	3.78183	3.35325	8.62468	8.90346	12.287	18.9219	10.264	6.99492
	2.43159	5.37262	4.62465	3.40211	4.15714	4.69855	6.03698	3.14115
	3.05502	1.86864	7.35331	7.73995	1.9563	2.54992	12.6122	5.59276
	2.15474	6.84473	1.98169	2.09854	3.97112	2.69035	2.40564	3.57155
	1.61595	3.91853	16.8722	2.21006	1.54244	3.83081	8.24018	4.07991
	2.30372	1.52935	3.34269	0.892858	10.9673	4.11723	5.18117	6.00799
	1.37803	2.43377	1.26696	5.99818	10.2432	10.4826	4.61325	1.95943
	6.27138	0.228712	1.68607	3.65701	6.44322	4.75909	3.65841	2.9603
	4.74234	4.4964	4.15287	2.48134	2.37605	11.0779	1.95358	20.2711
	2.10445	2.2932	4.13482	5.33037	5.08862	12.7114	2.91982	12.877
	6.71917	0.834477	3.13056	7.49298	4.71108	3.10019	5.27762	9.32259
	1.18998	2.65892	3.68565	4.88746	8.66665	2.11378	12.7889	2.31427
	7.43427	4.88599	18.825	0.727029	1.8165	6.43773	9.42296	3.47371
	11.0746	4.95891	10.2515	7.07464	7.65436	0.492365	12.8095	1.28495
	4.0122	1.39412	10.907	1.33019	0.955427	4.88551	16.1852	1.60896
	5.07345	3.56757	6.1127	3.6978	3.49757	1.71862	12.4824	14.3982
	4.64476	6.60045	5.38517	2.82411	6.42884	22.5213	14.0231	2.38131
	6.86354	0.621088	7.45939	7.13362	2.959	15.8269	8.86463	2.94361
	1.91161	1.44866	12.762	4.17997	4.47532	18.2717	8.75734	0.909422
	5.92248	3.51299	4.33353	2.54142	10.1126	5.37541	4.36456	4.22854
	3.76315	7.24139	1.84276	6.11181	2.77516	2.20009	5.9162	10.1514
	2.69398	2.46496	1.86583	1.91518	13.8752	2.25085	4.80214	2.65359
	2.64002	1.30433	4.54832	3.29592	2.56448	4.07838	8.88639	3.41978
	13.9239	1.37148	3.1925	4.54781	6.61792	2.05953	2.86438	1.7705
	2.79944	1.92272	8.81246	4.46467	19.2147	5.95749	6.56703	5.20141
	6.76716	2.58051	3.09586	2.33111	4.62907	1.11772	6.50351	1.22619
	8.6088	2.98284	10.7543	1.60722	19.3785	2.03548	7.54725	3.92943
	2.23627	1.58692	1.59603	14.3276	10.2794	1.03771	5.24361	7.84008
	1.41343	2.67628	1.92873	2.4237	3.15816	11.7726	6.04607	5.08361
	4.24069	7.30952	4.75074	0.764296	2.48062	1.32876	4.9303	11.02
	1.09781	3.91939	2.0573	2.50863	5.79945	13.6322	9.16393	1.77016
	4.4902	4.20553	6.91438	1.49994	15.0609	23.4254	2.66582	1.30746
	1.99337	2.53992	4.03156	5.97338	14.4434	3.09056	22.2906	7.33646
	2.73183	5.45815	4.61419	3.67943	18.2777	3.79305	6.3899	2.23401
	12.298	1.22957	7.52238	5.28423	1.31422	18.1169	23.8082	13.9928
	6.96494	16.0455	8.41186	3.90721	17.164	10.2127	3.12052	1.61678
	9.02351	3.09251	4.5238	6.22248	3.36627	10.1475	6.71148	7.57613
	3.39127	17.0334	2.96608	12.3568	11.6805	6.20964	12.3626	4.74436
	5.26644	2.42988	3.45354	1.24682	1.88995	21.438	6.15447	22.0827
	2.98057	10.8275	2.09158	2.90351	1.42589	2.72157	9.83077	0.569431
	7.99869	0.23001	3.03149	9.32464	6.83351	5.43375	12.8241	10.1706
	1.3514	3.91966	2.36179	1.78745	5.78621	11.9401	2.09376	2.96957
	2.22578	3.22447	4.01093	9.78453	9.67104	17.032	16.8956	10.404
	2.4782	3.9841	14.372	1.5816	0.743654	6.83473	4.31698	5.16952
	1.94656	5.52333	3.03954	2.89936	2.68379	1.2765	10.8175	19.9215
	3.39384	5.46688	2.83419	3.07399	9.55202	7.4211	20.3174	6.6891
	4.27984	2.40553	10.2804	5.34852	18.4124	5.87642	6.78811	4.50881
	0.69235	2.93332	3.95704	5.49175	3.89347	3.7682	16.1589	9.60092
	3.41723	2.26569	8.47564	11.6654	6.92632	4.87256	11.4579	9.13894
	1.08517	3.0149	5.9607	4.37448	0.746763	6.60284	6.37453	3.25109
	1.09932	4.47605	12.9865	0.388272	1.15579	1.45541	7.95554	0.422356
	5.92305	2.77558	3.06971	6.277	2.56789	22.8857	3.00717	0.531335
	2.77305	0.767881	3.44968	3.02566	6.25436	2.85231	7.13851	1.24179
	3.48791	4.08025	3.60673	3.49187	18.0869	8.3889	2.06331	2.26556
	1.19994	7.8846	6.22068	5.70488	6.22375	5.64994	9.46519	8.95672
	0.403359	4.35135	1.38252	14.9201	3.37915	5.30769	17.4729	3.83886
	4.813	2.71864	5.88004	4.19985	6.05634	8.98394	2.05747	4.15775
	1.92371	1.59877	4.86707	4.29972	2.23994	10.9533	5.96366	5.35233
	4.71648	11.5521	5.51362	5.42125	1.24974	1.2989	5.19674	5.18549
	7.10454	2.07241	3.89897	4.57697	8.25154	4.04734	12.3438	1.35359
	3.04123	5.29009	2.59407	1.68801	1.17685	5.79663	7.16609	6.15424
	1.90742	7.16893	25.069	1.05065	6.889	3.90725	2.15939	6.26907
	5.87727	1.16076	2.60749	4.8321	9.56028	11.8672	5.39531	4.29534
	2.04921	1.38006	3.95736	0.337723	7.96037	2.32666	12.422	3.08284
	2.29574	1.28592	28.8074	10.5997	4.07943	1.30758	5.54279	6.43736
	3.55105	2.85466	4.90876	11.9593	2.47934	6.79864	10.7789	6.01665
	0.381631	8.266	3.52091	5.42825	3.24653	9.08429	6.57636	1.43445
	3.77748	5.03983	5.50131	4.67554	18.2071	1.69965	5.90395	6.38176
	2.56746	2.56674	3.4783	3.50884	13.7659	6.1691	6.95972	4.31656
	2.25927	7.85958	10.0432	3.33479	2.74799	8.32115	10.7117	13.6553
	5.40399	11.1851	5.5145	14.3553	1.45764	10.6675	6.33656	2.86201
	1.59183	1.64534	6.00165	10.5924	5.6338	2.01258	4.18591	5.07318
	13.6805	0.969217	6.06169	4.25544	4.51414	8.0476	13.9609	3.21631
	4.68688	7.20734	13.326	1.80257	1.65918	0.989902	7.6242	2.66895
	3.09835	6.02153	3.68695	4.11095	12.9074	2.65278	2.78158	11.9004
	14.1721	1.49431	7.65593	7.0527	17.507	4.57477	3.08547	1.93184
	3.01042	2.1812	3.92286	0.587734	5.82386	5.99707	14.8804	12.2067
	1.89161	1.69601	3.97269	4.0044	4.4507	3.71798	10.3307	3.12278
	2.07358	3.79373	2.14743	6.06573	9.80237	3.00517	2.54671	6.11166
	1.04317	2.24419	5.50865	3.43019	3.57372	3.45721	2.70545	13.4129
	1.38347	4.36301	5.80968	5.53384	6.23461	9.66783	6.60034	12.7612
	1.28507	10.376	4.83122	3.37228	4.29963	10.3989	13.6558	10.6219
	1.78357	6.3665	14.6416	1.64158	6.41016	15.118	9.62446	3.47761
	1.76618	5.08071	4.93934	2.03102	2.28495	6.02844	9.29227	13.1258
	9.22388	2.60367	2.48726	8.17609	10.5202	7.93426	12.1461	7.50254
	12.3186	14.9147	10.4788	7.95042	5.46999	2.53033	10.3418	3.91665
	6.33928	9.28156	15.1483	8.78638	1.40079	15.0769	3.4571	1.21843
	4.22585	2.99365	6.30868	5.24801	7.20711	8.60286	12.0895	1.70968
	1.97873	1.84761	5.78451	0.871596	2.59064	16.3504	26.3822	8.43967
	2.55007	11.2557	13.9364	3.51428	1.19878	2.64346	5.31706	2.87847
	1.98187	10.9434	3.42491	2.62071	12.6515	10.711	7.08726	1.5823
	4.70017	0.957425	5.15958	3.46986	13.7173	4.15275	4.38277	2.37928
	7.83239	2.77947	3.41442	4.0315	10.2065	3.64777	8.88015	3.36742
	4.1578	4.53586	10.8695	2.67943	4.68431	5.27451	6.65648	3.09935
	4.79959	14.6845	5.76921	5.15487	5.96977	3.68799	9.41596	3.60522
	8.54173	2.01096	8.50519	5.96732	5.13765	12.5084	6.17609	0.851548
	1.00966	0.222217	4.5541	14.8705	3.725	2.41287	11.6902	1.66004
	2.57006	1.55941	5.41536	3.3266	12.218	9.55223	4.33173	2.35145
	2.15713	3.69385	2.42635	3.61444	14.0245	11.6859	4.72653	10.8049
	0.344983	7.04866	6.09146	5.67496	3.80491	9.4608	8.24554	1.33321
	1.40773	1.06199	4.47347	0.516928	1.92532	3.35555	11.5931	2.42071
	7.85865	5.13985	7.72549	4.45532	2.09276	9.78399	5.19883	0.591836
	11.5943	2.16965	4.31501	6.75359	8.11163	3.82953	7.56662	0.461286
	2.11037	0.689796	11.8645	0.861545	11.6161	6.54135	8.08616	8.39266
	3.73651	7.63688	2.32197	3.09315	3.01803	11.0348	8.03984	17.9791
	3.28884	0.310329	6.31114	2.27928	7.0678	9.91939	11.3586	8.65448
	1.03588	1.00431	2.84757	3.20962	4.14116	3.57957	7.3901	5.32865
	7.01782	1.87758	5.43119	12.238	9.13754	7.55222	15.7869	6.83092
	2.9135	6.71442	8.00416	5.90482	8.51554	10.0631	20.4006	3.94152
	3.8365	0.716638	7.93345	0.997969	9.6163	4.47587	4.2879	1.72699
	5.36552	1.46223	7.54265	15.651	9.82369	8.55032	12.0785	3.2711
	5.2329	17.3024	11.7998	13.2075	7.52672	9.03154	18.1071	1.70413
	1.03702	0.89808	4.84406	2.68918	3.091	12.7803	4.28044	2.14566
	7.3531	9.22341	7.49991	12.6407	3.75802	3.63425	2.43444	8.89873
	2.75673	19.0205	10.0625	7.96717	11.3814	11.9146	3.23364	0.626263
	2.27505	15.8274	9.12697	3.43181	1.67097	7.98093	8.16896	3.13843
	4.44538	1.23551	22.5051	2.55544	6.04179	2.73278	14.0907	3.40982
	0.722185	2.12219	2.13192	16.2804	4.13522	6.16509	14.5513	4.66971
	5.66967	23.2852	3.49932	4.86121	6.83467	6.40606	6.43423	6.12052
	43.5777	3.98822	8.36756	1.27019	6.86946	11.1139	7.5755	2.10241
	5.3428	4.77822	4.81039	2.72072	3.67597	6.30595	5.05267	1.83602
	3.56339	0.819858	14.5278	3.93557	10.8681	11.0108	10.9971	1.31795
	2.23319	3.78234	12.8414	3.42573	4.32179	5.55002	8.23181	2.06297
	3.19963	3.98569	6.39467	4.51041	27.0709	16.8426	7.18471	8.13749
	1.54617	5.94813	4.93719	8.22376	17.9215	11.3629	18.8445	1.72819
	1.07872	3.79682	11.2968	10.415	2.73547	8.34117	13.0509	2.20428
	3.96729	5.57273	6.46267	1.50605	16.0464	6.59875	10.6857	0.494812
	4.45032	3.9329	4.78951	0	5.28714	11.8545	5.48633	7.03886
	5.46008	21.933	5.43965	2.12339	10.6658	2.20436	3.81653	7.63216
	0.807878	5.13896	9.4824	8.02768	3.75199	6.05018	12.8974	9.35772
	3.95361	4.8217	12.614	0.99668	1.15073	21.0095	12.2927	13.4831
	3.41323	1.90391	4.00467	0.705202	8.63695	5.22888	2.66884
	1.45503	15.8024	8.78518	2.41294	4.68265	10.1494	21.1614
	1.64576	7.80721	8.10896	0.361778	2.16423	12.548	4.81114
	5.21995	3.50657	4.59918	1.07511	2.86488	3.82889	1.83213
	2.19794	19.3357	6.45625	10.4476	3.41713	16.1008	5.20074
	1.62741	1.898	8.2619	13.5413	17.1965	13.1981	7.02928
	1.75478	6.1569	6.1455	13.957	17.0131	3.6993	7.5829
	1.75933	1	14.8181	1.12545	4.57916	13.254	6.94817
	2.30762	1.45094	10.2222	10.5622	12.3713	8.20252	4.02793
	2.6463	2.81467	2.18709	2.9362	5.78729	20.0227	3.64252
	2.41715	8.36607	1.40633	3.07168	4.12628	8.99344	9.06844
	1.80674	0.465141	8.18637	5.16674	5.93877	19.3452	7.37298
	1.90003	2.71555	5.12495	1.56026	5.4288	6.0539	5.90468
	4.72518	5.60347	7.89363	0.366506	1.57721	6.25878	7.03867
	4.59123	2.10516	8.93207	1.30361	1.95018	7.82556	2.42311
	2.28263	0.505996	8.46728	0	2.41737	6.37532	2.67914
	1.07484	0.869465	20.1324		9.92362		5.91396
	2.67855	3.57903	2.24478		17.4114		4.1366
	2.25375	4.73378	10.4513		2.12788		4.0894
	1.01836	6.04635	15.3544		4.24312		17.2962
	9.16893	1.96985	13.4963		1.05835		5.8419
	3.55805	5.54924	5.228		1.41154		2.95796
	0.492625	2.29092	7.23311		5.12524		7.04042
	0.920209	6.36353	9.14088		1.9639		2.75939
	16.8831	0.57658	7.58554		2.30977		0.31882
	12.6729	2.70077	1.38078		6.89688		0.826253
	6.06417	4.10721	7.23832		2.53359		5.70397
	5.32685	2.30292	4.86324		8.47745		5.73622
	1.37958	2.63094	2.1501		4.55129		12.8515
	5.80304	18.528	19.659		11.088		5.76328
	0.354758	2.81666	8.87331		11.0297		11.2345
	1.30901	0.328925	8.40032		3.27935		11.6928
	0.919871	0.557365	0.972416		2.00344		6.29259
	3.27366	4.67564	2.07303		7.24598		10.0101
	2.74574	1.96296	4.01188		1.24564		9.99245
	2.60045	3.9173	1.15008		8.7672		11.7137
	1.48472	3.53735	6.44708		2.7692		7.96351
	2.32728	7.56856	16.0526		8.78496		2.06646
	1.67357	4.71894	1.20981		1.25874		14.438
	6.03674	0.754526	1.83964		3.08654		7.50887
	7.72428	3.3174	1.92954		0.482232		20.6051
	5.83867	4.37	3.46785		2.78403		4.80328
	4.47698		5.67068		9.11058		12.8544
	9.10177		3.89958		7.20181		13.3179
	1.74291		1.81928		1.81557		8.53375
	11.6358		2.83658		7.05595		3.60894
	4.25293		1.85267		4.77701		4.3914
	4.08463		2.67405		4.63211		7.54961
	4.55688		3.41014		2.50647		14.6042
	1.71375		0.897457		7.25252		17.637
	0.704061		2.91258		12.3012		6.38287
	5.13148		0.850536		8.3253		8.18575
	1.55497		3.23162		7.2719		5.79782
			5.61549		5.39521		8.10955
			2.42186		9.07872		19.3057
			2.63264		1.05749		11.3137
			4.27103		4.97963		10.0677
			6.02468		4.83165		2.05478
			1.91879		9.33219		6.74248
			2.02548		2.98567		4.00909
			2.48006		4.10914
			3.69746		3.59621
			8.47106		12.5235
					3.44772
					3.3153

## Sheet: 4E
		siNT
		0.703125	0.753906	0.689119
		siDCAF14
		0.354369	0.310484	0.360656
		siCDT2
		0.686391	0.704167	0.658065
		Co-depletion
		0.659091	0.680934	0.626582
