# Supplementary material for: DCAF14 regulates CDT2 to promote SET8-dependent replication fork protection
Source: Life Sci Alliance. 2023 Nov 8;7(1):e202302230. doi: 10.26508/lsa.202302230 (PMC10631547; doi:10.26508/lsa.202302230)
Supplement: Supplementary file 10 [file LSA-2023-02230_SdataF5.xlsx]

## Sheet: 5A
	siNT	siSETD8	siCDT1	siP21
	1.05437	0.574421	0.993088	0.934944
	0.950437	0.634648	0.905199	0.927822
	0.965049	0.773121	0.883929	1.04805
	1.15367	0.603774	0.851931	0.968116
	0.962298	0.94165	1	1.37612
	1	0.668172	0.937853	0.795056
	1.09836	0.729839	0.853717	0.674658
	1.11672	0.678973	1.02143	0.924399
	1.04515	0.78442	1.15	0.7751
	0.952107	0.655853	0.815476	0.784058
	0.97943	0.662768	1.18122	1.01389
	0.966562	0.946281	0.864865	1.09623
	0.799666	0.758435	0.852029	1
	1.01852	0.691042	0.880694	0.933619
	0.570922	0.577558	1.0611	0.776
	0.941824	0.573991	0.82342	1.28435
	0.769737	0.83112	0.947536	1.10851
	0.98088	0.763385	0.681818	0.668885
	0.683686	0.569322	0.637931	1.0655
	0.693089	0.596006	1.43668	0.935484
	0.798611	0.553939	1.04533	0.968447
	0.986278	0.573529	1.01901	1.10968
	0.921245	0.537967	0.928571	1.04
	0.964164	0.667594	1.10582	0.920545
	0.963753	0.79089	1.23767	1.00134
	0.815951	0.566952	0.941423	0.990815
	1.04225	0.673841	0.628494	1.02366
	1	0.870334	1.09589	1.11422
	0.994536	0.583607	0.866828	0.98682
	0.894144	0.645251	0.702465	0.955903
	0.648	0.509153	0.505703	1.05128
	1.02381	0.609756	0.789562	1.12212
	0.832797	0.800766	1.17857	1.07553
	0.969626	0.630972	0.721008	1.03881
	1.0236	0.478689	1.09639	0.852772
	1.05014	0.53271	0.75	0.998214
	0.887719	0.787755	0.823529	0.65
	0.953704	0.646739	0.729508	1.21053
	0.995152	0.722999	0.814241	0.807183
	0.815299	0.686391	0.87037	1.09671
	1.05593	0.683805	0.819466	1.1903
	1.00166	0.811231	0.985597	0.802676
	0.856343	0.817175	0.807212	0.979633
	0.938	0.797619	0.783313	0.817982
	1.08172	0.619289	1.03872	1.10643
	0.933333	0.549745	0.923759	0.830882
	1.04158	0.532743	0.880674	1.01485
	0.975694	0.957041	0.800591	0.79206
	0.574568	0.827068	0.77994	0.744144
	0.775735	0.799669	0.832985	0.80397
	0.975048	0.718274	0.826245	0.868304
	0.987365	0.851852	0.836177	0.95102
	1.1199	0.65625	0.892247	1.14067
	0.940816	0.408797	0.864979	0.697572
	1.09839	0.712121	0.955598	0.849515
	1.01598	0.510367	0.82377	0.859517
	0.987531	0.592719	1.04513	0.848303
	1.11864	0.644689	0.904968	0.900424
	0.952448	0.733496	1.13666	1.2793
	0.822695	0.901431	1.09295	0.867419
	0.849345	0.750583	0.862117	1.04188
	0.93494	0.481739	0.992203	0.98155
	0.934037	0.642994	0.705634	0.952816
	1.11723	0.681223	1	1.11927
	0.984375	0.709328	0.661699	0.895089
	0.93007	0.666012	0.748698	0.970075
	0.713073	0.645418	0.843478	0.821176
	0.986063	0.66996	0.948617	0.88383
	0.923461	0.628205	0.774254	0.968064
	0.927731	0.919903	1.1566	0.962457
	1.02209	0.600798	0.780776	0.857678
	1.0864	0.613793	1.23737	1.00725
	0.871126	0.851852	1.1766	0.883905
	1.16022	0.697183	0.963947	1.00872
	0.874031	0.847154	0.765417	0.96
	1.18416	0.540496	0.595178	0.945993
	0.81861	0.595849	0.812689	0.786151
	1.11012	0.666096	1.02058	1.00644
	0.892256	0.537668	0.841451	0.893939
	0.900452	0.622015	0.800147	1.02766
	0.972458	0.72093	0.818333	0.934236
	0.671642	0.621684	0.89011	1.32394
	1.05536	0.802703	0.649932	0.872651
	0.809524	0.66	0.759887	0.943836
	1.14963	0.75	0.847278	1.09113
	1.00642	0.719647	0.880266	0.961977
	1.3639	0.591489	0.785285	0.980507
	0.878431	0.66	0.67972	0.596014
	0.82362	0.62766	0.601958	0.718601
	0.839644	0.663507	0.588761	0.784238
	0.91258	0.704082	0.626389	0.673246
	0.924331	0.682709	0.626277	0.778502
	0.820577	0.603746	0.800708	0.626712
	0.954296	0.744536	0.617866	0.68386
	0.943662	0.739696	0.867089	0.763203
	1.12033	0.852207	1.08172	0.684034
	0.77881	0.48005	0.820819	0.62178
	0.887712	0.627346	1.03911	0.895973
	0.822306	0.680507	0.558166	0.669394
	0.768439	0.64632	1.08819	0.75
	0.902381	0.62633	1.19635	0.678082
		0.686375	0.979167	0.721959
		0.709738	0.917782	0.741497
		0.624382	1.01549	0.979167
		0.639148	1.25649
		0.744718	1.19444
		0.617756	1.27273

## Sheet: 5B
	siNT	siSET8 (CST)	siSET8 (3'UTR)	UNC0379
	0.680222	0.496169	0.433518	0.831197
	0.717905	0.574627	0.418969	0.663029
	1.22371	1.00979	0.633508	0.652857
	0.730932	0.680812	0.632633	0.663098
	0.660167	0.405765	0.869263	0.678944
	0.639004	0.750737	0.386119	0.680899
	0.881612	0.647516	0.718391	0.706954
	0.511602	0.662722	0.41129	0.428331
	0.988636	0.52014	0.758333	0.740833
	0.932249	0.678038	0.6176	0.889908
	0.913669	0.688126	0.582436	0.692845
	0.948676	0.67	0.704636	0.54
	0.641221	0.746053	0.62804	0.94
	0.87247	0.826016	0.522494	0.577416
	1.10609	0.750774	0.421459	1.08802
	0.789639	0.770803	0.755142	0.667946
	0.844485	0.661594	0.74145	0.721661
	0.502747	0.622601	0.482233	0.885776
	0.753027	1	0.51028	0.351064
	0.881757	0.785473	0.641243	0.838095
	0.544936	0.610022	0.59879	0.913004
	0.778004	0.638393	0.957087	0.784211
	0.789017	0.529621	0.683524	0.631912
	0.919048	0.468593	0.616493	0.631321
	0.803132	0.879085	0.653097	0.509091
	0.582492	0.587302	0.657552	1.03796
	0.68815	0.620355	0.560137	0.551769
	0.706967	0.976821	1.02326	0.500724
	0.656168	0.86194	0.596215	0.760252
	0.646831	0.634064	0.531719	0.871921
	1.09091	0.655838	0.54725	0.533871
	0.792411	0.599432	0.466251	0.693982
	0.823219	0.744898	0.445402	0.479401
	0.697723	0.587629	0.743243	0.584
	0.761711	0.673995	0.516471	0.863706
	0.588435	0.579946	0.729695	0.878282
	1.60664	0.586667	0.600728	0.725995
	1.05691	0.653779	0.736739	0.615006
	1.44985	0.578877	0.709512	0.569609
	0.716075	0.626953	0.745645	0.7849
	1.00719	0.768097	0.679245	0.5
	1.01987	0.666667	0.754331	0.558712
	0.932099	0.975758	0.760499	0.71669
	1.13333	0.46022	0.714415	0.822018
	0.485169	0.455513	0.609911	0.632585
	0.6417	0.479804	0.472826	0.293352
	1.08475	0.654334	0.540351	0.660287
	1.10896	0.628866	0.573872	0.467719
	0.708955	0.660345	0.269413	0.890261
	0.713974	0.600536	0.450966	0.713586
	0.745968	0.654843	0.508214	0.796499
	0.786517	0.518315	0.636612	1.30827
	0.826241	0.497018	0.518479	0.943662
	1.02	0.816112	0.557863	0.599558
	0.837553	0.570803	0.784217	0.662125
	0.576227	0.548161	0.584345	0.959551
	0.654434	0.403811	0.466361	0.846154
	0.577338	0.527215	0.536741	0.471354
	0.704633	0.618098	0.627859	0.523948
	0.791985	0.482115	0.538111	0.9
	1.02681	0.609357	0.690311	0.659292
	1.03846	0.475219	0.75122	0.697087
	0.964174	0.402124	0.699837	0.387189
	0.550088	0.688688	0.888254	0.573925
	0.628163	0.65659	0.484133	0.5
	0.815592	0.597263	0.626753	0.808411
	0.800731	0.505635	0.748188	0.60631
	0.71393	0.489564	0.692737	1.15336
	0.610092		0.974063	0.466951
	0.406442		0.81931	0.472318
	0.873589		0.609589	0.71467
	0.655417		0.512178	0.614458
	0.692972		0.27618
	0.758794		0.659439
	0.649098		0.534622
	0.698026
	0.670863
	0.71322
	0.632568
	0.851455
	0.887967
	0.672269
	0.957407
	0.841365
	0.503947
	0.841365
	0.730159
	0.567237
	0.557559
	1.63277
	0.645
	0.760112
	0.476071
	0.848889
	0.632143
	0.811456
	0.808163
	0.546296
	0.927765
	0.635398
	0.634656
	0.955614
	1.14466
	1.0561
	0.65154
	0.744604
	1.049
	1.175
	1.11211
	1.404

## Sheet: 5C
	no EdU		-HU			+HU
	siNT		siNT	siSET8		siNT	siSET8
	0		4	0		4	0
	0		5	0		4	0
	2		1	4		0	1
	0		2	0		0	1
	2		2	3		5	7
	0		0	4		0	3
	0		4	2		8	5
	2		0	2		0	3
	2		0	4		2	3
	2		2	5		0	0
	0		1	2		3	2
	1		6	5		1	2
	0		1	9		2	0
	0		3	0		1	0
	1		6	0		2	2
	0		4	3		0	10
	0		1	3		1	0
	1		8	1		0	0
	1		6	0		2	1
	0		2	0		0	2
	2		5	0		3	1
	2		4	1		0	6
	0		7	2		4	1
	2		2	0		0	0
	0		7	3		4	4
	1		3	2		1	0
	1		5	0		4	4
	0		3	2		5	6
	2		3	0		3	5
	1		3	7		1	11
	1		4	2		0	0
	1		0	5		9	0
	2		1	1		4	0
	1		1	4		0	6
	0		3	0		1	0
	0		3	9		0	2
	2		2	3		2	4
	0		9	0		3	7
	0		4	1		1	2
	1		3	0		0	0
	1		3	0		0	0
	2		0	0		4	1
	1		3	3		3	4
	1		0	2		0	0
	0		7	2		8	0
	2		0	2		7	1
	1		8	1		14	3
	1		0	4		1	2
	2		4	3		6	0
	0		3	4		11	0
	1		3	4		7	0
	0		2	1		5	0
	0		2	0		7	3
	0		6	0		6	3
	0		7	0		4	1
	1		8	3		1	5
	2		6	3		3	2
	0		5	3		1	0
	0		2	1		6	3
	2		3	1		5	0
	1		1	0		7	0
	1		2	2		1	0
	1		4	1		7	2
	2		5	1		0	0
	0		5	1		1	1
	2		5	0		3	0
	0		1	1		4	7
	0		9	1		1	1
	1		5	11		5	3
	0		3	9		6	0
	1		7	3		4	0
	0		5	3		5	0
	1		7	2		6	0
	0		2	17		1	1
	1		1	3		6	0
	1		3	2		3	0
	0		4	5		4	5
	0		4	10		2	4
	2		8	3		1	0
	1		5	4		1	0
	2		3	10		0	1
	0		5	2		0	1
	1		5	1		2	0
	0		6	9		9	0
	0		4	1		6	0
	2		4	5		0	0
	1		6	3		3	4
	2		11	2		5	3
	1		3	5		3	4
	2		4	0		7	3
	0		9	0		5	2
	1		4	1		1	4
	0		3	6		0	14
	2		5	0		9	3
	0		3	1		7	0
	1		2	0		2	2
	1		8	3		3	4
	0		9	19		4	5
	1		6	0		4	3
	0		5	4		4	6
	0		0	3		4	0
	1		4	5		3	2
	0		9	1		3	9
	0		6	0		4	1
	0		4	3		4	0
	1		6	3		3	2
	0		7	9		6	2
	2		1	0		5	3
	2		6	2		4	11
	0		4	2		5	2
	0		2	9		3	0
	1		2	2		5	8
	2		8	9		6	1
	1		4	4		6	6
	2		2	4		1	0
	1		1	0		2	2
	1		1	3		4	7
	0		5	0		5	5
	2		4	2		7	15
	1		3	4		3	0
	1		0	3		0	1
	1		5	6		6	0
	1		7	0		2	9
	0		3	2		8	0
	1		6	3		8	5
	1		2	2		3	4
	2		6	0		5	9
	1		8	1		5	2
	0		4	0		6	0
	0		7	0		4	4
	2		3	4		4	1
	0		0	9		5	0
	1		3	4		7	0
	1		1	2		7	1
	0		1	9		5	0
	0		1	5		3	0
	0		6	1		3	0
	0		4	9		0	0
	1		2	4		5	0
	2		6	2		8	0
	0		3	1		6	0
	0		2	4		4	0
	0		5	1		8	2
	1		4	6		6	0
	0		4	1		2	0
	0		2	4		4	0
	1		4	3		3	0
	1		0	5		2	0
	1		3	5		6	4
	0		6	1		17	0
	0		6	5		8	0
	1		4	7		6	5
	0		5	3		1	0
	1		5	5		3	4
	1		7	3		5	0
	1		3	3		6	0
	1		5	6		2	2
	0		9	2		3	2
	1		6	1		5	2
	1		6	0		8	0
	0		4	1		0	4
	1		0	3		4	0
	0		7	1		12	0
	1		12	9		2	2
	0		9	1		3	0
	2		5	5		2	1
	1		0	1		7	0
	1		5	2		6	6
	0		7	2		5	0
	0		6	4		5	0
	2		0	2		2	0
	1		2	1		5	1
	0		4	6		6	2
	1		5	13		4	0
	1		9	2		12	2
	1		5	5		3	1
	1		5	4		7	0
	1		10	0		5	0
	2		6	0		1	0
	1		8	3		6	4
	0		6	5		3	10
	1		11	4		7	0
	0		8	8		3	0
	0		4	0		5	1
	1		3	4		5	0
	1		4	17		2	0
	1		2	0		3	3
	1		9	1		10	0
	1		4	3		4	0
	1		5	0		1	1
	1		6	1		6	0
	1		12	4		1	1
	1		7	3		7	0
	0		4	4		6	2
	0		6	4		1	2
	1		6	3		3	0
	0		5	0		6	1
	1		5	0		10	0
	1		7	0		3	2
	0		2	1		4	6
	1		2	3		4	0
	0		3	2		8	1
	1		5	6		5	0
	2		14	1		11	0
	0		4	11		3	0
	2		3	0		2	0
	0		7	5		6	0
	0		8	2		10	0
	1		8	12		10	0
	0		6	4		6	0
	0		3	2		1	0
	1		8	7		5	3
	1		5	5		6	0
	0		2	2		5	0
	2		5	3		14	0
	1		2	2		4	3
	0		7	1		3	0
	1		7	0		5	0
	1		5	4		1	0
	1		5	3		6	0
	2		4	3		7	5
	1		4	2		0	4
	0		2	0		8	0
	1		5	0		8	2
	1		7	0		5	0
	0		6	0		5	0
	2		3	0		2	11
	0		15	0		2	0
	1		0	3		3	1
	2		5	1		4	2
	1		3	4		4	0
	0		3	4		4	2
	0		3	6		1	0
	0		7	6		4	1
	2		1	0		6	8
	0		2	1		3	4
	0		3	4		6	0
	1		10	1		4	11
	1		12	0		6	3
	1		4	1		2	9
	0		6	0		2	1
	0		2	3		1	0
	2		8	0		6	4
	0		3	4		4	2
	1		8	12		6	0
	0		6	6		6	0
	1		4	3		4	0
	2		11	3		6	1
	1		4	11		2	0
	0		2	10		4	8
	0		5	5		2	10
	1		5	7		5	2
	1		2	3		4	14
	1		0	5		8	3
	0		3	4		4	0
	1		5	10		4	0
	0		7	11		2	2
	1		5	0		6	1
	2		5	5		5	2
	0		5	8		7	1
	2		3	0		1	0
	1		4	14		3	0
	0		6	9		5	3
	2		9	5		3	0
	1		3	10		0	9
	1		5	5		5	2
	0		8	1		5	1
	1		4	0		10	0
	0		6	3		3	1
	0		4	0		7	2
	0		6	0		8	0
	0		2	2		0	1
	0		6	0		5	0
	1		10	2		5	0
	1		7	1		8	10
	0		4	3		6	5
	2		5	2		2	4
	0		4	2		6	2
	1		4	0		3	1
	2		7	7		1	0
	1		1	2		6	3
	2		4	4		2	7
	0		3	4		6	8
	1		9	2		2	5
	1		2	2		7	4
	0		3	0		3	3
	2		2	2		0	0
	0		13	7		2	1
	1		5	1		5	3
	1		4	3		2	0
	0		1	8		1	2
	0		5	9		7	7
	1		3	9		5	3
	0		2	4		5	4
	0		4	6		3	2
	0		0	4		4	1
	1		11	6		8	6
	0		4	1		3	11
	1		2	7		1	0
	1		5	9		2	0
	0		5	4		5	4
	1		6	8		3	5
	2		6	0		5	7
	0		8	6		0	0
	1		10	4		6	1
	0		11	7		8	0
	1		3	7		3	0
	1		9	2		4	0
	1		5	5		4	0
	1		3	4		1	0
	0		6	2		0	0
	0		11	11		2	0
	1		2	6		1	2
	1		7	0		0	7
	0		9	0		4	2
	1		5	0		0	0
	0		1	0		0	0
	0		5	0		0	6
	1		4	0		3	2
	2		2	0		2	0
	0		4	0		4	0
	0		8	1		0	10
	0		3	1		0	1
	2		7	1		0	4
	0		11	1		0	1
	0		2	0		2	2
	1		5	0		4	0
	1		2	0		0	2
	0		9	0		4	0
	0		7	0		0	0
	2		3	1		2	0
	1		10	0		0	0
	2		3	0		0	2
	2		6	1		3	0
	1		6	0		1	12
	0		8	0		0	7
	1		1	5		4	11
	0		5	0		0	1
	1		6	0		1	1
	1		1	0		2	1
	1		0	2		1	0
	1		7	0		6	5
	2		7			1	4
	0		2	0		0	0
	2		5	2		1	8
	2		0	0		3	0
	0		0	7		4	0
	0		10	0		2	0
	0		7	0		3	3
	0		2	2		1	2
	1		4	0		7	14
	1		4	0		0	5
	0		11	0		5	3
	0		2	0		3	9
	0		8	0		0	0
	1		6	2		0	0
	0		3	4		3	0
	0		6	0		2	0
	1		4	7		0	0
	0		2	4		2	2
	0		5	10		3	2
	0		5	14		1	0
	1		1	1		4	5
	1		5	8		4	0
	0		10	6		10	1
	0		5	9		3	1
	0		3	1		2	1
	1		1	9		1	0
	0		4	5		3	2
	1		3	6		1	0
	0		6	11		2	3
	2		4	18		3	0
	1		5	1		6	1
	1		1	3		2	0
	2		3	2		2	0
	0		2	0		7	23
	0		9	2		6	0
	1		8	0		2	9
	0		9	0		4	2
	1		3	0		0	1
	0		3	1		0	13
	2		2	9		3	15
	0		3	4		5	13
	0		6	0		2	0
	0		4	3		7	6
	2		1	4		6	1
	0		4	2		6	10
	0		4	3		1	0
	2		7	4		0	6
	0		4	1		2	1
	0		3	0		0	1
	0		9	1		3	17
	1		8	0		6	0
	0		3	1		3	0
	0		5	5		6	0
	1		2	1		4	2
	0		11	2		3	0
	2		0	4		7	1
	0		4	1		14	0
	0		3	4		4	0
	1		4	3		0	1
	1		10	2		0	4
	0		3	2		7	2
	0		3	4		0	4
	0		0	6		1	0
	0		2	4		2	0
	0		3	10		3	0
	1		5	2		8	2
	0		9	1		0	0
	0		4	15		1	5
	0		4	4		7	1
	2		2	4		5	4
	0		3	1		0	1
	2		0	4		8	0
	0		0	5		4	3
	0		0	7		6	9
	0		1	14		4	8
	1		1	0		6	0
	1		0	3		3	0
	2		2	11		7	1
	0		1	5		6	0
	1		4	5		5	6
	1		5	9		5	2
	2		0	3		8	10
	0		3	5		9	0
	1		0	7		2	0
	1		1	0		4	2
	1		1	0		0	2
	0		4	0		3	0
	1		2	0		3	5
	0		5	1		10	6
	1		5	0		3	6
	0		4	0		0	5
	0		0	1		3	0
	0		5	0		8	0
	1		0	0		4	7
	0		0	1		3	0
	2		5	1		5	6
	1		4	0		4	0
	0		3	0		0	5
	1		5	0		6	0
	2		1	1		5	0
	2		6	1		1	16
	1		3	1		10	0
	2		15	0		2	0
	1		7	1		6	0
	1		4	1		7	3
	1		5	0		3	1
	0		3	1		5	0
	0		5	1		4	1
	0		6	0		1	4
	0		3	0		4	5
	1		10	1		7	5
	1		10	1		2	0
	0		5	1		9	1
	1		5	0		6	0
	0		4	1		6	1
	0		5	0		1	9
	2		2	0		6	0
	0		0	0		6	1
	0		2	1		4	4
	1		5	1		3	3
	1		4	0		4	10
	2		4	0		10	0
	2		5	1		0	4
	2		3	0		0	0
	1		3	0		8	2
	2		5	0		2	0
	1		5	0		0	1
	0		4			5	0
	1		3			4	0
	1		1			10	0
	2		4			1	2
	0		6			4	0
	1		6			6	0
	0		3			2
	0		9			3
	1		4			4
	0		2			0
	0		2			1
	0		2			4
	2		7			3
	0		11			5
	0		9			3
	1		4			5
	2		7			4
	0		5			1
	1		0			5
	2		5			7
	0		6			0
	0		5			3
	0		3			0
	0		1			8
	1		6			3
	2		4			10
	1		0			5
	0		1			3
	1		8			9
	1		6			1
	1		3			4
	2		2			2
	0		10			9
	1		7			6
	0		8			1
	2		4			3
	1		11			3
	0		3			3
	0		8			3
	1		5			1
	1		8			2
	0		7			2
	0		6			0
	0		2			7
	0		7			10
	2		7			9
	1		7			6
	1		10			0
	2		4			3
	1		6			2
	2		8			7
	2		8			1
	0		2			4
	2		5			3
	0		4			6
	0		3			2
	0		4			3
	1		4			3
	1		6			4
	1		12			4
	2		5			0
	0		4			1
	2		0			9
	1		5			6
	0		5			4
	0		12			1
	0		8			4
	0		10			4
	0		5			2
	2		5			2
	0		1			2
	1		5			3
	0		3			3
	1		2			3
	0		0			1
	2		1			1
	0		7			3
	0		2			4
	1		14			3
	1		4			5
	0		2			4
	0		0			4
	0		8			6
	1		6			0
	1		27			5
	0		4			6
	1		9			6
	2		5			6
	2		5			5
	2		5			5
	0		3			7
	2		3			6
	1		6			0
	0		12			6
	0		2			1
	0		2			3
	0		5			1
	0		5			4
	1		3			2
	1		8			6
	0		9			5
	0		5			3
	0		2			2
	0		2			5
	2		11			0
	1		1			6
	1		7			7
	2		12			0
	2		9			0
	1		3			8
	1		7			6
	1		40			0
	2		5			4
	0		1			5
	0		8			6
	1		6			2
	0		6			3
	2		3			4
	0		6			3
	1		7			5
	0		6			9
	1		5			2
	2		4			5
	1		2			4
	2		2			6
	1		4			6
	0		9			5
	0		8			6
	0		1			2
	0		5			5
	2		13			3
	1		5			6
	1		5			4
	0		5			0
	2		2			1
	0		4			5
	0		3			1
	0		8			6
	1		4			6
	1		13			3
	2		11			3
	0		8			9
	0		7			1
	0		12			4
	1		6			4
	1		6			4
	2		4			3
	2		3			2
	2		6			0
	0		4			7
	0		6			3
	0		8			0
	0		8			2
	1		4			6
	1		10			6
	1		9			4
	1		3			2
	1		4			0
	1		2			0
	1		5			3
	2		0			7
	2		3			1
	1		2			4
	1		3			5
	0		2			0
	0		2			5
	0		28			6
	0		4			8
	0		4			11
	0		3			0
	0		7			3
	0		3			5
	1		2			1
	0		8			5
	1		9			6
	1		1			5
	2		5			9
	1		11			5
	1		6			8
	2		3			7
	1		10			3
	0		4			7
	2		6			0
	2		12			0
	1		9			4
	1		2			5
	0		7			6
	0		9			4
	0		10			4
	1		7			5
	1		1			0
	0		7			1
	2		4			0
	1		7			6
	0		3			3
	1		5			4
	0		8			2
	1		6			0
	1		7			1
	1		3			0
	0		3			0
	0		3			2
	2		8			0
	1		3			0
	0		5			2
	1		3			1
	0		5			0
	0		5			1
	1		9			6
	1		9			8
	1		3			0
	0		7			3
	0		2			13
	0		5			0
	1		11			0
	0		5			0
	2		7			1
	1		6			6
	2		4			2
	2		3			0
	1		6			3
	1		5			2
	1		6			6
	1		6			0
	0		6			7
	0		2			0
	1		4			1
	0		5			0
	0		13			0
	0		4			7
	1		12			7
	0		4			5
	1		3			2
	0		5			3
	1		9			6
	1		2			7
	1		6			5
	2		13			4
	2		6			2
	0		6			1
	1		5			0
	2		6			6
	0		6			6
	1		6			6
	0		5			7
	1		8			5
	1		5			0
	0		8			5
	1		12			6
	2		8			2
	2		5			12
	1		2			0
	2		20			5
	0		9			0
	1		8			0
	1		4			3
	1		7			0
	0		8			6
	1		5			1
	0		7			2
	1		8			6
	0		6			1
	0		9			6
	1		3			1
	1		4			1
	1		5			5
	0		1			1
	1		12			2
	2		2			5
	0		3			4
	1		4			4
	1		6			2
	0		2			4
	1		1			6
	1		9			3
	1		3			5
	2		10			1
	0		4			2
	0		1			1
	1		7			3
	1		4			5
	1		4			2
	0		4			8
	2		5			3
	2		7			4
	1		1			2
	2		4			4
	0		3			3
	1		6			2
	1		8			3
	0		5			2
	1		7			0
	0		6			0
	0		2			4
	1		3			4
	0		5			3
	0		6			1
	0		5			1
	0		9			4
	1		3			1
	0		4			5
	2		3			2
	2		3			5
	0		2			0
	1		4			4
	1		11			5
	1		4			7
	0		5			0
	0		7			1
	0		6			3
	1		0			3
	0		2			10
	0		5			1
	1		4			1
	0		0			3
	0		0			1
	1		3			5
	1		3			4
	0		0			3
	1		3			6
	2		5			4
	0		3			8
	1		0			10
	0		0			7
	1		3			4
	0		3			2
	2		0			1
	0		1			4
	1		5			9
	1		0			3
	0		2			5
	0		4			5
	1		1			7
	2		10			4
	0		4			10
	1		0			9
	1		1			8
	2		3			3
	2		3			2
	1		3			6
	2		1			1
	0		5			1
	1		8			3
	2		8			4
	1		4			1
	2		5			4
	2		11			4
	2		3			6
	2		4			4
	2		0			0
	1		1			11
	0		1			4
	1		4			4
	0		4			6
	1		7			6
	1		3			6
	1		10			4
	1		1			4
	1		0			4
	2		12			3
	2		5			4
	0		4			1
	0		1			7
	1		7			0
	1		6			4
	1		6			4
	0		4			1
	2		1			3
	0		6			4
	1		1			1
	1		5			6
	0		10			6
	0		8			5
	1		1			6
	1		4			2
	0		11			3
	1		3			7
	0		0			1
	0		6			5
	0		3			4
	1		6			8
	0		4			4
	0		3			10
	0		8			2
	2		4			5
	1		2			0
	1		22			5
	1		0			6
	1		7			0
	0		3			3
	0		6			4
	0		1			6
	1		6			7
	2		7			1
	1		12			4
	1		7			9
	1		4			3
	1		6			9
	0		2			5
	0		7			1
	1		4			7
	1		2			6
	1		2			1
	0		2			7
	2		5			7
	4		2			10
	1		3			5
	0		8			6
	0		1			1
	0		20			3
	2		1			3
	0		10			5
	1		6			3
	0		2			4
	1		4			2
	0		9			1
	1		2			2
	1		8			7
	1		6			5
	2		5			5
	1		3			0
	1		2			1
	0		7			1
	1		0			5
	1		6			5
	0		16			0
	1		6			2
	0		7			10
	0		0			5
	2		3			10
	2		4			7
	1		6			6
	1		6			0
	1		20			3
	1		5			2
	1		8			1
	0		8			4
	0		13			1
	0		5			6
	1		6
	0		2
	0		5
	2		2
	1		3
	1		4
	1		2
	1		4
	0		11
	0		4
	0		5
	1		10
	1		11
	0		10
	2		2
	1		4
	1		1
	1		3
	1		8
	0		14
	2		4
	2		8
	2		8
	1		4
	0		16
	1		12
	1		9
	2		7
	1		7
	1		6
	1		4
	0		19
	3		4
	2		7
	1		5
	1		8
	1		8
	2		4
	1		9
	0		5
	0		8
	0		5
	0		6
	2		5
	0		8
	1		6
	1		6
	1		8
	0		6
	0		8
	1		10
	1		6
	2		8
	0		10
	1		7
	1		3
	1		3
	0		4
	0		2
	1		4
	0		5
	1		3
	1		2
	2		5
	0		2
	1		10
	2		2
	1		2
	2		5
	1		10
	1		12
	2		5
	2		4
	0		6
	0		4
	1		5
			8
			5
			6
			6
			8
			14
			2
			14
			6
			7
			13
			8
			6
			4
			7
			7
			4
			8
			2
			5
			17
			3
			0
			7
			11
			10
			5
			2
			3
			4
			11
			4
			3
			5
			10
			8
			5
			6
			4
			6
			4
			4
			11
			5
			5
			4
			2
			0
			8
			5
			3
			4
			7
			5
			11
			5
			4
			4
			5
			5
			4
			7
			2
			2
			4
			3
			1
			6
			6
			1
			6
			5
			6
			11
			4
			6
			4
			6
			7
			5
			3
			11
			4
			5
			7
			10
			5
			7
			3
			10
			8
			5
			8
			4
			2
			5
			4
			4
			4
			11
			2
			7
			2
			3
			6
			7
			7
			8
			4
			4
			5
			1
			5
			5
			3
			7
			3
			5
			6
			17
			5
			3
			3
			15
			6
			5
			4
			7
			8
			10
			8
			4
			6
			4
			20
			0
			11
			9
			6
			0
			0
			17
			7
			2
			1
			6
			8
			4
			0
			0
			0
			4
			9
			7
			2
			7
			4
			6
			6
			0
			9
			7
			8
			2
			10
			18
			42
			2
			1
			0
			5
			2
			7
			0
			4
			0
			13
			3
			0
			5
			12
			18
			3
			3
			2
			8
			4
			3
			2
			2
			2
			1
			1
			2
			6
			4
			1
			6
			5
			1
			5
			10
			5
			2
			8
			0
			1
			0
			2
			7
			3
			1
			0
			1
			6
			2
			7
			5
			0
			3
			3
			6
			0
			5
			1
			1
			6
			2
			5
			2
			12
			6
			4
			4
			13
			10
			7
			4
			5
			9
			6
			11
			5
			3
			6
			10
			16
			6
			11
			6
			7
			9
			5
			7
			6
			8
			8
			8
			12
			20
			7
			4
			9
			3
			7
			11
			2
			9
			9
			3
			4
			5
			10
			4
			4
			0
			20
			4
			28
			5
			6
			6
			6
			8
			5
			4
			10
			6
			15
			8
			4
			12
			5
			5
			2
			0
			9
			2
			7
			3
			12
			6
			8
			4
			5
			6
			8
			4
			7
			7
			9
			2
			0
			6
			5
			3
			2
			1
			4
			8
			2
			7
			6
			14
			6
			9
			6
			14
			7
			5
			15
			12
			10
			4
			6
			3
			6
			10
			5
			5
			9
			8
			4
			13
			13
			4
			5
			5
			9
			2
			9
			4
			22
			6
			4
			16
			6
			11
			9
			9
			2
			6
			8
			3
			12
			7
			6
			5
			3
			5
			4
			7
			10
			3
			6
			1
			10
			11
			4
			12
			8
			7
			6
			8
			6
			5
			6
			7
			10
			6
			11
			4
			5
			6
			6
			6
			5
			8
			5
			4
			4
			11
			3
			6
			7
			8
			6
			7
			8
			5
			7
			3
			8
			8
			4
			6
			9
			10
			11
			8
			8
			15
			4
			4
			8
			9
			13
			5
			0
			8
			11
			7
			11
			1
			10
			10
			7
			7
			7
			10
			4
			9
			10
			8
			4
			12
			4
			11
			4
			13
			3
			7
			6
			18
			6
			5
			2
			8
			4
			5
			6
			8
			9
			10
			7
			13
			5
			15
			3
			2
			3
			16
			8
			4
			9
			6
			4
			6
			15
			5
			0
			8
			5
			6
			10
			9
			6
			13
			5
			5
			8
			13
			4
			4
			3
			5
			3
			3
			6
			15
			11
			6
			12
			9
			10
			5
			11
			10
			1
			7
			3
			13
			6
			5
			10
			12
			6
			10
			6
			5
			4
			3
			9
			0
			3
			2
			5
			10
			3
			5
			3
			5
			3
			6
			12
			7
			4
			7
			5
			12
			6
			2
			9
			5
			11
			10
			9
			3
			1
			4
			7
			7
			12
			4
			3
			10
			12
			3
			3
			6
			6
			3
			5
			4
			2
			4
			6
			7
			5
			6
			3
			5
			13
			8
			8
			3
			4
			13
			10
			6
			5
			6
			10
			4
			5
			8
			5
			7
			13
			9
			11
			3
			2
			6
			4
			5
			8
			11
			5
			6
			7
			6
			13
			6
			20
			6
			7
			7
			0
			1
			8
			9
			7
			5
			4
			6
			7
			7
			7
			3
			4
			5
			8
			4
			7
			2
			8
			12
			8
			17
			7
			5
			5
			14
			10
			12
			12
			5
			5
			4
			12
			9
			7
			9
			6
			10
			5
			8
			4
			3
			14
			7
			9
			9
			5
			7
			0
			18
			7
			2
			2
			17
			0
			6
			11
			33
			5
			1
			4
			1
			1
			0
			6
			8
			5
			1
			4
			1
			0
			3

## Sheet: 5D
	siNT	siSET8	siSMARCAL1	siSMARCAL1 siSET8	siZRANB3	siZRANB3 siSET8
	0.767539	0.725217	0.915858	0.697531	0.775238	0.724292
	0.922849	0.818908	0.655422	0.940568	0.615385	0.748691
	0.804545		0.883636	0.906699	0.792453	0.918782
		0.723529
	1.06581		0.857143	0.83815	0.781377	1.06262
		0.976139
	0.709001		0.690852	0.776286	0.956989	1.02386
		0.695332
	0.643094		0.79346	0.843077	0.88474	0.850746
		0.714286
	0.697218		0.552486	0.626427	0.799622	0.935282
		0.689278
	0.796905		0.815498	0.985185	0.673469	1.09049
		0.867257
	0.685596		0.825221	0.92779	0.747164	0.93913
		0.541534
	0.695195		0.623423	0.701995	0.765625	0.753281
		0.767742
	1.02222		0.910275	0.892148	0.894212	1.10592
		0.785714
	0.745436		0.789203	0.720362	0.727106	1.23871
		0.644781
	0.849862		1.02966	0.708955	0.79646	0.832258
		0.917355
	0.961095		1.04516	0.564052	0.833652	0.977528
		0.609929
	1.03427		0.807095	0.880524	0.581443	1.04015
		0.684625
	0.759434		1.09901	0.794969	0.737271	0.915254
		0.620466
	0.829268		0.946296	0.766102	0.693069	0.925214
		0.737968
	0.78119		0.821068	0.672566	0.636936	0.868251
		0.688356
	0.78178		1.00946	0.599596	0.633694	0.766895
		0.527048
	0.740938		0.811321	1.10345	0.741874	0.93763
		0.713389
	0.671088		0.853526	0.845701	0.601818	1.01609
		0.666223
	0.921245		0.869955	0.743307	0.754768	1.06151
		0.673203
	0.73622		1.02144	0.804167	0.901554	0.943396
		0.550345
	0.806159		0.66345	0.912871	0.916844	0.848367
		0.610465
	0.77887		0.539007	0.763747	0.806678	0.945652
		0.61082
	0.798574		0.827055	0.731164	0.809066	0.838264
		0.552432
	0.958878		0.787629	0.716418	0.743772	0.712722
		0.607194
	0.667123		0.845606	0.843284	0.75619	0.86756
		0.774947
	0.780291		0.612546	0.694149	0.757184	0.966316
		0.594255
	0.922775		0.646421	0.694263	0.956	0.941392
		0.663333
	0.925		1.00787	0.752778	0.713299	0.889488
		0.521045
	0.874735		0.674591	0.626772	0.665179	1.02426
		0.733831
	0.9987		0.948276	0.849015	0.976923	0.720588
		0.387168
	0.924115		0.658321	0.816993	0.762284	0.682857
		0.488455
	1.03205		0.874101	0.61939	0.914654	0.960815
		0.828439
	0.762044		0.650735	0.675	0.982183	0.663636
		0.798058
	1.04126		0.848485	0.555556	0.645455	0.717029
		0.518919
	1.07491		1.08585	0.815405	0.983015	1.33162
		0.817014
	0.969262		0.706522	0.888889	0.610568	0.932515
		0.661899
	0.616009		0.786355	0.930672	0.689266	0.605505
		0.754783
	1.00412		0.840841	1.20846	0.854938	1.04803
		0.703704
	0.925547		1.27982	1.01927	0.75641	0.741414
		0.65016
	0.991667		0.765672	0.991274	0.775194	0.717593
		0.79646
	0.960557		0.644211	1.04735	0.785714	1.05043
		0.570259
	1.19629		0.70709	0.792958	0.910959	1.05134
		0.681682
	1.06065		0.6899	0.930537	1.0378	0.858347
		0.741748
	0.737838		0.985321	0.96088	0.979463	1.05085
		0.748927
	0.702519		1.19765	0.747759	0.970784	0.864754
		0.855556
	0.666149		0.804422	0.917031	0.94723	0.693475
		0.795566
	0.86747		0.945634	0.776423	0.670807	1.18
		0.560621
	0.808795		0.724551	0.906746	0.882136	1.11933
		0.547879
	0.922018		0.649123	0.8048	0.947005	0.766026
		0.55157
	1.00266		0.505415	0.800659	0.861111	0.831874
		0.688769
	0.785106		0.901266	0.916071	0.961315	0.925972
		0.66041
	1.04065		0.806452	0.695755	0.638699	0.773183
		0.69219
	0.755776		0.827119	1.23107	0.904762	0.977671
		0.778177
	1.00217		0.699583	0.837687	0.623211	1.09671
		0.775027
	0.599303		0.628429	1.18927	0.690616	1.06235
		0.734904
	0.940239		0.934694	0.926829	0.803109	0.847265
		0.637953
	0.95749		0.960967	1.10599	0.892157	0.843301
		0.735433
	0.911917		0.710366	0.787346	0.940141	0.947368
		0.650485
	0.842391		1.13283	0.963684	0.778706	1.26115
		0.579805
	0.881879		0.991342	0.798058	0.866469	0.738041
		0.783582
	1.24198		0.909091	0.994495	0.767986	0.820611
		0.728358
	1.07648		0.403846	0.877966	0.703526	0.825714
		0.72831
	0.757576		0.789189	1.00397	0.732906	0.827943
		0.644286
	1.20317		0.893238	0.7214	0.872928	0.62
		0.585608
	0.890041		0.913183	0.783828	0.909091	0.914122
		0.697704
	0.929795		0.779026	0.717213	0.819945	0.729387
		0.831346
	0.718855		0.590625	0.872368	0.799242	0.702312
		0.7024
	0.621236		0.892031	0.610568	0.765172	0.969027
		0.615274
	1.09714		0.740157	0.798223	0.769737	1.09887
		0.69788
	0.914972		0.657588	0.982428	0.730983	0.941489
		0.626062
	1.16103		0.917197	0.543533	0.917757	1.125
		0.723794
	1.09742		0.625	0.901528	1.01623	1.095
		0.469657
	1.04773		0.510823	0.820988	1.07391	0.617828
		0.798333
	1.16491		0.78	0.911353	1.07534	0.838275
		0.703002
	0.901709		0.613368	1.33753	1.058	1.31746
		0.652083
	0.723312		1.08222	0.845737	0.581306	0.803509
		0.67737
	0.9125		0.75969	0.781942	0.973868	0.690864
		0.63649
	0.923077		0.760469	1.12727	1.0257	0.973214
		0.776961
	0.948307		0.822993	0.90681	0.833703	0.982609
		0.490868
	0.923077		0.710145	0.93346	0.66114	0.592453
		0.743243
	0.916497		0.879668	0.851786	0.871537	0.774194
		0.530777
	0.961612		0.621483	0.798687	0.985549	0.826215
		0.875761
	0.794682		0.631488	0.578947	0.845481	0.783307
		0.489831
	0.778468		0.658716	0.956522	0.670412	0.703325
		0.731343
	0.914463		0.760192	0.707876	0.789077	0.915584
		0.622257
	0.970636		0.558201	0.612903	0.917098	0.91679
		1.19399
	1.03226		0.707216	0.886331	0.885305	0.863388
		1.01075
	0.81493		0.811765	0.84953	0.622721	1.01389
		0.895408
	0.74359		0.779661	1.40182	0.84331	1
		0.664521
	1.0453		0.810448	0.630388	0.813272	0.877971
		1.10896
	0.728665		0.493827	1.92572	0.750916	0.716
		0.896373
	0.786477		0.554783	0.697084	0.846547	0.863176
		0.882246
	0.780204		2.05251	1.16814	0.947876	0.727273
		1.0504
	0.791188		1.13967	0.745387	0.667735	0.807267
		0.925065
	0.693098		0.799347	0.953008	1.03521	0.874763
		0.59618
	0.791768		0.924051	0.640665	1.17066	0.490881
		0.933837
	1.03484		1.92157	1.38339	0.887839	0.605919
	0.877778		0.75995	1.29925	0.78034	0.642991
	0.805836		1.07937	0.641227	0.919786	0.512621
	0.729433		0.99505	0.825789	1.14371	0.694992
	0.748927		1.74126	1.91319	1.01572
	0.635704		3.35517	1.32468
	0.50411			0.488562
	0.6875			0.740854
				0.855573

## Sheet: 5E
	siNT	siSET8	MRE11i	MRE11i siSET8	DNA2i	DNA2i siSET8
	0.87127	0.784186	0.698679	0.545455	0.772793	0.764822
	0.748808	0.715424	1.02973	0.5387	0.764067	1.06287
	0.840474	0.563931	1.05488	0.525915	0.963615	0.928412
	1.48829	0.430865	0.770742	0.482127	0.683252	0.808442
	0.84433	0.683673	0.92284	0.580808	0.860776	0.882743
	0.874545	0.478732	0.779082	0.794212	0.831117	0.860307
	0.771654	0.407008	0.711111	0.60231	0.450304	0.813953
	0.926941	0.75829	0.892188	0.982047	0.913349	1.0963
	0.846552	0.67718	1.01253	0.969336	0.874294	1.17416
	0.953901	0.711635	0.864528	1.00858	0.794983	0.915167
	0.72605	0.938988	0.96799	0.902848	0.994881	1.11438
	1.02901	0.876833	0.83196	0.865041	1.08971	0.848548
	1.23776	0.545278	0.909348	1.03376	0.919643	0.867857
	0.885305	0.836957	1.13139	0.885593	0.831989	0.824859
	0.882105	0.666132	0.997917	1.07618	0.880157	0.87457
	1.10337	0.725916	0.919414	0.988873	0.492147	1.00565
	1.08451	0.663206	0.90462	0.997347	0.894977	0.928191
	0.932836	0.587755	0.81958	0.9056	0.883908	0.87471
	1.02525	0.753165	0.874363	0.982114	1.03597	1.01461
	0.639053	0.828299	0.952888	0.892167	0.968345	0.916071
	0.750973	0.71261	1.04571	0.799652	0.87594	1.27761
	0.925659	0.631664	0.880153	0.752461	0.73	0.819277
	0.718978	0.845942	0.94162	0.774775	0.856707	0.79096
	0.794118	0.609137	1.01903	0.730181	0.982729	0.935897
	0.987893	1	0.827124	0.71959	0.607713	0.863036
	0.458037	1.02632	0.924028	0.504274	0.674825	0.876786
	0.85443	0.948276	0.922523	0.67044	0.90099	0.877442
	1.31525	0.686916	0.802878	0.50096	0.85865	1.12303
	0.986207	0.571046	1.05246	0.534639	0.904177	1.07459
	0.954198	0.555405	0.964476	0.501326	1.15909	1.11321
	0.898164	0.937716	1.0684	0.67451	0.862667	0.942308
	0.688889	0.698225	0.923954	0.589623	0.791139	1.07095
	0.822404	0.775687	0.838488	0.521429	0.703583	0.864294
	0.774011	0.718894	0.8726	0.74223	1.22034	1.19218
	1.07029	0.768836	0.883466	0.803249	0.74224	0.939203
	0.728198	0.787472	0.837675	0.70319	0.860186	0.729167
	1.11248	0.643701	0.791842	0.555678	1.01411	0.855956
	0.780769	0.683239	0.731047	0.673163	0.688581	0.634177
	0.947589	0.551282	0.846535	0.682226	0.714607	0.925996
	1.02734	0.722798	0.86828	0.927083	0.60119	0.735084
	0.819209	0.552372	0.908784	0.917553	0.801147	0.864706
	1.20992	0.539474	1	1.30137	0.499285	0.826804
	0.802862	0.739421	0.965672	1.53394	0.885932	0.858223
	1.12389	0.496608	0.868313	1.04207	0.527094	0.75
	0.746903	0.606532	0.945513	0.899281	1.05412	0.54161
	0.685028	0.632463	0.957547	1.11589	0.942529	0.905488
	0.894505	0.664894	0.935897	0.863768	0.823899	0.877419
	0.74295	0.660793	0.772455	0.847087	0.634848	1.03439
	0.759748	0.617057	0.983824	0.769337	0.574506	0.822535
	0.987362	0.858	1.03985	0.827943	1.13079	1.0069
	0.885529	0.545685	1.03077	0.9299	0.669243	1.0977
	1.13692	0.57561	1.37075	0.9631	0.671642	0.810811
	0.94713	0.512346	0.966832	0.702936	0.662037	0.95122
	0.815445	0.576978	1.78706	0.963351	0.691358	0.987719
	0.613433	0.688433	0.875465	1.27473	0.607961	0.866154
	0.679028	0.557875	1.08445	1.01616	0.770661	0.943452
	0.71964	0.710037	0.924419	0.766114	0.756233	0.687302
	0.625	0.510121	1.06334	0.878827	0.611821	0.923288
	1.02968	0.578431	1.03559	0.914607	0.559006	0.737194
	0.830612	0.586314	0.789041	0.980469	0.782554	0.76506
	0.627815	0.619469	0.984127	1.12963	0.912014	0.977486
	0.869681	0.550847	1.14	0.848429	0.742802	0.909091
	1.08625	0.66311	0.89172	0.78119	0.846617	1.09931
	0.516646	0.595699	1	0.826433	0.784226	0.953125
	1.01333	0.770213	1.02493	0.974943	0.929524	0.640271
	0.831683	0.811429	1.11636	0.952475	0.698901	1.14062
	0.865314	0.621881	1.19536	1.04082	0.877644	0.897436
	0.578748	0.729478	0.903226	0.936842	0.825726	1.053
	0.789272	0.661224	1.11821	1.04364	0.655689	0.70801
	1.00222	0.545455	0.756044	0.672591	0.841892	1.07143
	0.621806	0.757377	0.957364	1.46903	0.625608	0.771107
	0.86747	0.677083	1.0192	0.866464	0.641148	1.29893
	1.03672	0.759082	1.03261	0.868379	0.597333	0.9
	0.664336	0.58125	0.866444	0.993443	0.662513	0.885267
	0.700576	0.694517	1.09443	0.658052	0.634228	0.858407
	0.893827	0.478723	0.93609	0.946429	0.724272	1.05034
	0.855231	0.573858	0.950266	0.891358	0.545858	1.02639
	1.04088	0.665535	0.998861	0.72541	0.663781	0.974651
	0.878758	0.650279	0.916561	1.02416	0.613445	0.808044
	1.01172	0.589306	0.915371	0.953947	0.665217	0.878828
	0.808425	0.642959	0.73913	1.13882	0.597315	0.896825
	0.731792	0.606987	0.579955	0.654088	0.913545	0.865504
	0.808425	0.558429	0.904678	0.642082	0.878694	0.993789
	0.794381	0.652648	0.762557	0.577519	0.971831	0.988848
	0.866366	0.573604	0.970904	0.690647	0.846154	0.891582
	0.958145	0.673966	0.882682	0.86351	0.853904	0.908563
	0.804904	0.581427	0.906854	0.566946	1.14212	0.818421
	0.915179	0.679924	1.05977	0.779014	0.831388	0.980806
	0.959184	0.774667	0.730435	1.19432	1.01595	0.703104
	0.897991	0.829268	0.777007	0.879808	0.78086	0.81715
	0.900172	0.503887	0.948478	0.856899	0.855784	0.89899
	0.944568	0.696629	1.16761	0.835731	0.75619	0.513145
	0.72381	0.562428	0.813118	0.853135	0.94508	0.481166
	0.724099	0.608247	0.783486	1.04121	0.707911	0.452535
	0.665116	0.713733	0.794374	0.973684	1.13869	0.482077
	0.769772	0.737075	0.676768	1.0064	0.991837	0.630901
	0.80303	0.647846	0.432895	0.744582	0.486486	0.618182
	1.13033	0.656658	0.687692	0.790885	0.843796	0.510067
	0.732342	0.563187	0.548666	1.13407	0.809578	0.543158
	0.655914	0.522427	0.648495	1.04158	1.0888	0.636364
	0.803109	0.729508	0.660679	0.784123	0.903704	0.445167
	0.618405	0.634267	0.417483		0.888227	0.427558
	0.684366	0.807018	0.515373		0.919672	0.508364
	0.798193	0.672686	0.614138		1.18685
	0.701587	0.640816	0.544832		0.874163
	0.680395		0.697236		0.914634
	0.665033		0.554082		1.77675
	0.773933		0.622388		1.71111
	0.815104		0.675		0.914956
			0.484875		0.789077
			0.650224		1.09759
			0.573182
			0.383667
			0.51938
			0.680425
			0.51938
