# Supplementary material for: DCAF14 regulates CDT2 to promote SET8-dependent replication fork protection
Source: Life Sci Alliance. 2023 Nov 8;7(1):e202302230. doi: 10.26508/lsa.202302230 (PMC10631547; doi:10.26508/lsa.202302230)
Supplement: Supplementary file 11 [file LSA-2023-02230_SdataFS4.1.xlsx]

## Sheet: S4B
	siNT	siCDT2 #1	siCDT2 #2	siCDT1 #1	siCDT1 #2	siP21 #1	siP21 #2
	0.722611	0.800866	0.658537	1.05034	0.769373	0.866499	0.879747
	0.962209	0.981884	0.889121	0.53462	1.72908	1.59644	0.844011
	0.735516	0.829213	1.06968	0.51146	0.811947	0.768	1.10698
	1.05585	1.12072	0.994039	0.997543	0.948171	0.582278	1.17978
	1.09967	1	1.10533	0.756539	0.799107	1.22968	1.01891
	0.794702	1.40385	0.889423	1	0.769939	0.803249	0.949672
	1.10024	0.801153	1.51744	0.945035	0.926441	0.983213	1.06813
	0.917333	0.714115	0.958333	1.00946	0.925974	1.22848	1.67982
	0.891791	0.765152	0.957187	0.956954	0.948407	0.727979	1.01754
	0.91258	0.804615	1.1933	1.00968	0.870968	1.2517	0.84898
	1.20639	0.797414	0.997494	1.02422	0.971429	1.14783	1.1933
	0.934328	0.70777	0.961373	1.07353	0.930968	0.622093	0.733209
	0.51462	0.864796	0.93697	1.16404	0.944798	0.936842	1
	1.01198	0.943452	1.44138	0.996522	0.845907	1.12644	0.784897
	1.053	0.694501	0.889189	1.01646	0.965739	1.37821	1.00556
	0.997785	0.909091	1.15435	0.633517	1.1269	0.840617	0.6
	0.930804	0.844828	0.928687	1.1558	0.795139	0.636735	1.04698
	0.853061	0.780282	1.16575	0.883469	0.834921	0.77458	1.34417
	0.871753	0.839329	0.927007	0.816643	0.637602	1.06383	1.10778
	0.900217	0.994872	1.37961	1.34182	0.854037	0.75	0.948718
	0.80083	0.815913	0.959612	0.895623	1.19714	0.664083	0.848723
	1.06219	0.812133	0.9002	0.877709	1.01509	0.789384	0.714567
	1.03072	0.73183	0.779685	1.19417	0.811441	1.3303	0.730028
	1.06021	0.910112	0.757469	0.72045	0.717557	1.0611	0.757881
	1.11968	0.797778	0.870313	0.885338	0.845411	0.50625	1.21528
	0.838996	0.919897	1.13996	1.07366	1.09917	1.044	1.46333
	0.88345	0.803132	0.79469	0.793939	0.611026	0.806647	0.876574
	0.639706	0.883281	0.704248	0.983425	0.766423	1.04684	0.845214
	0.871212	0.807256	0.962209	0.728198	0.719711	0.78178	0.706294
	0.589109	0.803752	0.912854	0.965024	0.978916	0.807074	0.615534
	1.42143	1.10118	0.866667	1.03804	0.854932	1.29712	0.909871
	0.860511	1.00686	0.774194	1.09722	0.96206	0.750577	1.02079
	0.727891	0.954183	0.616013	1.05911	1.05	0.872832	1.23214
	0.727778	0.961259	0.772487	0.910603	0.620183	0.877686	0.407534
	0.675926	1.19213	1.00855	0.73227	0.770154	0.964706	0.949083
	0.920875	1.09554	1.12136	0.772727	0.688259	1.28142	1.09716
	1.15522	1.05135	0.702062	1	0.735294	0.934685	0.62406
	0.856894	1.11329	0.905918	0.728353	0.864796	1.17914	0.730415
	0.568149	0.736035	1.31041	0.627737	0.957237	0.802784	0.8659
	0.766234	0.665639	0.62037	0.955357	0.911765	0.755708	1.14149
	0.543529	0.922566	1.09836	0.930464	0.983122	0.633459	0.926503
	0.753623	0.698752	0.706736	1.05843	1.04281	0.568224	0.777563
	0.787234	1.2341	1.04566	0.96995	0.727273	0.749465	1.11558
	1.0787	1.23003	1.22626	1.10568	0.985185	0.818878	1.27897
	0.883077	0.78119	0.791878	1.1391	0.609037	0.816248	1.03226
	0.525271	0.786355	0.978998	1.11864	0.870968	0.832618	0.716446
	0.662264	0.769373	0.825503	0.751092	0.698225	0.840659	1.13235
	0.77403	0.730435	0.973837	1.11465	0.820084	0.647137	1.11807
	0.718004	0.943445	0.652757	0.867041	0.901679	0.786219	0.533432
	0.795666	0.86747	1.0806	0.875969	0.758475	0.868217	1.10824
	0.980969	0.753825	0.736048	1.17434	1.0625	1.18962	0.84981
	0.880435	0.854337	1.65984	1.02153	1.22404	0.765778	0.807099
	0.948546	0.755839	0.768421	1.15711	1.16302	0.858427	0.632979
	0.5939	0.987531	0.989282	0.874251	0.70801	0.528616	0.749386
	0.72093	0.84556	0.770045	0.895175	1.08	0.862538	0.997738
	0.772659	1.25108	0.876119	0.944186	0.737288	1	0.861111
	0.754768	0.527233	0.678815	1.35165	0.951977	0.902314	0.832041
	0.70989	1.1337	1.11429	1.13567	0.774958	0.756696	0.955556
	0.712903	0.704463	0.671028	1.158	0.804839	0.623338	0.796117
	0.59448	1.01894	0.80662	0.86618	0.639586	0.906606	0.868821
	0.928105	0.906188	0.92623	1.27073	1.07055	0.952479	0.509766
	0.646526	0.745098	0.803048	1.11421	1.1023	0.871537	1.10811
	0.833333	0.752656	0.764933	0.978261	1.06005	0.628524	0.744541
	0.768898	0.976147	0.799205	0.997487	0.849015	1.03571	0.884746
	0.795918	0.775679	0.789809	1.15502	1.04731	0.673981	1.03736
	0.600418	0.685805	0.701531	0.868421	1.2069	0.727401	0.693405
	0.626963	0.869732	0.789902	1.38284	0.881295	0.943223	0.88674
	0.692473	0.830827	0.704762	0.819961	1.46588	1.00584	1.0861
	0.865699	0.868852	1.273	1.25325	0.724747	1.5604	0.629213
	0.818713	1.07692	1.05602	0.896552	1.13014	0.945055	0.869301
	0.552866	0.842276	0.918699	0.933526	1.05246	0.717483	0.682171
	0.552239	0.92599	1.34897	0.825553	0.836461	1.00158	0.841629
	0.922607	1.06591	0.764241	0.83499	0.894737	1.17711	1.01087
	0.5475	0.715116	0.99665	0.873065	0.722403	1.2007	0.729897
	0.918283	1.06591	1.01826	0.896277	1.19572	0.706503	0.726631
	1.21779	0.721631	0.774194	1.16914	0.671171	0.991781	0.949458
	0.97053	0.8875	1.07385	0.946372	0.898396	0.757829	0.899705
	0.804481	0.683673	0.947627	0.633826	1.10513	1.32394	0.928058
	0.960967	0.871866	0.954167	0.685583	0.807453	0.938375	1.22823
	0.881647	1.05616	0.804498	0.917313	0.775163	0.776524	0.986971
	1.28214	0.7787	1.33161	1.24	0.75985	0.954545	0.807047
	0.930622	0.911905	0.952475	0.828746	1.04728	0.946667	1.2322
	0.939096	0.666667	0.941176	1.04893	1.02041	0.87689	0.78169
	0.774621	0.656319	1.12476	0.730337	0.937365	0.902755	0.71517
	0.64375	0.642767	0.777778	0.995968	0.68838	0.860274	0.695021
	1.18016	0.742236	1.10276	0.793734	0.853801	0.922907	0.961832
	1.21029	0.952456	0.840144	0.785047	0.959551	1.04684	0.934037
	3.24161	1.17647	0.618694	1.10129	1.16489	0.766497	0.91989
	1.41042	1.90417	0.77939	1.17537	0.765591	0.765281	0.822917
	0.923757	1.50611	0.942693	0.783599	1.01695	1.07481	0.879093
	1.25581	1.25436	0.802703	0.857143	0.687596	1.02507	1.02951
	1.77313	1.42491	0.737374	0.611296	1.15051	1.17949	0.93945
	0.815498	0.984483	0.675272	0.873932	0.667195	1.18886	0.78438
	1.54324	0.982353	0.738928	0.729592	0.862129	1.03455	1.00253
	1.20374	1.14286	1.03441	0.759804	0.772894	0.829091	1.1125
	1.03802	0.952468	0.956456	0.790404	0.83953	0.953317	0.746544
	1.20139	0.665698	1.02283	0.676393	1.0688	0.992806	0.825328
	1.31685	1.03361	0.730594	0.776119	0.936599	1.10484	0.770408
	0.85213	1.1472	1.02312	0.686888	1.05469	0.771852	0.822222
	1.36215	0.820643	0.967772	0.881928	0.825959	1.04878	1.30496
	0.95672	0.971108	0.898467		0.693966	1.27245	0.805383
			0.695953		1.03403	0.918288	0.924675
					0.722581		0.848178
					0.719298		1.33738
					1.03218		1.29167
					1.25532
					0.888535
					0.917927
					1.09186
					0.855505
					0.557769

## Sheet: S4F
	siNT	siSET8	siMRE11	siMRE11 siSET8	siDNA2	siDNA2 siSET8
	0.759711	1.14834	1.02439	1.11594	1.56806	1.24752
	0.820796	0.933333	0.915254	0.845209	0.685117	3.53867
	1.12927	0.728464	1.00866	0.937788	0.957565	0.434055
	0.879617	0.923913	0.8516	0.870242	1.10123	2.98795
	0.958743	1.25404	0.900135	0.866774	0.613967	0.960815
	0.982527	0.783555	1.09105	0.963218	1.05075	1.82716
	0.685435	0.8	0.934046	1.03611	0.603104	1.086
	0.71897	1.02614	0.96997	0.908571	1.21479	1.3343
	1.01311	0.590498	0.824708	1.13054	0.785714	1.59589
	0.773869	0.600946	0.61	0.980723	0.733728	1.56667
	0.960133	0.50173	0.795671	1.03831	0.465257	3.16732
	0.741996	0.485023	1.11738	0.922756	0.655046	0.575835
	0.791798	0.554674	0.942254	0.618123	0.745785	0.505703
	0.826316	0.528978	1.04072	1.12326	0.797101	0.647391
	0.721101	0.681223	0.934097	0.976341	0.998703	0.877395
	0.826923	0.482468	0.735443	0.793103	0.828916	0.643817
	0.86924	0.603448	0.833333	0.807183	0.764019	0.478979
	1.09389	0.446372	0.954683	1.01053	0.619273	0.561181
	0.701149	0.494253	0.838275	0.852459	0.652174	0.657534
	0.717172	0.576132	0.818182	0.885417	0.622905	0.722815
	0.574279	0.410319	0.784345	0.928571	0.538574	0.80207
	0.780488	0.548552	1.03584	1.00472	0.542076	0.585447
	0.813559	0.616477	0.840149	0.906522	0.866585	0.397783
	1	0.636023	0.858801	0.789357	0.628514	0.715021
	0.814596	0.489676	0.828571	1.109	0.625493	0.605856
	1.21951	0.523282	1	0.996024	0.559249	0.761905
	0.643519	0.425	0.94186	1.02041	0.657283	0.786275
	0.766562	0.517139	0.720131	1.14094	0.628763	0.794816
	0.861397	0.565432	0.863724	1.20744	0.749451	0.505882
	0.754098	0.494624	0.865854	0.782734	0.709779	0.685069
	0.865929	0.528147	1.07617	0.821782	0.828571	0.56381
	0.765217	0.342649	1.38148	0.969027	0.643072	0.613462
	0.703125	0.908397	0.779324	0.781544	0.734104	0.74359
	0.699187	0.525253	1.10469	1.01656	0.794118	0.540678
	0.907895	0.54433	0.997608	1.11738	0.480556	0.762172
	0.728736	0.62704	0.819549	0.923825	0.620767	0.593496
	0.705747	0.511002	0.714286	0.820639	0.571429	0.703488
	0.987805	0.594714	0.800532	0.893657	0.746898	0.694231
	0.964963	0.512012	0.923077	0.918	0.69573	0.692049
	0.730284	0.51348	0.726592	1.1295	0.575318	0.686854
	0.814732	0.604585	0.787629	0.897541	0.774603	0.676951
	0.709172	0.582716	0.688363	0.940035	0.542495	0.83165
	0.868275	0.5197	0.836397	0.961538	0.596421	0.678815
	0.914894	0.56015	0.811688	0.73258	0.795207	0.599201
	0.729017	0.52669	0.7168	1.08451	0.913371	0.853414
	1.21449	0.449704	0.915007	1.06774	0.655955	0.751185
	1.42379	0.594595	1.11897	0.966488	0.729819	0.793716
	0.914035	0.583133	0.74635	1.00895	0.663176	0.740964
	0.91568	0.577438	0.83691	0.94723	0.759791	0.684882
	0.701136	0.492264	0.889362	1.20786	0.763524	0.710383
	0.806167	0.555391	0.778046	0.831633	0.508865	0.762402
	0.677477	0.68932	0.98568	0.949254	0.577434	0.755738
	0.781295	0.553719	1.0194	0.806492	0.686427	0.585596
	0.970109	0.573314	1.05605	1.1719	0.608383	0.755068
	0.779287	0.458944	0.754768	1.10194	0.675676	0.659836
	0.945419	0.515152	0.799383	1.09568	0.618211	0.738351
	0.634051	0.701149	0.921409	1.03299	0.977778	0.559772
	0.864865	0.585736	0.964809	1.11087	0.764706	0.633562
	0.858051	0.546875	0.599407	1.03455	0.602878	0.741776
	0.915292	0.6082	0.997147	0.910088	0.68652	0.559392
	0.86115	0.826168	1.22874	0.748512	0.977186	0.622824
	0.734021	0.540335	0.827815	1.1128	0.736471	0.916058
	0.697034	0.691525	0.937378	0.945017	0.808853	1.92364
	0.854305	0.808917	0.782201	0.908873	1.09718	1.58204
	0.830479	0.586806	0.864094	1.08219	1.04086	2.07872
	0.800412	0.567663	0.961905	0.931416	0.874468	0.67418
	0.800926	0.720403	0.907407	0.8	0.838366	0.682081
	0.846787	0.497886	0.920732	0.840525	0.902439	0.789104
	0.8753	0.882629	0.922509	0.766119	2.10884	0.670285
	0.76748	0.491996	1.06531	0.936464	0.904429	0.6122
	0.940334	0.557298	0.956685	0.785844	0.993127	0.762583
	0.838983	0.492284	0.86921	0.906832	0.751984	0.787879
	1.04235	0.653445	0.795276	0.759292		0.66482
	1.14545	0.443908	0.929009	0.900424		0.796296
	1	0.589651	0.81296	1.03011		0.876791
	0.859914	0.79602	1.08367	0.882793	0.803002	0.887077
	1.059	0.573633	1.06457	0.802	2.04	1.14286
	0.75	0.608696	1.01988	0.876736	1.78351	0.724138
	0.95842	0.691214	0.913043	0.656577	1.1571	0.735135
	1.01344	0.481081	0.963504	0.886726	3.29487	0.84949
	0.889888	0.785417	0.879546	0.630597	1.2837	0.784661
	0.898239	0.709742	1.03867	0.806938	1.09167	0.682081
	0.889888	0.659026	0.938679	1.02166	1	0.720174
	0.767411	0.506475	1	0.87234	0.689531	0.75
	0.845124	0.482095	0.901679	0.895833	0.805599	0.743725
	1.06748	0.528671	0.810811	0.720539	1.13622	1.06173
	0.873469	0.520087	0.859779	0.712032	0.745238	0.803115
	1.08913	0.754967	0.724534	0.756667	0.851852	0.721854
	1.07226	0.589796	0.857143	0.812632	0.887006	0.752427
	1.21019	0.630682	0.837607	0.864078	0.997015	0.686012
	0.738095	0.563988	0.869654	0.768577	0.374861	0.524834
	0.890141	0.617647	0.734266	0.865478	0.769328	0.74772
	0.982833	0.708812	0.900192	0.542495	0.560423	0.551724
	0.887967	0.726415	1.17771	1.18612	0.544041	0.738964
	0.424779	0.539384	0.816623	0.788698	0.470178	0.829585
	1.548	0.419714	0.796588	0.95283	0.686441	0.822327
	0.903153	0.570306	0.909408	0.371041	0.674033	0.614115
	1.04286	0.681564	0.879142	0.449555	0.893502	0.786039
	1.14689	0.595918	0.954207	0.581986	0.563559	0.665742
	1.00538	0.608592	1.0931	0.446809	0.57764	0.588907
	1.18136	0.684343	0.722482		0.635368	0.639498
	0.955882	0.473037			0.656672	0.788909
	0.8157	0.645511			0.726601	0.681208
		0.788401			0.536554	0.64257
		0.615686			0.329533	0.649123
		0.689387			0.646729	0.614498
		0.490518			0.569444	0.797891
					1.20449
					1.15355
					1.16814
					1.26247
					0.895921
					1.11607
					0.783871
					0.92599
					0.897384
					0.944086
