# Supplementary material for: DCAF14 regulates CDT2 to promote SET8-dependent replication fork protection
Source: Life Sci Alliance. 2023 Nov 8;7(1):e202302230. doi: 10.26508/lsa.202302230 (PMC10631547; doi:10.26508/lsa.202302230)
Supplement: Supplementary file 12 [file LSA-2023-02230_SdataF6.xlsx]

## Sheet: 6A
	siNT	siDCAF14	siCDT2	siDCAF14 & siCDT2	siNT MG132	siDCAF14 MG132
	1.0325	1.08065	0.817746	0.850467	0.949074	0.918251
	0.954545	0.942478	0.805147	1.15183	0.70217	1
	0.890196	0.799087	0.874294	1.042	0.763158	1.18238
	0.969432	0.620596	0.856	0.894253	1.07207	1.06237
	0.991511	0.589416	0.776786	0.896761	0.814889	0.462671
	0.847312	0.758967	0.795082	0.873606	0.82343	0.908898
	1.04	1.2052	0.896373	0.869898	1.13759	0.867378
	1.06654	0.714607	1.03403	0.678487	0.87037	0.711864
	0.817726	0.553506	1.04692	0.849153	0.932749	0.713978
	0.883721	0.863124	0.988353	0.802536	0.798182	0.909465
	0.491892	0.653897	1.09464	0.888013	1.23469	0.772837
	0.980392	0.597333	0.765957	0.930456	0.910026	0.912556
	1.03859	0.571212	0.850325	0.913907	0.822967	0.511494
	0.742664	0.623327	1.06046	0.842384	0.70922	0.678138
	0.93575	0.583624	0.947464	0.89548	0.69246	0.712687
	0.912732	0.932302	0.512346	0.673647	0.504405	1.12772
	0.936484	0.565774	0.539394	0.740876	1.18919	0.737319
	0.594549	0.701149	0.517891	0.643373	0.68267	0.489796
	0.496195	1.075	0.72467	0.635704	0.819172	0.925408
	0.826685	0.665306	0.923773	0.79845	0.877221	0.94152
	0.97166	0.52605	0.855046	0.588489	1.05179	0.664399
	0.922383	0.834746	0.872727	0.660596	0.913876	0.969492
	0.9869	0.531729	0.922607	0.79784	0.993548	0.760911
	0.643154	0.75082	0.862471	0.51824	0.865526	1.09867
	0.796875	0.646177	0.898947	1.00958	0.98004	0.745995
	0.987526	0.480687	0.521822	0.99665	0.909091	0.587302
	0.808	0.510121	1.0683	0.529148	0.893827	0.862069
	0.894081	0.533532	1.0744	0.856155	1.1241	0.667482
	0.786604	0.524366	0.849372	0.913706	0.670968	0.906504
	1.04222	0.546789	0.908377	0.772657	0.81402	0.742729
	1.06853	0.622222	0.963351	0.78508	0.635403	0.86918
	0.95614	0.613153	0.751773	0.680529	0.759443	0.801865
	0.888224	0.626866	1.00429	0.906566	0.886598	0.978896
	0.862661	0.660377	0.542218	0.658574	0.876	0.630027
	0.833929	0.529688	0.936019	0.685606	0.881226	0.934783
	0.75	0.568221	1.04826	0.795455	1.05696	0.566781
	0.89083	0.55315	1.09259	0.771499	0.811024	0.527344
	1.05689	0.602174	1.06856	0.784832	1.00551	1.1655
	0.923077	0.59824	0.766154	0.856884	0.97878	0.753521
	0.935285	0.65679	1.1	0.748988	0.908511	0.640523
	0.643154	0.462406	0.528302	0.722826	1	0.525316
	0.726006	0.497826	0.865724	0.767528	0.82491	0.519672
	0.788939	0.672686	0.855469	0.626617	0.929379	0.90676
	1.04265	0.562823	0.933775	0.937326	0.809735	0.785024
	0.904031	0.692671	0.902703	0.753036	0.56	0.635401
	0.918794	0.646245	0.855738	0.47449	0.695324	1.33333
	1.01927	0.430131	0.931416	0.81058	0.820136	0.665944
	1	0.670476	0.757515	0.59607	0.972678	0.52973
	0.981865	0.725146	0.955466	0.722986	0.826531	0.678776
	0.832877	0.769231	0.862024	0.74397	0.925	0.755319
	0.926768	0.607807	0.909871	0.945161	0.865337	0.761307
	0.923077	0.686456	0.977974	0.873134	0.846369	0.731034
	0.855501	0.563177	0.860182	0.620828	1.06908	0.801688
	0.964371	0.594891	0.890244	0.622912	0.704787	0.677966
	0.897603	0.564039	1.04612	0.680451	1.07143	1.0572
	0.958549	0.600923	0.885764	1.09429	1.21222	0.901734
	0.781746	0.581152	0.933045	0.77342	0.819549	0.835052
	0.996124	0.576419	0.490305	0.928416	1.02381	0.71345
	0.941606	0.427996	0.948052	0.959036	0.88535	0.746032
	0.952381	0.587242	0.998353	0.918963	1.0452	0.614737
	0.924125	0.64252	0.851441	0.636364	0.94026	0.737349
	0.832647	0.585145	0.859287	0.796396	0.980088	0.755656
	0.994083	0.488294	0.992832	0.780741	0.766544	0.942149
	0.779979	1.07264	0.757724	1.06501	0.91236	0.650735
	0.996055	0.564829	0.851986	0.853571	0.647436	0.579798
	0.597809	0.621934	0.857143	0.800885	0.514477	0.702544
	0.932229	0.554965	0.767145	0.935484	0.787565	0.670124
	1.00763	0.692841	0.873362	0.872165	0.93733	0.783929
	0.961995	0.59127	1.1726	0.730375	0.851662	0.893939
	1.04364	0.522267	0.805398	0.991354	0.574939	0.755906
	0.888454	0.67767	0.872624	0.627368	0.753333	0.758278
	0.985267	0.487129	0.870841	0.6173	0.597162	0.986971
	0.894495	0.602649	0.807356	0.661355	0.675524	1.00785
	0.89083	0.507527	0.885274	0.998353	0.877828	0.90553
	0.821168	0.798165	0.897485	0.891253	0.631218	0.896552
	0.679764	0.574097	0.878505	0.67953	0.694253	0.624288
	0.51766	0.554278	0.570323	0.586885	0.608997	0.843691
	1.00204	0.671343	0.793706	0.763027	0.88006	0.782927
	1.05785	0.829485	0.946809	0.661258	0.711779	0.852321
	0.924959	0.839117	0.902098	0.725664	0.81317	1.00676
	0.947489	0.522046	0.883929	0.794118	0.448733	0.821176
	1.05696	0.604043	0.933333	1.01437	0.661017	0.819897
	0.829787	0.595142	0.696903	1.06857	0.771144	1.112
	0.526126	0.788204	0.968023	0.978852	1.05977	0.792411
	0.926675	0.772806	0.863014	0.911765	1.0969	0.818408
	0.963636	0.80791	0.888438	0.509434	0.850909	0.977671
	1.02532	0.607383	1.05143	0.708273	1	0.822622
	0.872818	0.906195	0.959002	0.750865	1.38624	1.03618
	1.11012	0.676271	0.89781	1.07273	0.768692	1.07707
	0.785088	0.551587	1.10544	0.918067	0.734059	0.859694
	1.05185	0.591652	0.907449	0.829876	1.17419	0.600655
	1.02727	0.541231	1.13712	0.955357	0.887324	1.0984
	0.898833	0.701531	0.997187	0.647355	0.622449	0.971751
	0.794411	0.585421	1.03577	0.815315	0.781629	0.782895
	0.993631	0.661593	0.82087	1.06749	0.923077	0.970745
	1.04896	1.11335	0.92602	1.02174	0.904255	1.0774
	0.857948	0.520626	0.829457	0.522551	0.676026	0.729604
	0.888128	0.528139	0.426211	0.651596	0.864261	0.603524
	0.901582	0.654479	1.02524	0.566731	0.977143	0.583732
	0.955823	0.629938	0.987784	0.78	0.86413	0.513514
	1.01142	1.23426	1.00935	0.857466	0.698473	0.821244
	0.964103	0.848168	0.796163	0.446809	0.878505	0.801575
	0.824945	0.490982	0.912029	1.18887	0.914179	0.633562
	0.801269	0.611475	0.665	1.05298	0.802174	0.73955
	0.462185	0.807107	0.616867	0.915832	0.688797	0.768116
	0.704545	0.474797	0.923894	0.923457	0.679104	1.03395
	0.889925	0.641071		1.00838	0.784615	0.859012
	0.873626	1.21065		0.759577	0.942509	0.644991
	1.08133	0.667241		1.04251	1.2659	0.95966
	0.521625	0.550617		1.04167	0.802682	0.932897
	0.500571	0.467466		0.972527	0.932024	0.739198
	0.536953	0.659271		1.17052	0.857798	0.841071
	0.764901	0.610101		0.961644	0.776062	0.683636
	0.813747	0.475104		0.394286	1.35135	0.81058
	0.740795	0.53451		0.5961	0.735099	0.622112
	0.852113			0.485014	0.923529	0.720307
	0.775974			0.569536	0.817797	0.735632
	0.416126				0.924051	0.856934
	0.832359				0.813253	0.537585
	0.487977				0.698355	0.650396
	0.997537				0.656566	0.754875
					0.869634	0.703529
					0.988072	0.742268
					0.779335
					0.743741

## Sheet: 6B
	siNT	siBRCA2	siCDT2	Co-dep
	0.743169	0.73851	0.786517	0.531088
	0.973333	0.805755	0.837234	0.520386
	0.643735	0.898795	0.745363	0.540741
	0.872685	0.767658	0.664165	0.588639
	0.8591	0.65283	0.576375	0.50519
	0.7506	0.869029	0.495362	0.654156
	0.786385	0.877193	0.627832	0.586957
	0.830224	0.745192	0.710526	0.570827
	1.05797	0.749665	0.551978	0.462396
	0.820604	0.889558	0.688103	0.632054
	0.90625	0.695724	0.784223	0.356598
	0.810502	0.903052	0.9	0.468798
	0.781915	0.675229	0.975884	0.609091
	1.1927	0.63649	0.800493	0.532438
	0.813793	0.662269	0.904494	0.502247
	0.908879	0.818681	0.711201	0.364407
	1.13092	0.735043	0.987539	0.587931
	0.621311	0.864198	0.891496	0.510453
	0.787879	0.866554	0.690058	0.590698
	0.858252	0.75	1.22886	0.608696
	1.05229	0.860075	1.94271	0.463309
	0.970674	0.867647	1.31532	0.473684
	0.90724	0.671028	0.911688	0.608374
	0.904762	0.797009	0.86729	0.615385
	0.818182	0.805778	0.623877	0.615385
	0.785171	0.782534	0.875	0.397351
	0.80167	0.835759	0.94499	0.309211
	0.663774	0.796848	0.968647	0.485095
	0.764317	0.702359	0.618483	0.460048
	0.647906	0.34492	0.736318	0.441452
	0.815668	0.441413	0.639719	0.423188
	0.661605	0.360681	0.563855	0.446115
	0.909524	0.359259	0.59542	0.466125
	0.618454	0.546875	0.626943	0.335453
	0.737313	0.602102	0.720648	0.388736
	1.05495	0.599749	0.734828	0.458265
	0.869074	0.52584	0.921811	0.454389
	0.754545	0.517609	0.864499	0.67735
	0.897756	0.487136	1.47857	0.876168
	0.638989	0.416828	1.01617	0.721582
	0.669663	0.731544	0.964151	0.704782
	0.905308	0.396573	0.895918	0.710351
	0.963675	0.482227	0.901515	0.717647
	0.808799	0.419034	1.00342	0.756522
	0.974943	0.524116	0.740642	0.486072
	1.10622	0.371758	0.805846	0.670711
	0.842348	0.347023	0.616525	0.534959
	0.645621	0.487427	0.65844	0.522727
	0.526786	2.20988	0.758857	0.694366
	0.771208	0.521512	0.559184	0.612565
	0.94856	0.582192	0.64386	0.497842
	0.71875	0.392694	0.784615	0.689119
	0.605442	0.518395	0.78185	0.440984
	0.783186	0.453571	0.740514	0.369668
	0.828283	0.482063	0.792941	0.491828
	0.873106	0.422998	0.683284	0.563946
	0.697959	0.543478	0.884932	0.635317
	0.870841	0.416667	0.656542	0.49328
	0.728972	0.485597	0.609137	0.481224
	0.986696	0.36302	0.683746	0.895052
	0.978632	0.223154	0.791444	0.981771
	0.763209	0.362676	1.0805	0.549749
	0.815068	0.483356	0.620737	0.688612
	0.782753	0.560669	0.991684	0.454762
	0.835165	0.517367	0.874275	0.530278
	0.85206	0.213772	0.953804	0.667426
	0.79	0.51875	1.00699	0.443503
	0.814969	0.514634	1.05219	0.48209
	0.708589	0.451493	0.756278	0.739583
	0.913706	0.387097	0.853503	0.725286
	0.867841	0.334091	0.549598	0.682692
	0.691176	0.501506	0.738179	0.64786
	0.714286	0.537374	0.83558	0.629938
	0.751527	0.388889	0.864469	0.747624
	0.747449	0.537374	0.906355	0.692994
	0.57561	0.530973	0.923457	1.41358
	0.77336	0.48423	0.760383	0.759473
	0.797386	0.60199	0.820681	0.796364
	0.810811	0.366714	0.626391	0.802632
	0.900498	0.591093	0.872538	0.547771
	0.778218	0.481879	0.913223	0.636076
	0.673701	0.498771	1.26531	0.664855
	0.819209	0.720307	0.980843	0.717112
	0.842832	0.598499	0.952	0
	0.591966	0.354	0.785987	1.05606
	0.787529	0.421731	0.910931	0.540295
	0.609929	0.583174	0.651965	0.820437
	0.927176	0.596803	0.886313	0.987179
	1.3615	0.499187	0.880698	1.17857
	0.732759	0.542636	0.981383	0.766147
	0.794045	0.510949	0.889323	0.814
	0.856098	0.575503	0.657534	0.590998
	0.802885	0.4122	0.910804	0.766478
	0.715517	0.483165	0.579324	0.553285
	0.841907	0.663657	0.707345	0.636842
	0.806561	0.425829	0.795759	0.411367
	0.873381	0.491228	0.716387	0.677831
	0.785441	0.532828	0.9117	0.640152
	0.887097	0.442553	0.79257	0.620939
	0.840764	0.535	0.678571	0.511161
		0.509434	1.19651	0.545455
		0.428986	1.27972	0.602294
			1.18126	0.395218
			0.794985	0.282998
			1.04688	0.549902
			1.08696	0.426531
			0.873057	0.480159
			0.683219	0.474483
			0.990132
			0.687382
			0.719745
			0.87931
			1.61917

## Sheet: 6C
	siNT	siDCAF14	siCDT2	Co-depletion	siNT MG132	siDCAF14 MG132
	1.12271	0.727273	0.682281	0.798507	0.784841	1.01969
	0.989276	0.780781	0.635135	0.845481	0.723032	0.938931
	0.884685	0.721168	0.856164	0.630072	0.758621	0.844776
	0.757469	0.663043	0.929742	1	0.821002	0.866817
	0.942222	0.708683	1.01858	0.768817	1.01852	0.739024
	0.651163	0.708589	1.02948	1.20641	0.728767	0.76092
	1	0.718812	1	0.68764	0.910053	0.843173
	0.827789	0.879552	0.759067	0.969863	1.08307	0.960486
	0.732265	0.791789	1.0961	0.621277	0.953425	1.37556
	1.00871	0.861199	0.834112	0.788644	0.968109	0.864139
	1.0271	0.819018	0.949495	0.907268	0.752827	0.703518
	0.977901	0.714634	0.924242	0.931765	0.869565	0.823875
	1.04132	0.784504	0.526961	0.929114	1.02128	0.978022
	0.945736	0.77284	0.772603	0.834808	0.908333	1.06007
	1.08025	0.716695	1	0.865741	1.1358	1.23462
	0.789189	0.588235	1.06587	0.729508	0.862797	0.91344
	0.897727	0.533049	1.13777	0.867978	0.86031	0.954869
	1.18923	0.77809	0.712662	1.07388	0.915816	0.617312
	1.1495	0.751381	0.97093	0.827027	0.795031	1.03588
	1.01635	1.22993	1.04034	0.855634	1.06045	0.663768
	0.738579	1.00271	0.776699	1	1.04032	0.813953
	1.05797	0.588448	0.944672	0.953704	0.838631	0.923077
	0.56042	0.82866	1.02671	0.871585	0.99345	0.751121
	0.889813	0.75	0.819209	0.965657	0.875527	1.14425
	1.03652	0.669329	0.807692	1.22222	0.958861	0.867647
	0.724796	0.544348	0.462299	0.89185	0.898058	0.957627
	1.00968	0.651888	0.868154	0.978528	0.852547	0.744745
	0.526185	0.643836	0.939709	0.913793	0.954023	0.823529
	1.00673	0.770859	0.90927	0.841667	0.850633	0.788406
	0.860619	0.503695	1.29367	0.860324	0.823383	0.957865
	0.942721	0.769737	0.722736	1.02535	0.830898	0.89759
	0.87239	0.537246	0.556222	0.970976	0.922607	1.02156
	1.02613	0.75378	1.19313	0.791768	0.952255	0.803008
	0.868235	0.829837	1.2079	0.934037	0.804805	0.963542
	0.727763	0.824786	0.770428	0.989664	0.906915	1.20745
	0.923729	0.71734	0.956098	0.944591	1.06223	0.850202
	0.792507	0.744337	0.667311	0.993711	1.04225	1.0495
	1.22449	0.698225	1.05419	0.852874	0.834171	1.21895
	0.884498	0.435897	1.13258	1.19099	1.03351	0.973392
	0.771562	1.11598	1.45957	0.802306	1.02696	0.978474
	0.935268	0.915663	0.93913	0.84879	1.13402	1.20661
	0.696629	1.03351	0.971319	1.20724	0.784029	0.972789
	0.901042	0.547809	0.796943	0.879828	0.650794	0.658182
	0.854251	0.70123	1.01599	0.897233	0.921536	1.18269
	0.94186	0.702857	1.04647	0.829322	1.1161	0.971429
	0.802899	0.579775	0.877686	0.957895	1.22823	0.944828
	0.773067	0.720841	1.2432	0.9856	0.848837	0.702882
	0.923237	0.725714	0.845361	0.824859	0.904918	0.940678
	0.915816	0.840868	1.17017	0.757106	1.02683	0.748387
	0.904891	0.546025	1.09051	0.930962	0.820051	1.1682
	0.816367	0.763605	0.890446	0.780928	0.813916	0.939314
	0.701493	0.792754	0.987864	0.741294	0.75	0.956772
	0.957386	0.576227	0.967742	0.696429	0.62963	0.771084
	0.94198	0.486781	1.14652	1.05277	0.979798	0.940594
	0.753456	0.601852	0.743802	0.959716	0.995495	1.19337
	0.939706	0.645985	0.936306	0.807522	0.97271	0.896476
	1.02851	0.618644	1.02794	0.825893	0.772727	0.922353
	0.965986	0.63125	0.81044	1.00219	0.861607	1.12195
	0.810445	0.581448	1.06676	1.01675	1.06583	1.02217
	0.890302	0.720513	1.04843	0.94469	0.906158	0.646277
	0.813291	0.516461	0.886364	0.755411	0.852083	1.10805
	0.969125	0.863271	0.844944	0.821826	0.943902	0.993289
	0.839458	0.438849	0.914729	0.622222	0.941896	0.971751
	0.967105	0.722603	1.07278	0.707646	0.929907	0.862981
	0.699746	0.430599	0.969737	0.535032	1.03081	0.83526
	1.03096	1.16918	0.990588	0.850129	0.84596	0.88587
	1.09709	0.628141	0.981053	0.808219	1.17799	1.01024
	0.932615	0.666667	0.920074	0.638264	0.935282	0.803313
	0.920918	0.569328	0.98946	0.938028	1.1003	0.707944
	0.77305	0.766773	1.10922	0.849412	0.9	0.785388
	0.970179	0.650259	0.855046	1.38764	0.673647	0.693798
	0.858209	0.743468	0.954617	1	0.822695	0.859813
	0.753864	0.540284	0.931868	0.858051	0.786325	1.07558
	1.18307	0.646575	0.858447	0.908847	0.779553	0.839286
	0.800659	0.544811	1.16	0.746102	0.860697	0.758
	0.866516	0.590164	0.795359	1.02312	1.11409	0.875
	0.84261	0.642166	0.967366	0.849315	0.833333	0.803456
	1.17067	0.874286	0.785047	1.07279	0.903162	0.700565
	0.744361	0.790698	0.537061	1.12785	0.853909	0.88685
	1.10312	0.615054	0.926864	1.03595	0.781609	0.77971
	0.95583	0.440823	0.904639	0.931319	0.795402	1.14583
	0.803838	0.701754	1.36655	1.03918	0.743202	0.802
	1.05793	0.678019	1.04398	0.889952	0.728365	0.807229
	0.917333	0.607345	1.04106	0.764535	0.759524	1.08649
	0.829457	0.656325	0.68764	1.04305	0.862816	0.666667
	0.852174	0.70398	1.05556	0.770833	0.786	0.796407
	0.926941	0.79403	1.04378	1.14856	0.942574	0.882813
	0.808081	0.619048	0.86653	1.02551	0.938095	0.609929
	0.854812	0.806818	1.27508	1.11491	0.916923	0.712
	0.94	0.875989	0.780847	1.04372	0.855649	0.7952
	0.949761	0.601547	1.02703	0.866426	0.862779	0.616103
	0.890411	0.74581	0.891089	0.807018	0.941088	1.20902
	0.959811	0.708434	1.01152	0.979021	1.18235	0.941772
	1.032	0.691099	1.14958	0.825858	0.84985	0.944712
	0.928349	0.577491	1.07324	1.45047	0.797078	0.908108
	0.919571	0.447479	0.895714	0.48784	1.01159	1.12076
	0.951429	0.83642	0.861357	0.97065	0.727417	0.969136
	0.911672	0.852804	0.969305	1.00746	0.82684	0.858779
	1.18156	0.945876	0.785558	0.82505	0.965879	0.719212
	0.922897	0.901053	0.707447	1.13793	0.719192	0.834483
	1.09786	0.657289	0.939948	1.14776	1.02621	0.804924
	0.944649	0.669611	1.18407	0.9	0.88651	0.976247
	0.826087	0.720379	0.803874	0.91411	0.652055	0.808354
	0.930199	0.672673	0.806071	0.863714	0.762009	0.822289
	0.875989	1.29191	1	1.0613	0.799136	1.00261
	0.991667	0.435593	0.969365	0.798762	0.78714	0.942724
	0.847007	0.902913	1.02876	0.919926	0.878788	0.477612
	1.11786	0.754875	0.926267	0.958435	1	0.430108
	1.03015	0.820189	0.861111	0.943425	0.795789	0.604418
	1.03951	1.20506	0.807229	0.954774	0.711538	0.509213
	0.916094	0.631841	0.85553	1.12718	1.11364	0.484277
	1.09556	0.760989	0.725524	0.929825	1.11316	0.464223
	0.776765	0.757202	0.836918	0.859873	0.934286	0.357233
	0.777429	0.754658	0.462279	0.616085	1.03872	0.830189
	1.0201	0.573363	0.714876	0.604478	0.79223	0.861538
	0.82243	0.583864	0.563665	0.89886	0.800926	0.59919
	0.99373	0.727711		0.608483	1.15236	0.582258
	0.819549	0.750636		0.454545	0.755682	0.558473
	1.07419	0.807808		0.380597	0.900256	0.666667
	0.983759	0.724832		0.528571	0.730594	0.602469
	1.04775	0.63895		0.385526	1.17771	0.629568
	0.979508	0.794721		0.434564	2.35636	0.650699
	1.03053			0.34555
				0.511364
				0.495562
				0.678571
				0.366279
				0.68125

## Sheet: 6D
	SET8					CDT1					p21
	siNT	siDCAF14	siNT	siDCAF14		siNT	siDCAF14	siNT	siDCAF14		siNT	siDCAF14	siNT	siDCAF14
	4.785	11.4175	14.9875	32.5233		10.3067	5.94667	13.1858	9.23333		12.8667	4.28833	6.8325	18.8075
	12.1992	7.89833	16.2842	10.7033		8.94583	5.02917	12.4533	13.2367		23.4642	3.48833	12.7725	10.6367
	10.8233	17.97	16.3467	11.3283		12.675	21.6842	11.2717	22.5183		10.0942	9.96917	7.20333	11.3192
	16.2925	5.9425	17.1908	15.8683		8.0925	7.50917	7.19417	11.9125		12.1008	8.23917	5.55083	23.0542
	13.8825	7.68583	16.9342	32.6317		9.87417	8.48167	9.98583	14.4908		6.7125	4.79167	5.4875	14.0833
	16.0583	14.7717	18.6792	22.1542		14.6117	20.42	12.085	9.86167		7.45167	8.96583	13.8417	8.52833
	7.36333	14.1717	13.5942	23.3458		14.2192	10.3108	4.52917	6.94917		16.2442	6.4575	6.13417	17.895
	7.84667	16.0842	17.35	26.1567		9.65667	9.36	15.635	14.3683		15.3425	8.04583	8.74667	11.0642
	8.54083	12.1292	20.635	17.34		16.435	4.7875	11.8708	32.3175		16.5767	9.0625	10.3642	13.2892
	13.9942	11.8925	12.9042	17.525		11.5533	6.9175	13.785	12.4925		7.4875	8.25667	10.215	17.71
	6.85	11.1525	16.8575	18.9792		9.23917	10.225	12.6133	25.6208		7.86333	3.28	6.51333	18.5233
	17.6892	7.81667	16.4158	23.515		5.5975	6.8275	8.88083	49.5475		4.27083	6.32	4.32083	15.1725
	10.0775	20.5642	10.435	8.81417		4.0425	11.2908	4.72	23.4783		8.19583	8.6525	12.1883	11.6417
	18.4583	4.6375	13.8675	20.0458		11.2708	13.8967	12.0117	15.215		18.5617	8.73333	13.8525	10.7617
	14.845	9.25417	6.27667	28.86		7.07417	16.2983	2.09417	5.76583		14.6125	6.95417	12.01	27.0133
	3.26	10.9575	20.365	24.2233		12.3075	6.8975	10.625	9.9525		12.4992	5.03833	8.99583	21.9683
	9.76833	7.49583	16.245	25.09		10.905	8.26167	7.8975	18.9292		11.4633	6.1525	3.53833	14.7142
	5.66167	8.93667	10.3092	10.645		4.57417	9.04417	16.3492	17.8175		16.1567	9.25833	9.88	11.2875
	14.3725	11.2083	16.4625	31.2733		11.72	7.39	14.0142	36.11		11.9025	4.51833	7.80333	34.4092
	18.0483	8.65	10.5283	17.5		5.23833	9.14583	7.77917	5.03417		11.0525	10.7758	7.545	26.6233
	15.4692	3.775	16.5467	27.1467		6.5775	10.6675	11.7858	16.2633		19.4425	8.82167	12.7483	2.84833
	11.4833	14.5533	17.7783	27.5492		14.725	4.5825	4.49083	23.0708		10.5442	5.59583	7.79833	13.8525
	15.2975	31.8442	17.5942	24.8083		10.1483	6.71583	5.07917	18.515		11.0925	9.41667	10.6033	17.2817
	12.7892	21.1992	11.065	21.5183		4.04	5.30583	3.805	14.7042		16.4375	3.42917	16.2758	4.15833
	17.48	54.4	8.865	21.1583		11.0808	7.66667	8.785	25.4783		18.2	5.45917	3.41917	19.8375
	17.3525	14.3133	13.1717	20.2342		8.12417	10.5825	13.065	4.84667		12.5683	4.3	3.78417	9.595
	14.4308	74.375	13.5833	24.8417		2.90917	5.955	11.7267	28.5467		14.0117	7.61083	8.20167	10.815
	13.6533	15.7567	17.5767	24.2067		3.1375	7.75583	16.0958	30.3467		12.1633	9.605	4.4925	16.8433
	15.71	62.475	14.0625	19.8867		5.91333	5.8675	16.3633	9.89417		11.2067	4	11.6167	15.7817
	17.5292	44.7975	15.3733	29.8517		9.835	4.84083	7.00417	14.34		15.635	6.255	9.13917	7.30917
	18.3767	6.095	11.6642	37.1658		43.5642	6.8675	14.8525	24.41		16.2358	3.98167	5.03	7.83583
	15.4367	11.5983	21.3267	9.43		6.00167	12.5092	8.43667	9.15167		12.39	3.7025	10.1658	28.0033
	8.67583	13.5783	20.77	24.7317		6.11667	11.83	17.155	22.1558		14.0508	8.13417	11.55	11.9983
	20.6058	9.97583	14.3858	19.2742		4.345	9.3625	16.2192	5.89083		15.3342	3.2025	9.1175	13.3842
	9.32667	7.6675	16.3325	25.3858		16.9242	9.45833	16.1933	2.86833		4.33083	5.91333	7.26917	21.4525
	9.2925	11.0917	11.7525	18.4325		14.1158	10.075	13.9383	31.625		14.4292	8.07583	23.4192	11.8317
	4.29667	9.5275	15.1458	10.875		10.9242	3.74667	11.9167	15.5242		10.3175	5.82333	10.7467	12.875
	8.75	5.94417	17.4308	29.3708		19.7158	4.7125	10.9908	7.385		11.0133	10.315	15.6533	15.22
	8.54833	12.4342	14.8858	11.4858		11.5867	11.6925	15.6033	31.6417		9.13833	4.68	12.125	13.5
	10.1542	3.3325	13.5083	18.925		5.63917	11.0083	4.70667	24.4958		13.1242	5.84583	9.57083	18.4058
	16.6533	2.91	15.5658	10.7608		10.1433	10.0775	9.90083	27.4883		14.6292	9.09333	15.155	15.1575
	16.4508	11.79	12.52	10.3608		14.5067	17.5758	16.5092	21.0958		14.8225	9.45167	13.08	21.1558
	12.1358	8.815	16.09	20.0308		12.6408	9.83667	9.79833	40.8133		15.155	6.51	14.0325	14.0242
	12.5917	9.25417	15.2517	17.8683		10.8975	11.6208	8.1875	33.4558		12.4517	8.92167	27.5792	16.5633
	15.2858	3.47833	9.77583	14.7692		14.0033	11.28	6.20833	25.1617		5.5325	10.4083	14.59	14.6908
	10.0858	4.90417	17.0167	14.1208		5.3475	9.94333	14.8575	18.1025		12.3292	5.185	17.0217	11.5658
	15.7542	8.32583	13.0325	10.9192		13.51	9.24333	13.68	18.015		10.1958	12.1608	12.8217	10.5317
	11.5192	9.28417	14.9233	20.345		5.8975	7.83833	14.2325	16.5867		21.29	6.46333	10.8158	6.93167
	11.3808	15.0575	13.7883	10.0792		18.0933	8.91833	14.7517	26.7533		17.0067	7.3575	16.1575	4.38417
	17.3817	9.93583	16.0608	15.9058		6.8875	6.26583	8.25083	30.9758		13.0533	9.005	15.6592	13.3242
	8.17833	11.29	11.5967	17.5092		24.6117	10.0817	15.4717	17.6908		14.0883	4.13583	11.5333	11.7867
	12.025	6.25	17.5258	22.5475		22.4117	7.84083	6.21	21.2858		12.3942	2.43417	12.5308	18.3617
	9.3725	14.9108	12.1692	16.6708		10.3008	9.38167	6.88333	34.3217		15.7842	7.88083	10.99	15.5333
	19.0792	10.1308	5.8875	14.4042		12.8167	8.91583	10.0608	3.9225		20.2075	4.9125	12.8425	18.8717
	13.0983	9.87167	15.2983	19.4125		16.7617	8.59417	17.0208	5.99667		12.7625	5.7475	6.2875	8.82667
	20.5708	10.755	13.6317	5.26833		11.5617	9.11667	6.3875	2.83917		12.6733	3.98833	13.4017	19.915
	15.14	4.00417	14.3717	15.2583		17.6733	8.9175	5.3775	20.3792		12.6225	8.35083	13.8575	9.73667
	10.27	3.74417	18.0883	22.7508		16.4758	7.56917	10.3808	29.9783		8.44167	4.07167	13.4583	9.94833
	10.3617	13.3558	16.4292	16.5342		16.2067	3.77917	15.0367	14.9792		15.7067	7.2625	15.2758	20.6575
	6.98083	12.145	16.65	15.2108		18.255	8.61667	8.95583	16.6642		19.8283	11.9875	16.0033	15.0483
	7.86667	15.025	5.4875	15.5758		14.8317	12.005	9.00917	14.6525		12.7567	7.88833	18.4833	15.1267
	19.2825	2.55	6.21917	19.6742		20.3842	7.24583	16.0067	10.8942		17.04	9.17833	17.6225	11.685
	12.0825	9.82167	12.5633	9.27667		4.73917	4.67833	15.11	14.5425		20.1625	8.74667	15.9775	24.3683
	11.7142	2.15	12.9183	16.2867		13.9633	5.18167	9.245	13.6725		14.1842	8.7925	15.8158	25.8733
	13.3575	7.66333	13.0667	9.76833		17.4783	12.6983	12.4975	4.5125		11.9583	8.42	13.5617	10.6517
	5.05	3.5025	14.8225	20.01		4.59333	9.2275	11.4083	30.1333		9.98333	10.1192	15.3117	14.0142
	13.7917	3.07667	10.3892	16.7717		19.6175	10.8358	12.6983	16.8325		17.5192	4.95917	5.21917	13.8308
	23.7267	4.99583	15.7133	16.4392		24.1683	5.63833	5.98667	17.9425		18.9358	7.16583	22.255	10.2842
	20.4317	5.91917	6.2725	13.6325		18.2717	5.33	15.0508	17.3525		14.1817	9.16167	19.8333	19.1617
	6.07417	7.14083	17.5042	12.5375		11.51	6.35667	13.4717	5.69417		7.63417	8.40833	23.7633	5.76333
	9.11417	13.0958	13.3725	21.6867		3.08167	6.45	10.95	9.57667		8.27	3.44833	21.6433	15.3092
	7.89333	17.0308	6.49667	17.8617		13.6	9.67333	13.3792	6.25917		10.4367	3.72	22.335	13.1467
	9.21083	14.3425	12.9883	18.0083		14.0608	10.765	15.27	61.1892		7.4	10.095	13.4517	8.5875
	12.3975	26.0683	11.25	12.9967		16.4508	8.30833	16.31	14.5142		23.6717	5.54667	23.4658	18.4908
	13.8692	4.215	10.3617	12.5125		22.2908	10.3775	7.52667	8.15667		11.0983	8.66667	15.1317	9.205
	19.4867	13.7842	10.7575	13.9058		12.1442	11.205	12.2408	13.6067		15.7675	7.7125	10.7292	26.805
	17.2467	4.51083	17.9425	13.75		5.785	14.4958	10.8425	6.9925		24.7092	11.505	13.0192	20.0133
	10.46	10.0608	13.9617	13.5325		5.36917	8.24583	9.88583	4.10167		15.0608	9.52833	15.275	18.5383
	12.2042	13.3033	10.5733	8.82167		22.4483	8.70917	7.79333	5.68333		23.2842	7.67333	18.8767	9.66083
	7.75417	12.5775	16.7	18.8283		5.95	11.68	9.48333	8.6475		15.1375	5.00167	13.9375	10.1275
	10.3367	9.5375	16.4542	18.0333		10.63	8.30833	8.45333	14.8683		5.51583	5.3375	19.5375	8.70333
	16.2025	7.15	14.0058	20.675		21.7217	4.95	7.04167	2.27917		14.5542	9.55083	15.2508	13.5283
	15.2033	7.735	13.865	12.05		11.9383	7.04667	5.67833	5.07667		9.20417	5.52	23.2142	5.25583
	8.92167	8.32333	4.65583	14.5333		12.2608	9.80667	6.63	4.26417		6.4375	7.26417	5.32083	6.65667
	13.4308	10.8158	15.6808	18.9433		11.6192	6.255	3.295	3.66583		16.865	11.1792	18.1133	12.9342
	16.7108	14.9083	7.40417	6.62833		11.3908	7.5175	8.05167	38.9217		21.3575	8.61917	7.23167	28.9633
	11.7108	7.65667	14.8092	7.16083		5.10583	6.66333	8.59667	12.6967		19.3808	4.15083	7.81583	19.2158
	15.0358	8.44333	15.4233	10.5467		11.3375	5.4025	5.2875	18.6708		5.40083	12.5983	8.23167	17.725
	11.0208	15.7275	14.9217	11.2917		6.22583	5.66583	14.0608	20.3517		5.78667	13.7308	8.38917	19.3517
	13.5275	11.2283	15.9767	11.8183		9.645	7.42833	10.7992	6.00667		4.7975	3.8475	12.5067	13.665
	16.6567	11.8275	18.5908	11.7858		19.235	5.1125	14.4325	15.8133		19.6175	9.965	17.8092	8.59417
	13.9725	14.38	14.0325	19.13		10.6667	10.9067	8.7525	6.68833		10.295	9.4175	15.5008	16.1017
	7.7	10.3725	13.6992	17.7783		13.6617	9.32917	13.3975	11.9558		10.8542	7.9275	6.90417	13.1908
	13.9792	9.1325	15.1375	25.2867		7.16583	9.73	5.57667	11.3692		15.7825	4.965	4.96	14.5433
	14.9175	8.84	13.4383	21.3675		8.51083	3.96833	13.4342	24.6458		19.0633	6.84083	7.20417	9.55417
	6.985	15.395	8.25917	21.4058		19.5617	8.68083	8.7625	22.5375		11.9292	6.02083	14.385	14.89
	14.1992	2.40167	7.44417	15.1742		9.98667	8.26583	13.7225	14.4117		12.23	11.4317	13.2467	12.3117
	15.9583	4.7375	13.2592	15.1525		11.4892	5.16333	15.2883	21.6125		12.4325	3.61583	5.49167	5.94333
	13.285	7.30417	17.2025	17.4008		18.3483	14.8825	4.99083	11.2108		9.6775	6.10333	15.2992	36.1617
	12.3167	12.0083	14.5575	6.82417		12.4842	18.7517	12.68	19.8825		15.5108	1.97917	18.6867	9.55417
	15.2875	10.2525	14.0158	17.9792		5.24083	6.31417	13.7908	3.36417		15.6692	6.055	12.5225	15.4717
	17.095	5.72417	11.5292	17.3842		10.9375	9.21833	12.0067	25.6625		19.1025	5.65167	15.1025	14.405
	11.6942	6.14083	8.41833	19.2683		4.40167	5.33333	9.885	3.71667		17.02	8.19833	12.5333	10.9808
	14.9883	4.37417	14.0758	17.1475		5.75667	10.8442	7.29917	14.4892		12.2383	11.0025	11.3542	8.46333
	17.5908	9.9975	9.11167	10.58		5.90917	9.83333	3.99917	6.84		13.72	9.4425	11.0775	13.3042
	10.4808	12.6892	9.65167	11.5358		3.45417	5.62	14.3583	11.5092		17.4558	3.78167	11.9367	21.6917
	14.475	10.4492	13.9283	10.8842		13.5975	8.73167	8.03333	15.3283		15.9858	9.48667	13.2817	19.86
	15.77	18.2275	16.2792	22.1675		8.69833	10.0625	12.8708	3.26833		11.3758	15.26	20.6508	22.9858
	11.3117	9.48417	10.615	13.5017		11.1725	4.90667	12.065	6.185		14.3817	9.45083	9.83333	35.9242
	4.9525	6.27333	5.26	11.9792		4.8775	13.6925	14.9783	19.5317		18.7875	10.3617	10.3517	14.2225
	13.44	5.53083	9.40917	22.0033		10.4308	6.32167	16.9617	19.4992		8.80917	10.4475	19.3092	11.13
	18.2458	4.27583	13.6883	12.5983		14.39	5.02333	14.5425	8.57417		10.9183	9.14	8.35917	18.3883
	15.965	5.825	11.9042	5.38		12.58	7.88667	10.0683	23.18		8.45583	13.0358	12.9308	19.9617
	13.6458	8.77167	16.0467	7.42		11.2583	15.7908	13.7658	37.0083		13.1692	9.31833	17.7108	19.9725
	8.27833	10.0875	13.9167	20.3317		3.29833	4.28667	10.345	13.0033		15.2817	9.62917	16.5083	44.2075
	6.96417	7.02667	9.09333	10.4567		14.8175	5.2125	8.72417	10.4608		15.9292	11.7325	17.4483	19.5875
	7.485	12.5567	13.7617	13.1808		9.7875	6.45583	6.12667	24.34		15.3692	9.00583	17.2267	9.38
	14.2908	8.06417	12.0442	17.21		7.57083	4.5625	8.4975	5.515		15.6267	9.37417	11.5242	10.3908
	18.125	14.0408	12.6892	13.705		15.3783	12.7183	15.5017	22.1667		6.14167	10.3467	4.90667	6.47333
	8.57083	12.4067	5.34333	18.3917		15.59	7.62167	20.15	11.5833		3.47833	5.005	16.6825	19.7583
	6.26333	13.2092	11.0808	6.0925		19.0342	5.51417	9.86917	35.205		14.1525	10.6625	10.7675	17.3158
	7.05417	11.0592	12.5375	15.2067		8.935	8.53333	10.6508	11.1458		14.5283	7.71083	14.8792	13.9342
	14.22	13.5825	7.17417	11.5867		19.6692	6.46667	15.9667	42.3942		10.2517	5.72167	8.76167	17.7342
	7.1625	12.0567	12.3825	12.6592		13.0475	12.6392	17.7483	7.71		16.675	6.34917	21.1483	25.8667
	10.1758	7.72917	9.57583	7.24417		17.7525	7.5225	14.5717	14.9467		6.77583	7.96583	11.175	11.7883
	5.97083	12.705	7.82	20.42		12.76	8.985	13.5858	28.1433		6.5975	9.93417	18.0675	23.6467
	13.7083	4.9625	7.30167	7.85833		16.55	8.3125	10.2667	14.8758		14.5017	6.99833	16.5067	15.78
	17.3042	5.76167	15.3917	13.4167		8.85	9.72917	17.4908	7.03667		23.7892	5.43917	14.6367	16.445
	10.5417	12.6575	4.405	12.5042		6.03333	11.2958	13.7233	3.60417		18.795	8.21667	12.8	19
	14.1892	16.5067	6.87833	10.2892		13.9833	8.96167	6.96167	13.1283		14.7017	13.1958	11.1267	6.39083
	15.9608	14.41	9.3175	16.7683		15.3058	4.0625	17.205	10.4483		6.66667	9.80583	9.97167	17.9725
	13.6567	18.3267	4.7275	11.3108		17.2975	14.0992	11.7742	23.9358		20.2658	8.65083	12.665	6.51583
	11.8317	13.7025	13.3158	8.75		12.655	5.05667	7.75	3.355		10.955	3.7275	10.6358	14.1258
	11.6192	14.6733	13.6008	10.47		15.4125	11.2117	17.0242	3.47667		13.22	10.7842	11.305	10.9142
	9.58167	8.9725	14.655	7.22333		13.2242	4.75833	12.9792	11.8183		16.6325	6.79583	12.0983	7.52167
	4.18	11.3967	12.6008	1.93583		8.04333	8.91333	12.1117	20.8542		4.42583	3.92667	16.9967	16.9725
	6.0525	13.3583	11.4208	8.27167		14.6083	18.2767	13.7625	20.805		13.5317	15.6258	13.3967	7.9725
	12.2742	13.8075	15.0425	27.8525		15.9992	3.61333	11.3067	18.3558		18.2575	4.01333	17.35	15.6183
	17.52	11.4092	7.74833	2.4425		14.9333	10.17	10.0608	16.3767		4.84417	10.34	6.45833	5.74
	8.53333	12.1708	14.1508	4.87667		14.96	12.665	19.2017	13.5167		15.7867	5.72917	10.6608	11.1042
	11.9567	8.84333	12.1942	10.275		6.64333	6.16583	8.97667	9.99583		16.0675	6.85417	24.1517	13.985
	6.72083	11.1392	6.38833	8.065		6.17583	11.0442	6.42417	10.9833		12.0075	8.32833	15.0267	14.6375
	12.1858	9.92917	12.055	11.6525		15.9658	11.1183	11.9075	12.5642		14.7083	7.69167	9.03333	6.61583
	13.4733	12.8033	7.52917	14.245		17.0033	4.80833	11.4017	25.9008		16.6742	8.44917	6.79083	14.0483
	8.81917	7.9725	10.4975	8.77583		14.4342	7.81833	4.98833	32.175		5.61083	4.54	15.5283	10.0558
	11.38	14.5467	13.6383	18.2358		6.3125	8.1675	9.98167	20.9492		17.7908	6.97833	6.36167	14.81
	12.4567	3.3825	15.7042	4.90583		6.36167	10.83	6.1075	12.7208		8.3325	6.99833	13.78	15.4717
	5.92583	2.53917	10.68	5.21833		15.6267	5.33083	16.5725	16.8		10.41	8.7525	12.7267	9.99833
	14.1117	9.48083	13.0817	12.2675		16.1467	15.1567	10.2992	19.1758		9.65917	4.1475	27.5133	14.835
	16.0808	12.3217	14.73	8.29917		8.52	9.58333	18.805	8.38417		20.7217	7.45333	12.2292	11.2308
	7.59583	5.065	6.725	7.5225		16.5608	3.70417	15.6583	11.1467		11.2283	4.845	8.7425	9.55167
	11.475	7.42667	13.2008	13.525		17.0142	6.77833	12.9875	11.4633		12.7908	3.74083	10.91	12.4225
	9.62417	7.49917	15.8125	7.8475		10.8233	9.20083	17.8733	8.80417		12.6208	7.45667	14.1358	13.7917
	5.5725	15	13.06	6.51417		17.4158	13.1117	9.84083	17.4633		8.5175	6.43417	8.5575	16.0792
	13.6117	17.8217	5.64	6.9175		18.4342	11.2667	17.2383	3.735		13.1492	6.32	8.44833	10.0742
	13.2717	19.0833	9.965	5.58167		8.59167	8.7225	16.3683	5.62167		13.1325	7.22917	18.5875	14.5992
	5.73333	14.6267	9.53083	10.3975		4.55667	5.22083	5.91667	17.8083		14.3158	5.60333	20.1717	5.74583
	13.8075	9.02	14.4358	10.9492		14.8358	4.62917	15.655	10.91		20.8875	6.81	5.8375	24.5325
	10.2567	4.91833	15.1025	3.7625		2.09	8.485	11.3117	25.9283		11.2675	3.80583	6.47	17.7217
	16.7875	13.2492	8.44333	13.1258		9.41917	10.1592	37.6583	12.3758		16.885	4.67167	12.5292	12.05
	11.9758	5.07917	12.9167	9.22583		5.34917	14.8492	5.73333	8.9075		12.9167	6.38333	10.6867	2.7025
	13.7467	9.70333	8.35333	9.11		3.84583	10.1125	5.27	7.2575		6.02417	5.03667	8.06833	7.91333
	16.8125	12.855	8.57333	8.08333		8.14917	5.10667	7.0275	9.53083		14.3242	7.34167	10.4058	7.225
	14.9017	12.99	11.6633	7.4775		26.5683	9.30583	15.5933	20.9758		10.8575	6.54083	15.9808	15.9042
	12.3833	13.0458	16.2942	10.0517		9.945	4.24167	10.4008	24.6733		17.5033	8.33917	20.7525	13.2842
	13.7983	13.355	14.1458	10.6475		10.8892	8.81167	14.2092	12.4892		5.785	4.35917	8.6375	9.93667
	15.3742	11.9683	10.1342	7.64083		9.5225	10.73	13.0442	14.7217		14.4175	5.47083	9.54	27.2558
	14.0842	13.5525	14.4958	5.20417		4.625	7.27917	7.96083	13.8008		21.9775	7.01667	12.9958	6.18333
	13.3875	5.2325	13.1492	10.1942		10.8175	14.045	13.8358	14.7917		15.0908	5.535	8.86	19.4783
	9.27333	9.36	7.62083	10.9008		12.6567	10.3275	8.18667	14.3725		16.6633	8.78167	14.8283	6.23
	11.8183	6.04083	15.9283	22.1808		6.70667	6.06333	8.26667	16.5533		17.7858	3.57167	7.67667	6.64083
	15.2817	6.16833	8.32583	8.42333		16.7558	7.295	13.5242	6.1625		9.29833	4.6	3.75333	9.86333
	6.925	10.26	14.2292	8.37833		16.6783	5.28667	12.6808	8.47		9.41	5.55083	14.3267	13.0325
	11.3217	8.2575	6.58833	9.35667		16.4692	9.83083	8.2525	10.0883		6.99583	9.27833	15.9933	10.3175
	12.3592	21.3075	7.1825	10.8083		11.3733	5.2575	11.975	4.8175		18.4375	7.73417	11.9	5.84917
	13.6783	13.045	16.7967	9.25		10.3417	9.3675	11.625	16.0967		14.145	7.2025	4.805	12.4808
	7.91167	13.8233	5.42	4.29667		18.1592	11.045	14.0908	7.78833		16.5792	9.24667	22.2125	10.3275
	13.0325	2.31333	12.6175	15.9158		10.7117	7.3925	13.17	14.935		11.99	5.53583	6.99	10.1325
	12.7275	16.0775	10.5475	4.515		13.8917	9.7425	11.4142	24.8783		9.36	9.91667	10.7733	18.075
	5.28167	5.965	6.15333	11.6783		5.02083	12.0325	12.48	7.94833		6.31833	9.65	14.455	5.16417
	3.53667	7.05583	8.3775	4.89667		13.6733	13.0367	8.88083	6.44833		17.4842	12.875	15.7008	11.8725
	11.3375	18.1617	12.5033	5.7725		3.3175	8.47	6.57	16.0867		19.765	5.905	8.9375	8.12083
	16.9225	17.56	13.0317	5.23583		13.7558	38.6442	12.5058	10.4192		13.5433	6.09833	15.915	10.8467
	6.87167	11.3875	12.935	7.07833		10.7825	10.8617	16.9358	6.7825		15.8508	7.36583	20.9817	16.2
	15.3408	4.8025	10.2067	19.245		8.095	9.44583	15.4442	4.28917		11.7108	7.72333	17.2675	6.0425
	13.8108	11.3467	16.305	7.31333		14.5433	8.95667	10.0908	7.55333		8.52	8.41667	10.0375	6.49167
	11.5008	15.4467	9.9875	1.87917		17.1375	9.15167	16.6417	6.10083		11.16	3.28583	15.7342	13.9967
	18.4542	10.1633	15.66	6.975		10.9592	3.44083	15.7517	4.35417		15.0283	6.96917	20.2667	17.5042
	4.51833	5.87	16.8958	21.0225		7.42667	11.125	17.3825	10.8392		3.9275	7.3775	7.41083	5.62
	17.6417	4.16	10.975	8.68833		2.50917	9.97583	17.48	10.4708		14.485	9.71333	9.93167	13.3658
	7.06333	12.1625	16.735	6.405		6.17833	7.09417	12.8733	4.95917		4.32083	11.285	5.87333	4.50583
	2.80917	13.5	10.12	4.35917		3.35333	9.04917	14.4617	14.2867		16.1708	4.23833	17.0783	7.74417
	14.6558	11.055	12.7175	8.64083		4.48083	14.3817	20.8308	21.7083		16.8233	8.8925	20.8425	5.6875
	13.4892	2.925	12.9667	5.7925		12.7508	12.415	17.6375	17.2658		13.8283	8.98833	16.5217	7.4625
	18.5692	3.61417	4.75417	8.71083		10.5383	6.9775	19.2783	12.9808		3.99583	4.0375	6.23417	2.59417
	13.6975	3.40583	14.5417	11.715		11.37	8.185	9.73167	17.195		13.47	4.00917	17.6675	5.54667
	15.8	3.70917	11.2458	7.285		4.68917	9.01083	13.9175	16.7192		16.715	11.2125	17.115	5.48667
	10.0592	3.5875	17.51	10.9967		17.3975	14.4592	17.2725	5.12167		12.4742	9.83583	8.23083	19.4392
	13.0042	2.39667	21.5283	4.59917		5.9325	7.1375	6.87167	16.53		10.0958	7.56917	10.2133	12.0883
	7.2775	8.08667	14.565	3.22		10.2475	11.9317	12.7817	3.93917		11.0567	8.04833	11.8975	16.1458
	14.165	4.37333	15.7067	0.91		17.715	6.92917	16.3533	14.9567		17.4908	9.62333	12.6583	14.3717
	17.7375	4.88667	12.9217	3.97833		17.0758	15.1758	12.4517	8.92583		15.5792	5.97917	10.6783	42.1925
	10.7375	9.61917	5.52083	3.15167		17.3492	8.86417	21.7283	7.69333		5.74917	7.0425	7.8575	17.7542
	15.6117	23.825	11.59	2.33		16.4267	17.7267	15.6667	15.9358		13.725	11.3533	5.47583	9.34833
	8.66167	6.63167	13.3242	2.7575		11.7083	5.59	15.4092	12.3442		12.965	6.98583	8.10167	15.2108
	8.09667	6.48417	15.0142	1.39667		21.1517	7.16083	16.0525	19.6117		12.8583	4.31917	5.44	11.2317
	5.8475	5.305	15.095	1.27917		15.4358	10.0358	13.8433	13.615		11.5208	8.05417	11.135	6.89417
	4.5525	7.62333	10.3567	2.11583		11.4983	7.61333	15.5542	14.13		4.43083	7.29583	14.2733	5.5375
	6.695	6.55917	15.4708	4.17583		14.8583	9.79833	11.0425	20.8883		14.5767	9.96583	8.105	8.3675
	9.93083	12.69	16.3517	8.09833		13.0967	8.855	17.6617	27.6533		9.96167	8.40417	5.31	6.81333
	14.7317	13.8008	19.5733	3.45667		12.8983	8.3875	20.33	13.4633		12.2217	7.215	5.88833	13.2475
	16.78	3.86083	31.7525	4.4325		10.1025	8.69917	5.05917	12.3933		9.42667	4.39083	13.6675	4.71333
	13.6708	2.62417	11.865	10.9342		16.5767	12.7308	15.035	14.9592		16.1558	4.45333	14.6017	11.2283
	15.0533	7.25917	17.3225	1.91333		12.0317	6.965	14.885	11.7417		8.0975	7.95333	7.86167	17.9067
	12.4692	11.375	15.3483	2.31583		17.1583	13.4833	17.0983	10.2875		11.0458	3.90167	11.9675	8.965
	11.4108	10.2275	11.9492	7.76333		11.3808	10.6242	13.5017	15.175		8.13667	8.26167	9.84583	13.6633
	17.7175	9.49167	16.0683	5.765		15.595	16.5992	16.325	4.21083		9.01833	16.2067	13.9558	10.6942
	10.9142	8.7325	11.9508	4.825		12.7208	13.8467	14.2708	11.1267		12.7308	2.75	5.23833	6.795
	11.3508	4.81417	10.1983	3.6625		13.25	4.94667	10.755	13.8608		17.2225	10.4367	12.4808	10.7783
	4.09417	8.59417	5.36167	1.53333		9.1025	4.4825	6.635	12.3592		13.6842	11.3942	15.4117	10.8042
	12.925	12.2142	13.4958	20.9075		15.6867	13.6258	12.2992	27.0733		17.9933	6.79667	15.8133	7.33667
	14.035	13.7008	9.57667	3.2675		16.9375	6.87083	10.9958	8.98167		16.3292	6.97083	3.71	54.8192
	11.575	10.2042	14.5867	19.7667		16.2625	13.9292	10.9458	6.3625		11.0342	10.065	11.5683	15.8583
	16.3075	6.60083	11.6633	20.8992		18.4617	3.40917	17.605	21.0717		11.7725	12.7792	14.905	8.50917
	9.29583	5.64083	13.3125	25.78		14.0333	18.2792	17.9108	5.835		6.86833	6.46083	6.94667	11.89
	14.1833	8.60583	12.745	34.6217		9.64333	9.55917	14.7592	7.65		18.4467	9.67	4.30917	11.8242
	14.5458	12.1308	14.4542	18.52		13.8967	3.02167	12.4283	15.0117		11.41	9.69333	7.6075	14.3858
	15.3042	9.54667	8.72667	22.4733		16.3292	11.2583	11.2633	14.8775		5.49	3.67333	14.8717	14.2783
	11.9433	9.86917	18.835	4.30083		17.865	8.5475	8.46917	7.135		7.19917	10.2983	16.5817	21.6667
	13.0592	7.59167	17.3825	17.985		10.6442	7.6725	20.91	12.4842		5.72	2.2275	7.02917	15.2275
	5.5575	10.1517	8.9325	7.40583		16.8825	7.8325	9.62667	16.8192		16.2983	8.15167	15.0675	10.2425
	9.28667	9.04917	10.4792	12.4017		14.7875	11.2483	8.73	4.31667		23.335	11.32	8.9125	14.8425
	15.1492	13.4433	13.46	41.33		10.57	4.965	17.5367	13.7317		8.51917	7.16667	16.4225	12.7583
	17.62	13.7225	8.8675	25.5683		15.2633	9.685	20.0467	12.9858		20.7275	11.5083	15.475	8.47083
	3.84833	4.3225	10.2842	33.6933		12.07	7.80333	11.7867	7.83		16.8533	8.92083	13.5575	8.4925
	6.48583	9.71833	11.8575	35.8192		11.1458	2.54167	14.0283	22.3392		17.9592	9.94417	13.2867	19.5275
	14.9758	7.39583	20.1217	29.2825		20.1517	2.51167	13.3383	14.0483		22.5367	10.5667	11.1417	17.1783
	14.4442	2.96417	12.7075	16.8208		20.3675	4.69917	9.02917	12.9808		26.1275	6.42167	11.4967	10.3442
	13.9492	13.0317	20.1692	13.5675		9.72333	14.6275	13.5125	26.1983		10.9817	9.72667	13.0742	12.8533
	6.60917	6.0525	18.6017	26.6708		12.9667	2.8925	19.8242	14.2542		15.5408	3.1125	14.8358	12.9092
	12.6933	3.79833	23.06	12.3		16.7783	23.75	6.17833	20.3725		15.7017	5.1825	11.7542	11.72
	5.8475	6.4125	6.91917	17.5267		20.8475	19.4392	7.555	16.6333		18.5117	4.94167	13.3242	15.41
	16.1358	6.81167	15.27	17.0033		16.5692	9.7975	16.3092	4.98917		18.0733	8.32	10.1458	11.1583
	11.0383	10.9967	6.3975	13.89		15.3258	12.2725	19.1675	4.97667		7.77417	5.28083	10.3575	11.1342
	22.2558	3.89417	15.2025	13.295		5.47833	13.4475	13.9758	14.955		16.4083	4.89833	8.2225	12.4392
	10.5942	15.3242	6.28833	12.01		10.3608	15.405	11.7608	7.25917		12.1233	5.065	13.2392	10.3483
	6.20167	12.8242	12.8983	10.7225		3.7625	3.66667	9.0125	6.62417		16.6517	6.23917	3.28917	13.43
	10.115	8.87167	17.8592	16.4433		5.09333	5.93333	17.5767	14.5617		16.95	4.475	8.46667	3.93417
	6.095	9.26167	11.1183	15.1442		14.3558	12.8108	13.6575	22.515		20.9583	9.11167	11.8992	23.9108
	12.815	10.3108	7.18	11.7767		15.7367	4.03917	11.3708	17.8375		10.735	7.12083	2.45	17.7633
	10.2158	9.72	5.63083	17.7775		9.1375	7.96333	19.9592	10.1458		10.9308	5.7025	11.7242	2.24
	11.1717	17.205	9.35333	18.605		13.2733	3.125	13.7958	13.8758		11.9667	5.01917	12.515	3.20083
	10.5258	4.895	8.83167	17.6075		8.215	5.88333	11.995	17.1042		20.5425	7.47333	9.295	21.5617
	8.905	16.7467	17.7467	14.645		8.44833	9.79833	13.7008	12.3117		11.6017	6.61083	5.22417	12.0658
	11.7867	13.5033	8.24667	8.60167		18.0392	11.6542	15.5708	9.99083		13.8508	3.47667	13.135	9.78417
	11.895	14.4017	5.9	6.77417		15.6583	8.20917	14.6575	16.8225		18.6183	6.64833	13.9692	13.7433
	11.3125	3.03083	15.4208	16.455		21.1117	12.0075	11.7125	14.9542		14.2467	7.165	9.57917	23.565
	11.8442	11.115	11.1258	23.9858		14.7992	4.19	18.88	26.6592		13.8925	6.10583	14.7008	18.0608
	4.50417	5.17	13.8558	15.8875		5.11583	8.07167	16.7758	18.0892		18.2875	3.2925	13.6333	21.1817
	5.73667	12.145	10.4767	6.97917		9.38917	5.8775	17.8442	14.7442		13.775	3.905	6.8325	10.1783
	9.8175	10.3208	12.0858	13.5308		3.41083	6.04583	15.5317	5.10417		18.2667	7.9975	8.69083	6.38333
	13.6467	5.87	11.2133	15.9133		20.3092	7.47667	5.23917	9.42833		11.8875	5.87583	10.415	10.2542
	17.1	21.3683	10.4842	7.85417		21.2675	7.21167	14.4275	18.795		18.8992	10.7425	14.3408	26.5842
	13.765	13.4358	14.3617	18.1725		12.195	3.53917	5.975	11.4583		14.4125	4.76833	9.62833	26.6292
	11.4625	9.85833	16.3242	9.26		29.8433	3.315	4.03667	18.2342		15.7467	5.88167	4.70167	7.34
	14.7708	12.6183	16.2633	10.9775		13.65	8.45	4.81667	13.5308		17.4967	6.36667	5.87583	5.31417
	3.1525	15.175	16.7383	8.65667		14.7083	8.14917	17.7808	12.3517		21.5417	4.86	7.07917	12.1492
	11.3075	4.75333	17.5808	12.7283		8.76833	7.81917	8.99	18.4767		17.9017	4.27417	12.8333	15.6667
	5.46083	8.77667	16.2708	4.68833		6.0975	8.71167	6.54167	21.9917		21.7442	8.25083	10.72	12.3675
	12.5508	10.6225	7.84	6.32417		26.8592	7.435	4.60583	26.5933		11.955	7.95833	11.5633	13.36
	14.8425	10.3917	12.4967	6.63333		16.9658	7.71083	14.8242	13.6325		6.24917	4.70833	9.02917	5.64167
	8.27667	5.80667	17.8067	7.16167		3.94583	3.10917	15.3025	20.6608		7.32167	9.715	11.3392	5.86667
	8.35667	16.8733	13.8058	13.9558		11.5683	11.5992	19.2808	14.8358		19.1758	11.4167	11.0683	6.45083
	13.1592	8.99833	18.7717	16.6067		29.2833	13.3792	15.0933	10.5308		18.15	8.37	7.66917	19.7917
	12.4358	18.3742	14.5658	17.5683		14.4292	3.4825	13.5875	15.06		10.5375	6.805	5.0425	8.69667
	8.05917	8.05417	12.3225	54.135		18.375	4.15583	16.4417	11.405		7.10083	17.3908	4.5225	12.8108
	17.7058	3.13583	10.4958	31.1758		17.4558	6.955	9.58667	24.1083		6.21667	11.1142	15.1325	9.63833
	5.23667	17.5233	9.8	17.3883		7.7575	8.0575	15.765	23.2533		10.7725	7.77583	9.93833	9.03917
	3.85917	8.25583	12.3175	14.6458		9.98333	7.50333	5.78417	10.5492		15.3108	5.6475	17.0142	13.6592
	12.3275	5.455	14.4833	17.5933		14.3233	9.77333	16.5325	19.4092		16.3292	5.28917	12.2833	8.37917
	17.4958	17.1708	8.9925	17.9275		11.4183	8.42083	18.5575	20.9025		9.16833	5.47833	6.85833	13.4125
	8.5625	15.6358	9.585	12.9575		19.94	4.36583	8.31583	20.19		10.725	8.49833	11.0425	12.9567
	8.24667	11.5717	15.3942	8.45417		10.5075	2.63083	13.2117	7.61417		8.40167	6.49583	10.685	21.3617
	13.5367	17.2567	15.13	25.2125		15.5567	15.4492	15.555	23.505		9.50417	6.12583	5.08833	19.945
	13.0858	8.10833	14.3708	12.605		12.6025	16.7117	7.13083	23.2883		13.48	6.74667	7.84083	14.4483
	10.24	8.6175	11.7417	17.07		9.42417	18.0983	17.7483	19.0158		8.7525	4.30083	7.6175	13.6533
	13.925	13.8017	13.3792	13.4367		14.5417	5.77917	16.7042			11.5675	6.67583	11.2008	13.7442
	4.075	9.9175	5.40333	13.9058		7.03333	5.01833	13.5642			14.4467	6.535	18.0167	12.1458
	8.6125	16.0333	13.4808	17.3617		8.4075	4.76333	15.2133			14.125	16.3658	11.775	10.4975
	13.0992	11.4533	11.6292	17.3083		15.8667	2.10667	21.3108			11.9333	5.75083	21.1083	12.0375
	11.9525	8.59667	14.67	15.525		14.8875	13.2808	14.2542			8.64083	7.8775	13.2667	15.0058
	9.75917	9.70833	14.4975	12.785		15.33	10.1008	9.2725			14.9567	4.9925	16.3475	16.8183
	12.4975	4.6875	16.9717	8.01917		17.5875	12.08	17.2367			21.8125	3.35667	20.0092	19.4525
	12.7825	5.19	9.87917	19.7392		6.3875	4.11083	10.9733			9.395	22.0708	10.5058	10.4292
	13.9075	12.69	15.0275	21.7725		11.4475	5.17333	19.4192			17.7675	6.49667	10.9117	19.8575
	11.1842	12.0442	9.93667	13.1142		12.1517	6.48	10.695			9.84417	6.76833	14.1667	11.8617
	13.0925	15.8458	11.3	18.9367		10.8283	4.15083	9.86			14.3492	3.48583	13.2208	9.4375
	9.92083	15.7208	9.83167	18.63		7.35	5.88667	10.8			11.3892	19.2075	11.6783	11.0292
	13.6667	7.41583	8.45667	14.0233		11.4317	7.075	15.0917			6.78083	13.4217	5.14333	7.03417
	12.6042	3.44333	11.8333	22.5467		8.08917	6.84083	10.2			7.53833	4.68833	10.0742	8.805
	15.8158	4.8425	10.1367	15.3608		10.6058	4.47833	14.1692			9.9925	4.90417	8.5725	7.66583
	11.1292	10.195	9.09917	11.5642		10.8342	11.1367	10.5592			9.475	10.3775	13.815	7.43083
	5.44417	11.5975	12.1375	18.4508		4.39333	7.68083	8.24667			8.36	10.4517	8.15333	8.74667
	9.33083	8.71417	21.885	30.2058		11.8442	5.27	16.3317			14.3192	8.74333	6.46333	5.07667
	9.8075	9.45833	9.1725	11.4817		5.28833	4.26917	15.0483			15.51	8.89083	7.90083	14.1492
	11.8642	5.88417	8.8325	12.5125		11.6358	6.775	8.365			17.1375	8.42083	13.3425	7.04167
	11.8775	5.99417	9.25583	15.4675		11.4142	8.25	14.2067			13.9108	8.3425	15.4133	9.435
	10.8917	12.1467	8.12583	9.5725		12.8225	5.73667	18.2267			13.5408	5.80667	14.5258	13.2933
	9.37	12.6492	22.1192	11.72		8.58167	7.635	19.3867			10.0217	3.3775	7.50083	29.5142
	12.1033	8	8.59583	17.74		12.9492	7.11	12.2808			11.7525	8.78417	13.4833	6.015
	14.2458	7.3475	8.88333	13.75		17.4867	17.7667	10.7992			10.9425	6.12417	5.7175	10.3475
	2.80083	8.08167	10.6883	15.1075		11.9825	7.81583	16.5975			12.3417	12.8483	5.57667	17.5642
	9.735	11.4225	13.0367	12.6983		9.8075	10.5358	19.1925			16.4825	2.71167	5.96333	9.08
	15.3667	8.3025	4.88083	11.8617		10.7425	9.30833	8.25083			11.4183	3.0825	5.3875	13.6567
	12.4017	10.8858	13.4233	19.3625		17.4933	14.8167	18.055			15.9317	7.50083	8.50667	7.89667
	3.04833	4.615	4.60667	7.83833		14.7492	10.0117	10.6967			17.4642	8.55667	10.3683	10.7933
	9.81333	12.5825	7.17417	11.5517		17.4525	14.3758	18.1133			12.3225	17.5117	5.8075	12.2775
	15.9283	4.78	6.57333	16.5958		12.4758	12.4483	5.45833			18.3742	3.54583	11.7425	11.7117
	15.9025	9.83167	11.3733	16.6633		14.5725	10.3367	11.5525			17.4083	8.34333	18.1492	15.6283
	16.4758	11.3233	9.64833	7.83083		16.8458	17.6667	7.83			11.835	10.5758	15.2875	16.2808
	8.45833	9.59917	15.14	18.1275		12.2592	3.45333	13.185			3.75167	9.09417	12.2283	21.1308
	15.6375	8.40333	12.3775	13.0992		17.4175	8.2775	9.46917			16.7942	6.06083	18.9267	13.4842
	11.745	12.09	5.23833	16.3058		9.18917	12.4908	15.4833			5.315	3.50083	9.60583	21.27
	14.5575	12.8583	12.805	11.3925		14.0267	5.22	14.2358			14.3667	4.67667	12.1583	12.1133
	11.6892	8.27417	13.3408	15.5242		8.6225	18.4108	15.3675			17.9267	3.11833	15.0675	8.71667
	14.715	12.5158	8.245	18.0975		13.6117	11.4467	12.9408			13.7425	5.535	11.2567	6.93917
	14.5392	9.30333	15.0483	14.7267		10.815	6.59	6.7475			7.47167	8.505	7.53917	11.2842
	14.6625	9.89583	11.8875	17.2617		9.9375	9.10583	12.2825			20.075	23.8283	9.75	8.10583
	9.35083	7.36583	12.4042	20.4917		11.2592	10.1842	21.4208			3.33083	9.88167	8.78167	12.0508
	14.695	11.29	12.5142	13.1108		18.0408	11.0375	12.6033			6.87417	4.79833	19.3608	7.32167
	20.635	12.7892	13.7683	16.3292		3.87583	6.84	10.3983			3.97417	8.74083	17.5683	14.4342
	13.2133	7.1225	17.4717	7.77833		4.8475	9.675	7.1675			17.3575	12.4575	12.8542	3.26333
	10.1442	8.44667	13.82	20.2142		13.9908	8.52417	9.30333			17.7525	7.37417	6.02167	12.2917
	13.1325	6.5475	10.505	10.7467		10.3808	6.7525	16.4617			19.92	10.1025	6.0325	23.585
	10.0092	10.1775	24.4192	14.4883		16.9708	6.89167	10.8742			19.6392	4.75	11.5133	13.6925
	8.83667	10.9225	24.5992	21.715		10.4783	11.79	8.44833			13.3842	9.5775	3.30167	14.2508
	5.6775	10.2308	8.77083	25.0183		11.7783	9.04917	8.65167			18.4908	6.51	12.415	7.56
	8.655	13.9433	9.07833	11.2525		17.2525	6.49917	18.5883			20.3817	7.86	10.6442	18.2292
	6.145	7.74583	9.55417	11.2317		15.3958	11.1092	13.7			6.89167	9.38417	10.345	16.0758
	7.2975	6.08167	11.7183	8.0175		5.51833	8.40333	12.3658			17.98	8.675	8.34	14.1367
	12.0592	11.3142	14.0583	14.5517		17.5342	9.96917	12.6917			10.4558	8.40083	8.73083	12.5117
	14.385	8.61083	8.905	20.6017		3.17917	9.7525	15.6142			14.6525	9.825	13.5083	19.6
	12.4308	8.30917	4.16167	4.33667		5.74083	9.69917	10.915			17.2033	12.1825	6.29833	18.7083
	10.4333	9.9925	11.2975	3.9225		17.3917		12.4483			6.5	9.53917	6.29833	14.4508
	8.9025	7.10833	7.4025	6.18333		12.49		13.9575			15.4542	2.80167	14.0467	14.3308
	7.74583	10.7283	13.4883	24.6267		14.8717		5.14583			9.46333	9.6725	12.1183	13.3817
	4.51417	10.5508	10.3158	30.21		9.205		6.11			19.6325	15.3517	8.9825	7.15417
	14.7525	3.41917	9.99583	23.1567		6.7275		12.3975			18.2842	6.8825	5.0475	13.9108
	11.4933	8.3575	11.8867	15.0433		11.7925		3.675			21.5558	7.99167	17.93	14.2825
	4.85583	3.49833	8.73417	14.1267		4.91917		3.54333			16.3975	7.80833	4.78167	10.5667
	6.23583	5.8625	5.65917	9.605		9.165		21.1817			15.95	7.7775	8.57417	29.7267
	13.7608	3.43417	10.4642	12.6092		10.3133		10.56			18.9208	11.7083	10.9617	16.83
	4.21583	4.30167	8.54	12.0458		9.79083		17.7508			13.0233	11.7317	5.67083	13.0275
	5.705	3.25	9.66333	19.8617		9.15667		17.2833			20.6717	5.0575	11.895	11.8183
	15.7908	4.76333	13.3167	11.7058		4.25917		4.1875			21.7667	4.50583	14.44	28.0825
	3.93417	7.33417	9.22083	15.7792		14.3125		6.93333			14.6017	8.36	13.3933	10.3867
	8.2075	8.10083	4.73917	11.1017		8.44417		12.9742			10.125	10.9533	13.9525	16.8858
	18.675	7.30083	12.5983	12.4233		4.56833		12.6075			18.0417	4.98083	3.985	11.9617
	7.97667	13.1808	15.2208	15.9658		10.7125		15.7183			10.6675	4.76417	7.67083	5.6975
	3.74083	10.0233	18.0833	6.08083		12.9575		10.6108			3.43333	10.8533	13.0633	17.1617
	13.0642	10.235	16.06	27.6217		13.5892		18.7858			17.4342	5.28	12.4733	16.6075
	12.5925	11.605	16.4908	9.8875		8.78667		7.80083			5.36167	3.51333	17.8958	12.0975
	12.8158	8.34417	16.6583	22.9458		9.00083		11.6742			21.2367	5.34083	11.6758	11.8783
	10.955	8.2525	8.90167	16.2358		5.43667		18.1567			14.2108	2.36583	9.27333	10.0392
	5.2275	9.67167	16.3425	26.9767		9.52417		9.97667			14.4417	6.44167	11.3208	14.9658
	3.58667	3.74333	4.29083	22.4608		15.0308		9.46083			20.3975	6.23667	13.21	16.4225
	12.0667	7.16167	6.7675	14.7158		5.3925		8.07083			12.9175	15.3492	6.70667	17.82
	16.6342	5.39333	11.4917	21.4017		4.99083		4.33417			14.6908	5.55167	15.4983	11.1008
	15.9608	7.26167	5.87167	19.8283		4.41917		20.0408			15.7617	10.3242	18.1467	10.6033
	6.8825	14.8842	11.3242	22.3842		14.6442		20.4025			11.245	8.03	4.07333	6.1875
	13.1942	4.88083	13.1025	9.53917		12.0225		10.3342			6.61083	8.5175	11.1167	3.29583
	12.1075	4.68833	12.0108	24.3983		16.7325		19.8892			5.38667	9.56417	11.1867	7.38333
	11.1383	5.96	4.62167	23.1342		16.81		11.9733			7.83667	6.9675	9.16583	13.5417
	17.8333	12.2492	15.6525	14.6125		15.6425		10.4608			12.0775	8.035	4.9825	10.1025
	14.495	8.5775	17.0183	10.015		10.7117		16.1592			17.7758	13.4925	7.85083	25.9192
	13.5692	12.1425	16.1475	14.0333		11.6458		15.0158			10.4525	9.6825	6.13833	6.92917
	16.4883	11.3183	10.57	17.2092		16.5608		14.13			10.4317	5.06083	12.2492	11.7558
	14.345	6.35917	11.8942	23.7417		15.7992		12.61			5.77083	5.71333	11.4767	17.0917
	10.1033	8.13667	10.8017	23.2667		3.56833		18.2525			21.3617	11.655	8.43	25.86
	18.01	8.33667	15.4867	12.9233		23.235		19.3033			9.81917	6.715	4.475	16.725
	9.43583	6.45083	22.5875	10.7233		11.5467		16.2242			11.7025	9.1725	5.175	24.065
	8.86667	13.305	13.5625	23.2		14.9267		14.2742			14.8767	5.73	12.4258	7.92667
	9.44333	11.19	11.9358	31.2983		13.3275		3.88			8.83167	4.43667	12.7675	10.9592
	10.7692	9.66083	13.9108	6.85667		7.93083		12.0092			10.8925	7.91833	9.455	16.8867
	10.7225	16.3425	15.3517	20.4842		11.7017		6.51333			7.2725	5.0125	4.85917	25.7092
	10.0833	13.845	8.02083	14.4408		14.2475		15.6542			8.5325	11.46	14.5108	9.4775
	2.9925	13.9867	9.4975	13.2908		12.8617		7.87			16.3992	9.49667	7.63167	12.4567
	18.2225	10.9267	4.61	8.55917		5.905		14.285			20.045	6.35917	17.6175	7.335
	10.9858	3.99167	21.3133	27.9625		13.895		10.86			12.235	7.905	8.4925	11.7708
	8.45417	3.935	12.8783	13.3525		13.6308		15.3267			23.9242	5.87083	10.9233	10.2775
	16.1808	6.7625	13.7333	49.0367		13.8133		12.5108			9.29333	9.14833	7.67667	13.6275
	7.10333	13.57	15.4592	18.4092		14.7392		11.525			6.7875	5.8775	14.5583	9.67583
	12.8583	5.2975	12.8583	14.3433		16.9258		8.51083			14.3942	6.72417	12.63	26.1658
	7.35667	5.64667	12.56	12.2458		13.4658		10.1742			14.5325	4.79083	5.17583	15.65
	16.7933	18.0058	15.4908	15.3508		17.0658		7.64417			12.4475	7.72583	4.98083	10.3492
	9.65083	14.865	23.8975	10.6358		13.7242		16.8125			17.4333	8.47083	9.16417	9.85917
	12.3167	7.04	12.2775	10.3942		5.995		10.5408			12.3858	5.8525	9.07917	16.8117
	3.49083	6.425	7.74667	26.4075		15.6517		5.99			19.6867	7.34417	8.44417	9.37833
	10.1233	8.5075	20.0833	17.575		14.3917		5.82333			8.64333	11.1617	7.46167	6.22167
	5.54167	12.7225	5.68083	21.785		7.64917		21.6733			10.9892	5.18167	11.3992	12.2683
	8.285	9.00417	5.24167	10.775		17.3067		16.3592			18.4433	6.56083	12.4675	14.19
	13.8417	9.54417	12.225	14.4617		17.7317		17.0325			15.8442	3.72583	11.9592	18.2425
	12.15	15.3133	14.8583	11.0983		13.0758		7.13833			13.4408	7.60417	10.0025	27.1517
	9.73167	5.37917	10.3683	7.09917		10.3367		14.2317			15.7675	8.54833	9.8275	10.9275
	12.6883	5.00833	18.2275	5.99167		10.9633		9.50333			10.7433	5.04083	10.0692	6.78917
	18.3167	9.68083	4.39	17.5608		27.6475		12.1642			15.605	10.2383	8.16417	19.5067
	15.6617	5.17167	12.1358	13.0983		4.7025		14.6183			11.3208	15.385	10.2158	13.815
	9.44583	8.40833	13.3742	20.3692		3.9725		8.11167			16.4433	8.81417	15.1525	22.1142
	10.4358	11.53	15.4075	16.7033		13.15		7.00667			12.0317	9.6725	10.6508	13.5
	9.0625	17.5158	11.5808	20.07		6.88833		13.5942			7.09917	8.30167	22.9475	13.2425
	4.18333	17.7892	17.9333	12.4617		13.4167		11.975			16.1008	8.92333	5.68833	14.17
	12.4742	7.91667	18.1208	34.9567		5.64		10.1692			15.9875	7.1625	11.0683	12.5917
	17.8875	11.3283	17.4508	9.15917		11.2308		15.3667			15.1375	8.46167	11.6425	21.2608
	10.4558	8.77083	16.7225	17.195		15.3917		12.2583			9.46417	7.47167	15.5558	11.1917
	5.49833	9.26083	3.99167	7.17917		15.6358		14.4075			17.4083	6.30333	19.5492	16.5042
	4.4425	9.31	13.2417	21.2333		5.36083		12.1175			16.9158	3.045	12.9533	10.1317
	11.405	10.6267	12.7358	18.48		5.185		13.9725			7.56167	6.83917	4.13333	20.6625
	5.03	4.53167	15.7675	26.5867		6.93167		14.6658			12.17	9.42833	15.6292	18.5267
	9.95	6.74167	17.4567	14.8733		16.0967		17.8825			17.6375	12.0792	12.5092	3.42167
	15.0008	10.4967	18.2733	23.4383		15.4917		9.3875			5.46333	10.5258	10.3725	8.69667
	9.92	8.79583	10.7525	17.2375		9.7225		12.355			16.0092	11.5833	7.3	5.77333
	22.6667		10.3625	27.4908		11.6733		17.1567			15.5283	5.48333	9.44083	16.8017
	22.1492		7.87333	17.0125		15.6617		15.5992			6.79583	9.565	11.3592	8.98583
	8.38083		6.75833	22.475		12.2358		14.2233			4.59417	20.9583	11.5058	12.4575
	17.1983		16.7558	35.21		22.255		12.0375			9.66417	6.91333	17.4483	9.77917
	12.3417		7.545	3.72917		10.9217		7.78583			5.84917	12.9867	9.36333	48.2392
	9.79833		16.15	3.21167		12.5958		9.76833			17.0217	13.2575	16.3292	13.67
	9.86583		4.88417	15.8058		5.30083		12.6558			16.97	8.86	18.1767	4.81917
	9.7825		18.39	22.4017		16.6708		4.8225			3.4375	13.6833	14.3158	7.67
	10.0408		11.5258	14.8642		10.3475		13.0033			6.7375	8.6225	16.0758	9.05333
	10.77		11.74	11.68		9.3725		20.6375			9.54083	7.8475	4.0225	9.33917
	17.6242		19.7283	13.5592		13.115		5.01917			14.6125	9.53583	7.19917	16.2367
	13.1633		7.89583	19.275		15.3133		8.97417			19.6492	10.3842	10.1683	9.78
	12.18		19.6792	7.45083		16.3558		5.625			14.0475	6.99917	14.0367	17.6842
	7.98833		5.41083	22.155		18.9442		14.9808			11.2067	14.735	17.515	6.27917
	9.37333		10.6817	20.645		15.9717		7.8			5.08	10.095	9.00083	5.58417
	13.5142		7.2725	9.25		9.6025		13.8492			13.39	7.7725	14.7008	12.5342
	17.4167		15.8192	22.3558		14.3875		13.8008			12.6242	4.425	11.5125	10.3458
	12.6408		14.69	13.1517		14.5292		14.645			4.74417	5.8825	11.4525	9.46083
	7.96667		16.0425	22.0475		4.04833		10.7817			12.4817	5.0675	14.2433	8.47083
	11.5225		13.32	19.3542		15.9892		5.66583			6.54833	10.0408	9.33167	10.5317
	12.4867		18.61	12.5658		18.9625		12.32			13.3425	8.835	15.28	12.1017
	18.9458		9.975	16.2925		9.725		10.1317			5.82917	5.77083	10.38	10.0692
	10.2075		9.2225	11.645		11.9567		10.6242			11.8167	4.92667	4.4625	11.4233
	10.2833		21.7808	14.755		7.4075		10.4717			18.0208	14.3867	14.3008	9.56417
	10.5067		13.445	13.1425		13.07		15.5117			9.2925	5.3275	18.9592	8.89333
	6.78333		9.44417	10.1142		9.01833		16.8275			16.3192	3.7975	20.8233	10.2425
	5.76167		9.98917	21.1433		12.3008		9.92917			8.74333	7.4475	15.185	13.2492
	11.505		19.5617	13.8083		16.8342		14.4875			7.4175	17.6083	9.4025	4.44833
	16.3517		12.5183	14.6183		17.59		14.2933			14.765	6.265	6.11167	8.91333
	4.52167		10.0492	24.4292		5.505		15.9092			9.14333	7.57917	11.035	7.19917
	12.6283		15.7917	9.075		10.8458		16.7942			13.2625	8.9875	10.8608	11.2508
	12.2783		17.8467	5.05		10.2158		10.3592			15.5092	11.6817	10.3775	14.23
	15.9283		16.3067	15.1808		4.6425		9.33083			11.8383	6.62	20.5933	12.4708
	11.8617		13.2358			12.8408		11.2183			3.63667	9.17167	3.2075	18.1758
	19.2417		11.4567			15.8733		11.4983			13.4242	6.12083	11.82	12.1842
	20.3258		18.0642			6.84167		17.1967			16.3283	6.79167	9.475	18.1575
	14.4808		15.6742			14.5392		10.0783			12.9908	6.55833	8.1175	14.6783
	17.9858		10.0783			7.59		15.7892			12.2425	6.89333	8.49833	16.84
	10.0825		9.465			12.0217		17.7617			14.5283	5.20917	7.43583	16.08
	11.9667		19.3008			16.5383		10.575			15.2142	19.2233	11.99	8.69083
	7.1975		15.7758			9.55083		13.8025			13.7825	6.97583	16.525	14.8458
	12.545		9.1			11.6		6.8475			12.1933	9.9125	16.255	11.9242
	12.6317		17.4267			10.2675		11.0517			14.9608	3.14917	13.7058	14.0208
	13.7658		17.0367			7.1525		14.9792			11.3433	9.8375	4.255	17.4325
	7.83083		17.3917			11.6167		9.92			13.9275	5.00583	12.5375	24.9183
	13.795		12.7242			8.76833		26.895			9.6575	7.68	8.4725	12.0242
	5.35417		7.6975			15.6717		11.9			14.32	13.2333	13.515	52.4858
	11.94		14.6242			13.0125		7.125			14.755	3.76667	11.4325	13.3092
	9.66167		14.0167			13.9158		11.1917			10.9917	6.57083	14.4258	13.74
	8.43		11.265			13.0058		8.41833			12.0875	5.61583	8.2225	11.0467
	5.38083		12.37			15.6817		5.13417			4.20083	9.53	9.2425	11.2967
	9.60667		8.66417			11.0033		15.1667			21.3183	7.80417	10.2025	13.7467
	7.83833		15.395			8.92333		9.99917			6.84417	8.52083	18.2125	12.1692
	9.90583		10.0292			10.1042		12.7083			5.48667	6.33167	6.415	15.6925
	6.4125		13.8158			8.835		13.2508			10.0967	10.9767	8.09583	14.9583
	8.57917		15.43			16.5375		10.6717			9.6525	8.87167	18.7025	34.9242
	12.2267		13.3967			12.7025		12.8917			3.9325	10.6867	15.5042	18.5267
	14.3442		10.2975			10.0408		10.5725			22.1317	5.2325	4.64583	20.2892
	12.8708		15.5925			4.43417		7.1125			3.83417	9.2125	8.1175	12.7208
	6.44083		16.5892			11.745		12.7767			11.5375	8.60917	17.4533	8.28333
	11.01		19.3708			11.1925		7.57333			5.29333	5.22333	18.5533	11.8167
	12.9683		22.295			11.4942		5.365			5.86167	8.18417	7.25667	15.5858
	12.9667		19.6017			16.7092		4.10583			10.0375	3.78583	15.7592	9.39917
	14.2933		9.005			15.7617		18.2167			16.1525	6.13333	7.95417	16.4942
	12.0133		24.2467			14.5125		15.9967			15.0808	6.07167	5.99333	11.4292
	15.4025		14.9475			12.3567		14.8033			6.27333	9.84417	7.17833	12.1433
	17.1542		20.7517			14.2908		3.98167			15.545	13.8808	19.5517	10.95
	20.1258		14.5183			14.61		12.4917			14.4683	8.08167	17.4667	14.4892
	14.5792		11.6475			13.7833		10.1925			10.0942	11.1975	9.0975	6.75667
	12.0225		13.7717			19.5892		4.53583			6.23	11.6475	10.755	17.7892
	10.0667		11.1092			21.2908		15.1867			11.6792	10.9133	9.24333	16.6017
	12.3208		17.5625			15.905		23.1642			15.1075	8.33917	4.53	15.8025
	11.5392		14.1508			12.6508		14.6858			12.6408	7.93167	11.0542	10.9308
	13.2575		9.72083			15.6808		16.0708			14.4533	6.835	8.89667	31.385
	15.2617		10.7583			18.0092		8.6725			10.4183	11.775	8.61833	11.5275
	14.4633		15.1092			13.3942		14.045			7.04833	5.77167	5.115	25.0992
	17.9408		17.4308			8.41333		15.1883			19.215	5.91667	8.88583	17.07
	13.2358		7.78			14.7983		15.2433			6.965	9.42583	3.2525	14.7667
	10.3508		8.37833			12.8317		16.6567			5.83	7.2	9.09083	13.5575
	14.84		9.47917			17.7075		11.2917			4.86167	8.52583	10.915	11.065
	3.49667		24.7617			20.52		12.0025			16.7783	8.185	10.6058	13.9842
	8.57417		17.3558			19.1975		15.9008			7.805	7.51333	18.9167	12.4342
	5.825		17.3008			10.5667		7.89333			14.5483	7.99917	6.01083	25.9242
	2.70583		15.0717			16.9783		8.53417			17.1858	7.38083	14.0708	24.465
	6.85833		13.4617			15.4383		5.18083			4.33917	8.77167	10.205	21.1992
	9.885		22.2517			8.4475		11.2067			4.06667	7.74667	14.0133	15.9542
	16.1708		18.8967			13.0658		12.9117			12.8792	10.0008	14.5092	5.38417
	15.14		13.795			14.8617		12.3242			23.4658	14.1175	11.2408	16.1367
	15.4442		16.8117			11.3133		5.46333			14.0442		7.30583	13.9467
	10.9217		7.48			9.04167		10.48			7.35083		10.6983	18.9517
	3.58917		11.5883			13.7242		16.9042			15.8892		13.3133	15.8908
	8.33667		15.4525			19.0642		14.5192			15.3058		9.25833	13.2875
	10.7683		13.5008			9.88		25.0425			17.5633		15.0283	3.02833
	7.75417		8.535			16.5717		15.9417			19.2792		16.7433	4.21167
	7.06083		16.3867			15.3825		12.1967			22.155		22.0292	9.59167
	16.7458		19.895			18.8058		15.78			18.3383		21.82	5.045
	6.05333		20.7358			6.405		14.1508			13.1092		18.6692	6.50083
	9.00417		23.005			15.2508		16.8517			15.3233		9.39917	10.6325
	14.8033		7.50167			13.9675		17.68			12.2867		10.6417	13.5133
	13.0883		21.0317			12.1083		17.4808			16.385		13.7625	9.13
	12.3117		8.95167			12.7325		12.5725			15.0783		13.5192	9.64167
	8.86		15.9267			11.93		14.5975			20.09		13.3533	7.98333
	12.2508		10.8733			8.78583		16.4667			10.6933		13.04	12.4008
	13.8942		21.8983			20.2967		13.0333			12.0467		12.9133	6.57667
	15.6192		11.7583			13.7983		17.1083			9.97583		17.4142	8.14833
	9.20833		18.2867			18.0733		14.3267			9.62083		29.575	11.8708
	13.2942		25.7133			9.3175		19.6258			19.3767		24.7733	11.3567
	15.0808		7.11833			9.7425		17.8308			15.26		6.4725	10.44
	9.59167		11.5142			19.4133		14.8917			20.3033		13.3342	8.8125
	12.8558		7.78917			10.805		11.4925			17.8892		11.615	5.25667
	10.6942		18.9642			8.28667		8.23333			12.7867		8.84417	10.8183
	14.715		11.4183			8.78583		10.0875			13.1117		7.49583	12.6308
	3.775		26.0125			7.03833		9.99833			14.6008		13.7975	6.65417
	5.83583		14.1375			6.14583		13.885			10.2842		20.7658	8.83833
	16.7483		9.62833			11.5117		6.57			13.3417		38.8625	9.23583
	15.8892		14.0242			15.9433		6.5225			14.8692		13.1975	6.07917
	14.9867		14.3042			11.9975		14.8992			10.46		19.3583	13.8133
	4.86833		12.8933			16.8758		18.1575			18.0308		10.6917	8.78417
	4.34917		19.095			6.3775		9.4225			10.6325		14.3367	14.4442
	13.5225		13.705			7.92583		9.53333			18.905		12.8758	5.81083
	6.94833		15.38			15.0408		15.6008			14.1967		19.2533	16.36
	14.53		13.1258			4.485		12.5258			10.6967		10.7542	5.86083
	8.005		8.0825			5.38167		14.3733			17.8542		11.0408	12.4775
	7.17917		10.2175			18.7208		16.225			19.1567		11.8242	6.34167
	3.99167		16.985			11.4975		9.3925			18.1483		20.6425	11.3358
	6.04167		8.795			14.7175		17.2017			19.5242		10.5325	11.07
	3.8825		8.79333			12.2017		7.09167			14.4508		27.5233	13.8542
	4.665		16.4892			13.6117		5.66583			8.4775		24.2592	10.0367
	6.705		20.7642			10.2625		8.6325			11.8758		25.72	15.3067
	10.8158		16.1533			14.8167		18.8758			10.0883		16.5675	20.9125
	10.6483		7.83167			10.9242		4.96167			8.28417		15.3092	16.2575
	13.2225		17.0392			7.99333		17.2192			12.81		11.9875	11.8325
	6.5425		14.8942			12.5067		14.3517			20.3192		26.8992	12.7558
	12.1183		22.1692			20.6058		7.53917			14.8125		11.8217	9.90167
	12.8133		15.7725			10.5517		7.16083			10.0625		19.5367	41.4517
	11.6333		28.1275			10.6483		14.95			14.8417		12.28	10.9125
	11.5875		12.5083			15.135		14.3092			7.95		9.85917	11.7492
	14.6117		6.1775			10.0133		14.6458			9.44917		6.65667	12.77
	11.1858		17.3058			14.5175		11.0092			13.5592		12.4175	15.4517
	13.5558		13.43			11.9167		15.14			15.0608		12.7533	15.1367
	8.27		12.0242			4.5825		15.81			13.6483		9.695	5.17833
	14.84		13.6442			3.98833		10.4733			13.4942		14.0908	7.1025
	4.43167		6.55667			9.10583		6.20583			10.7075		13.0325	11.2025
	12.9108		16.1725			6.24667		8.92833			7.7075		8.22417	9.23917
	13.1458		8.19667			4.0825		18.95			12.9925		16.8425	6.6725
	9.38417		10.9417			7.9475		18.0175			9.3075		15.8475	4.9275
	14.0217		16.6758			13.245		8.435			9.64167		13.5108	13.4858
	12.2425		8.1175			16.51		7.49667			14.9417		14.4333	13.9558
	9.74583		6.80833			10.6442		11.535			8.42083		7.17917	11.4192
	12.47		19.1983			12.1933		15.8725			15.2075		3.28083	12.79
	9.91583		7.11417			20.67		12.8267			14.0225		11.6917	11.0667
	11.715		8.4425			11.1942		12.5925			11.9317		8.81333	10.5467
	11.8883		12.1358			19.4617		15.4225			13.8767		12.0325	9.54333
	13.12		20.5008			13.7333		7.91333			15.5542		10.0592	14.2708
	10.6842		11.27			6.69833		16.1542			6.6675		10.0567	15.2558
	9.92333		10.5858			11.8933		5.5625			9.77667		6.9	13.4908
	10.1117		9.06917			11.6525		14.0542			8.63583		24.8833	16.9433
	8.86917		15.1417			12.6008		8.7			6.01417		5.95167	20.4067
	7.90583		15.28			10.17		18.5358			5.7		13.2075	6.43417
	10.8		15.9325			12.1867		19.4042			13.6625		8.60333	6.60583
	12.745		16.7008			4.33083		16.7375			11.1658		13.055	15.975
	6.99667		17.4658			4.77333		6.37083			11.2592		11.5208
	10.7558		17.5333			13.2458		15.9708			9.78		11.1633
	6.96583		15.0667			22.1042		10.2275			5.30583		14.2025
	12.0575		19.6875			14.6392		14.1858			4.13333		16.3992
	7.59167		17.0925			20.6375		9.54917			18.7558		14.0308
	14.38		15.8258			11.4858		15.6533			13.5842		10.8375
	15.0883		6.72917			17.3483		3.69417			9.43		11.4525
	8.22		11.4625			14.0258		5.11583			5.035		15.5558
	10.4508		12.0842			16.3467		10.1558			17.9558		14.3483
	14.8367		13.7658			14.6992		11.27			13.6475		15.1458
	15.7542		22.0908			20.4292		16.3308			6.16333		12.8808
	6.9325		13.4883			9.615		18.5			14.6142		13.645
	13.9883		17.6608			15.4767		10.8175			8.71167		17.0092
	15.4267		17.8758			12.5042		12.3192			6.755		23.1875
	8.2575		19.2083			8.865		15.2875			19.9192		18.495
	12.1183		11.6167			12.8392		15.7283			13.2158		16.395
	15.4883		19.3283			5.39667		15.0567			10.7117		23.5658
	12.3042		25.4067			9.03167		17.8492			14.3392		14.0417
	15.3		16.9833			14.07		11.0017			4.6625		12.0775
	3.1275		17.1158			9.3825		10.81			4.15333		19.7917
	10.1733		8.9675			13.7742		11.4892			6.10083		12.935
	10.7408		10.545			10.3233		12.1775			14.8083		20.5625
	4.66333		17.2417			3.88833		17.5758			8.515		12.9292
	15.595		13.5392			12.3542		10.5125			16.2225		15.0533
	14.2817		17.4333			15.8167		15.3075			8.79417		12.9725
	9.94833		10.565			5.11917		18.1392			5.80333		16.0408
	11.6275		10.195			11.1733		10.8708			18.0133		8.8575
	4.395		10.3342			9.51667		15.0733			18.2717		13.4075
	6.44417		7.895			3.26		3.42167			14.8042		7.16
	25.3817		5.92583			3.20833		7.15			12.0558		11.6475
	9.71583		11.6992			11.28		12.1033			7.69167		9.77083
	13.7842		6.68667			11.0292		15.1925			15.5958		16.365
	38.6367		11.0617			9.55333		10.2808			4.15		9.2675
	8.70333		14.7767			9.7475		28.035			17.2092		16.0058
	9.56917		17.5983			12.6283		11.5242			21.1017		14.1517
	14.1092		15.0792			11.315		6.70167			8.93833		7.085
	13.4158		7.88083			12.2075		11.5533			6.60833		18.3458
	11.4892		16.5108			9.7825		13.2975			6.8425		12.4083
	10.5667		18.1983			14.0567		5.2			17.0708		15.3408
	12.1217		13.785			9.67417		15.4825			18.0717		15.2392
	16.3708		13.7433			2.84417		8.06583			12.6808		21.9083
	14.0058		7.5275			11.2808		10.3525			16.745		9.20917
	12.4658		7.47833			8.59583		13.045			12.8925		20.1475
	10.2092		15.9875			10.545		10.6242			15.3342		18.1933
	10.2258		7.75333			5.63417		12.2433			12.8967		16.8083
	13.4517		22.6608			9.11083		9.23333			13.3617		8.37833
	13.19		15.2267			14.4483		12.4292			9.20833		12.0333
	13.3475		14.9342			7.3475		2.6625			11.8992		30.5833
	12.7208		17.5817			5.96917		7.31			13.1967		15.8742
	11.5542		18.0133			11.3817		11.8425			3.62667		15.0642
	5.38		9.21083			11.4817		9.4375			9.81		9.06583
	15.3233		19.1475			16.365		9.60417			13.1408		2.9
	18.0192		17.1233			9.43167		9.4925			7.99917		12.0817
	21.455		23.2658			3.76833		9.7975			11.7367		6.52833
	9.8725		7.03083			10.2825		8.85667			11.8842		9.01167
	11.1083		15.8508			20.1158		13.4333			11.1483		11.5958
	6.77667		15.0567			15.39		9.42333			13.2042		13.3392
	25.7767		19.8442			12.9942		14.745			7.88167		5.74
	7.03417		6.5325			17.3783		14.0425			18.0008		11.59
	9.14833		18.7667			6.87083		13.3775			10.0317		4.10083
	10.905		22.5717			13.3092		12.7117			14.27		12.5583
	8.75833		15.1008			10.0275		16.0433			11.3792		10.235
	13.1275		19.055			10.7758		8.51583			8.62167		15.5725
	7.48917		14.9433			9.30917		8.13917			7.30333		12.0858
	7.20083		12.6808			6.49583		10.3817			9.94		8.48667
	12.1417		13.5025			3.69167		13.6508			5.18167		6.8625
	12.3833		21.1742			12.94		9.2675			12.1783		12.4508
	8.44667		8.29			13.7042		11.1492			11.7933		3
	15.0725		19.04			15.5367		7.38583			16.8583		11.2967
	7.47583		17.9342			13.4158		5.03583			15.72		10.4775
	12.8183		15.1683			7.34917		10.3842			11.6783		14.035
	10.5325		16.9225			3.73917		9.095			11.5583		11.0175
	16.0375		12.1792			7.74167		14.81			12.455		9.25083
	2.82833		11.8442			4.225		11.0625			11.6142		9.44083
	8.98417		10.325			4.26167		16.645			15.3858		12.6358
	10.4192		15.7258			17.8633		16.6667			15.435		8.375
	12.5808		24.2833			20.0567		5.37333			12.2925		8.76417
	13.9917		15.7292			15.5175		5.35417			17.0442		6.4775
	10.9783		13.4875			13.9058		13.6283			21.59		10.8925
	4.49583		8.13833			3.08917		7.56417			7.65917		10.5083
	11.9575		16.3733			6.38083		8.62			14.61		11.4825
	13.805		12.9408			9.99417		6.07333			14.9517		11.2492
	9.4925		10.7292			7.5725		13.4242			8.3425		11.6775
	12.2225		21.0117			10.1667		12.5908			12.7125		14.4433
	15.7908		13.26			18.1775		11.2042			5.87083		8.22167
	13.8067		11.76			18.4583		9.7775			6.705		6.6
	4.8775		11.9775			15.5542		3.5775			3.71417		14.4408
	12.6008		9.7675			5.42333		8.69667			11.035		4.60667
	5.92083		14.0933			18.8983		12.8592			6.24083		18.0525
	14.6367		19.595			13.3508		15.5492			6.29667		10.1467
	2.98417		7.5375			15.5242		6.095			18.2933		14.4017
	8.64917		20.5117			12.5317		5.73917			16.4058		15.725
	10.8792		10.8492			6.93333		8.85			12.3142		5.18333
	7.6925		17.9183			13.5792		3.04917			7.12417		6.06917
	6.71833		15.3308			12.3025		8.84833			13.0667		15.6375
	8.3875		14.6475			18.8742		8.83			12.885		16.725
	7.89		14.4008			13.955		8.455			16.0892		12.445
	14.5858		16.3758			11.4167		6.54			11.8225		13.8083
	14.2267		6.315			14.9892		17.18			14.8758		10.3158
	8.56333		18.23			12.9942		10.2025			11.5442		5.8625
	6.7975		11.16			13.13		8.54083			12.4592		5.85083
	16.095		17.685			13.76		8.26583			13.6592		4.5575
	14.1208		20.1842			16.9242		14.9458			14.4217		2.91833
	12.4908		8.9675			14.8158		7.84833			12.1133		6.23917
	8.33583		10.1933			11.0308		13.5408			20.3		11.5908
	14.5458		18.12			12.165		8.405			14.8325		18.005
	6.04083		7.1			15.1408		8.01			17.05		5.14417
	7.4725		18.715			5.7725		15.0067			11.5		3.59583
	4.06333		6.6875			6.55833		8.295			20.2492		10.7533
	9.52		15.2783			4.715		12.6875			17.6167		7.55667
	24.2425		16.3817			6.47833		11.7875			12.7892		11.9367
	17.1575		12.5125			12.2558		12.3667			14.9375		9.01
	5.72167		9.92583			3.42167		14.3108			18.55		3.7325
	13.1667		16.6583					10.4742			17.2367		5.90417
	10.7967		6.00417					16.5008			16.3967		10.6475
	21.5817		12.2092					12.6067			8.8375		6.36667
	13.3825		17.2242					18.0483			9.09917		9.89417
	12.2392		12.1217					9.45667			13.025		6.38917
	17.6825		11.5508					13.5492			14.4383		18.2058
	8.51833		14.7208					11.9367			13.2942		7.37417
	15.5833		20.9375					11.3792			31.8558		9.495
	16.0508		16.7042					11.3025			19.4325		2.22167
	3.28833		21.3492					10.0108			16.2758		12.8358
	9.12333		14.975					16.8892			9.0375		7.91917
	11.7583		14.9158					6.3475			4.58833		14.1158
	9.26167		16.225					10.4475			17.5317		5.84333
	14.2467		15.06					5.83833			4.86083		10.6892
	16.4058		12.4342					11.3425			11.3442		13.0475
	11.2433		16.5025					11.9633			14.225		15.1783
	9.02167		17.7492					10.6208			11.0692		17.9217
	14.7308		15.0142					13.7325			11.3792		12.485
	8.305		17.7758					14.7592			21.4158		9.75667
	12.3158		17.0933					6.5325			14.5333		17.2683
	12.6792		15.3992					12.8317			16.0758		14.6258
	4.0925		15.6783					5.02667			17.75		10.9192
	13.39		9.43917					10.8425			16.06		8.21417
	5.88417		13.745					16.4983			9.88583		7.95167
	10.61		7.08417					3.80333			4.78667		15.2425
	8.59667		26.1508					8.12			18.9958		9.62083
	13.2817		12.9217					15.3875			7.5075		13.915
	13.9358		7.755					8.81917			15.1992		8.53917
	8.065		6.34083					15.4383			13.0867		13.4717
	9.16417		15.6258					13.3308			14.8958		13.9967
	12.6325		18.2842					8.3525			11.41		11.585
	13.5208		9.3575					9.28917			13.2675		6.635
	14.8025		15.1475					8.29917			24.8217		11.8267
	11.88		13.5458					10.5558			13.9683		23.2725
	8.85		20.5733					9.1075			14.6625		17.1408
	9.65583		12.5883					12.1658			15.6508		11.4667
	14.0667		11.4308					12.43			14.8308		11.0317
	14.625		17.3325					11.53			15.5092		8.92167
	11.2758		19.6625					10.0767			10.7542		17.7967
	13.4		7.84583					12.7133			16.1483		17.135
	13.8025		20.0133					11.9308			19.4308		11.1992
	11.775		13.93					12.8708			13.5217		9.5
	10.7117		18.2708					11.1275			5.10667		10.73
	9.38917		7.585					7.64			18.0342		11.9542
	11.5825		19.83					17.7558			16.515		17.4658
	11.7775		18.4592					16.8125			14.4717		13.4458
	8.10583		14.7225					8.53833			9.725		12.7742
	7.57417		17.9992					15.1383			12.9975		6.72417
	12.4417		16.5808					16.1517			15.9383		10.9175
	14.5175		16.1317					18.3642			17.1742		5.865
	9.90417		20.9					9.02333			5.91167		16.2067
	14.11		8.37667					7.66417			14.7967		14.6833
	7.79083		9.86667					15.135			13.615		18.1125
	16.7842		17.525					10.9333			17.465		8.26583
	11.4833		11.9383					14.5542			4.615		13.14
	9.98583		10.8508					16.3625			16.0425		13.1842
	8.30083		9.92083					13.8633			13.2208		14.1783
	9.17667		18.965					5.0775			15.7		21.2158
	7.99833		17.55					31.6667			14.985		11.1967
	9.63333		18.0633					17.245			16.8058		6.0525
	10.8233		13.0992					8.31583			13.5033		10.185
	11.0825		9.43083					12.8125			16.5058		3.87833
	8.21333		22.39					9.33667			9.31		12.1525
	12.8008		19.2125					9.265			6.0725		7.14
	4.43333		10.4475					10.7217			6.80833		11.24
	5.735		16.4275					8.565			11.97		18.8267
	10.8258		10.76					6.71583			13.0742		5.12917
	6.28583		10.3567					9.56667			13.1458		14.0567
	6.33083		10.9133					16.8475			6.88417		10.7658
	4.64333		9.09417					10.0633			13.7083		10.6383
	6.13417		15.405					12.8858			19.1842		13.1592
	13.0467		9.0675					9.3725			6.18833		13.3283
	9.17417		16.0633					14.4283			15.0583		10.465
	8.55333							19.1575			10.0458		9.22667
	11.4033							23.4667			13.485		14.2508
	4.96083							9.44			16.6717		8.47
	5.46							14.4508			22.2175		7.41167
	15.7067							6.29167			16.3442		12.7308
	10.9783							13.0158			16.0158		12.3475
	6.155							11.9342			6.25		5.165
	12.7408							15.0067			10.0958		7.5625
	9.05333							13.2775			19.1833		18.0317
	11.2342							9.84			17.1125		14.1217
	10.6058							13.3033			18.59		8.6775
	10.1525							10.2092			14.6292		9.8325
	15.6008							30.0608			19.8608		17.8567
	9.14583							15.5867			12.7325		12.1375
	13.4017							10.1308			16.705		5.40833
	11.9208							9.69333			15.7825		4.495
	4.66917							11.3525			18.6192		19.9958
	10.1442							8.40417			11.545		5.58667
	6.56333							17.2317			18.1567		9.80333
	15.2617							13.5608			16.765		8.45667
	10.82							17.28			14.0467		7.52333
	7.7							14.1508			15.3158		14.6875
	14.3808							5.53917			18.1117		15.6717
	12.4775							14.6275			16.595		22.1467
	12.9533							13.7625			10.0008		12.8867
	4.20667										10.4608		8.33833
	12.5758										7.82083		13.0458
	7.83917										16.0508		13.8325
	8.30167										7.81583		17.645
	6.3925										19.4142		13.7458
	9.3275										16.7258		8.76583
	13.1533										13.23		12.4583
	3.16167										7.585		3.875
	7.2325										10.5083		12.7517
	12.5942										15.8183		13.2108
	14.2275										6.38667		13.6717
	9.485										11.4317		5.55083
	7.985										10.49		14.595
	4.94083										9.10333		12.9958
	10.8108										8.43083		12.9392
	6.29667										6.86083		13.4775
	9.9925										13.5092		13.105
	12.7217										21.4808		16.0225
	8.66583										9.69		6.99333
	11.5942										19.34		14.745
	17.1267										17.2175		5.00083
	8.30583										11.4108		4.69583
	14.7233										12.2867		17.2575
	8.64										16.3683		21.5025
	14.1108										6.81167		6.47083
	7.57583										13.8075		12.5767
	6.60083										5.55667		19.325
	11.7142										15.2592		16.81
	7.95										16.0192		13.7642
	14.3558										10.5183		9.6325
	5.33										8.52167		11.3483
	9.65083										15.1317		8.38417
	16.5067										16.5058		10.8517
	15.075										3.8375		15.6167
	7.17417										4.6375		10.1667
	13.2967										4.74083		18.7267
	9.22833										6.72083		18.8742
	11.3792										13.82		11.8758
	8.14917										13.4225		10.035
	6.43667										16.6733		11.5142
	12.3375										14.4417		8.74
	12.5167										12.6725		9.14917
	6.95083										13.7133		12.5358
	8.35333										12.52		15.4458
	14.4842										15.7842		2.7625
	9.08417										11.1525		11.425
	11.4925										17.0642		8.77083
	7.66667										10.4025		10.9942
	12.9875										11.0325		14.7058
	5.61667										18.8975		13.1433
											17.0075		8.02167
											12.4108		13.45
											9.15417		6.065
											16.3308		12.7133
											12.0933		19.145
											7.32917		7.70083
											11.3108		14.2683
											8.4025		14.1667
											15.0508		16.655
											15.0883		10.3
											18.285		13.8125
											16.45		12.3592
											12.445		8.33083
											11.9358		5.80333
											17.5608		16.235
											5.45417		15.6958
											13.8825		16.4283
											20.2575		15.3683
											17.2167		14.4242
											17.9992		11.9117
											17.4083		11.1733
											18.765		9.58083
											19.6708		15.0742
											7.34917		5.10917
											5.51833		4.48667
											10.5208		12.0892
											5.1975		7.80917
											13.5158		4.13417
											11.9108		6.40083
											11.6158		14.3017
											5.91333		9.36833
											14.285		12.2683
											15.8317		10.16
											8.35417		14.4733
											8.67333		8.4825
											13.9067		12.6108
											10.2775		13.0808
											16.8825		14.3017
											13.095		14.9967
											9.39		14.7792
											15.8758		15.4292
											14.3175		8.715
											17.9075		13.7983
											18.7742		13.3775
											13.9792		18.1725
											9.055		10.15
											12.2733		12.2125
											17.01		16.9975
											10.6642		9.64917
											16.6633		3.52417
											20.7725		8.11333
											15.1183		8.35417
											17.36		15.0192
											16.85		5.23
											10.8133		10.2108
											14.2408		8.83417
											14.98		13.7008
											19.0825		7.37917
											3.48333		13.0533
											19.505		16.8467
											8.38833		11.065
											13.7975		5.16167
											9.1875		13.4892
											12.4242		11.2592
											13.0233		10.3558
											15.4892		27.2392
													17.4442
													10.835
													9.73167
													17.425
													8.16583
													16.2408
													11.6158
													7.68583
													5.515
													15.0258
													15.14
													12.7308
													10.6275
													3.65583
													12.9042
													13.2633
													8.7725
													18.7775
													19.2183
													8.91167
													14.8892
													8.98917
													12.9917
													16.3225
													8.69083
													12.3292
													12.3275
													13.4342
													11.3758
													8.47
													10.8642
													10.54
													9.25333
													9.3625
													15.5567
													12.7125
													10.1825
													8.69917
													7.72
													12.5842
													24.9025
													11.0883
													15.6917
													10.8283
													13.52
													12.8792
													13.5092
													13.1683
													8.5575
													6.70917
													4.1575
													13.2825
													12.1808
													13.795
													7.2375
													5.205
													3.3275
													12.6583
													5.845
													5.92417
													11.665
													7.705
													6.74
													13.7342
													6.9175
													12.5375
													18.5933
													7.01333
													12.6383
													12.195
													17.915
													6.5775
													14.5283
													16.4183
													6.45083
													13.6708
													6.85417
													7.39667
													6.0825
													8.84333
													11.9383
													4.84333
													8.55083

## Sheet: 6E
	siNT	siDCAF14	siNT+p97i	siDCAF14+p97i
	1.39633	1.16582	0.339031	0.615034
	1.00901	0.629526	0.788436	1.15246
	1.04231	0.738523	0.76569	0.628571
	1.21604	0.710863	1.32389	0.758389
	0.803738	0.906021	0.579585	1.46857
	0.726154	0.664723	1.26772	0.349618
	0.900602	0.990338	2.05856	1.12766
	1.04331	0.62963	0.833611	0.987539
	0.926966	0.791506	0.671463	0.882243
	1.45906	0.560794	1.21685	0.945392
	1.39749	0.343434	0.327323	1.28993
	1.40138	0.468665	0.989407	1.11494
	0.728532	0.46778	0.749625	0.797101
	0.976549	0.732484	1.04025	0.614583
	1.13568	0.953975	1.08466	1.11311
	1.12	0.891667	1.34848	0.864198
	1.60704	0.397959	1.41342	0.666667
	1.11347	0.76779	1.26217	0.418079
	0.522202	0.734345	0.8557	1.00267
	1.22556	0.875706	1.14989	0.891365
	1.09214	1.13977	1.11011	0.767932
	0.777372	0.478873	1.49336	0.742991
	0.552743	0.80226	1.37931	0.670906
	0.942623	0.677632	1.22804	0.871845
	0.316845	0.706161	0.957045	0.59878
	0.925743	0.819477	0.845622	1
	0.971503	0.621564	0.73221	0.992462
	0.761364	0.844017	1.27366	1.06967
	0.774319	0.77619	1.20071	0.347889
	0.899237	0.435435	1.24375	0.611219
	0.982544	0.473684	0.954436	0.754808
	1.06081	0.61442	1.51374	0.775044
	1.50406	0.825926	0.881497	1.10234
	0.94213	0.739583	1.3921	1.17532
	0.582441	1.19209	1.15972	0.9625
	1.0167	0.966418	1.71636	0.899038
	1.34405	0.661972	0.988679	0.814394
	1.42169	0.576867	0.991209	0.979339
	1.43137	0.800766	1.00208	0.924812
	0.644796	0.540717	1.18814	0.452424
	1.53333	0.420837	1.24178	0.514184
	0.462406	0.747712	1.4755	0.912023
	0.995833	0.572379	0.779751	0.417603
	1.09164	0.74514	0.994253	1.00713
	0.913876	0.744604	1.64312	1.31439
	1.07778	0.579505	1.75862	1.02208
	1.0535	0.405204	0.552606	1.70051
	1.16212	0.57337	0.940043	1.04638
	0.675862	1.8552	1.1201	0.945701
	0.710843	0.424307	0.80787	1.1464
	0.581395	0.642066	0.555126	1.43385
	0.791667	0.775304	1.07415	0.378076
	1.58192	0.603125	0.611195	0.978852
	1.14796	0.257813	1.952	2.33333
	0.535836	0.961165	1.53353	1.28963
	1.09615	0.95679	1.61372	0.988889
	0.611399	0.526749	0.503846	1.77119
	0.688073	0.676301	0.67364	1.00791
	0.920705	0.686722	1.01278	1.43149
	1.04146	1.01681	0.287013	0.93543
	1.22793	0.490602	0.859524	1.08904
	0.846939	0.529536	0.911672	0.891156
	0.914089	0.709484	0.978431	0.72028
	1.08178	0.920455	0.877238	1.05361
	0.55803	0.435691	1.2024	0.997297
	0.810714	1.33608	1.34123	1.04854
	1.85032	0.80829	1.15548	0.756917
	1.03304	0.711149	1	0.924528
	0.329114	0.827869	0.829352	0.937143
	0.57551	0.621716	1.27778	0.991209
	0.779476	0.633803	1.01379	1.03456
	0.990769	1.01101	0.942857	0.725
	0.712903	0.671362	0.962193	0.96008
	1.11471	0.315041	1.08403	1.07285
	0.344045	1.23183	0.87632	1.24776
	0.756494	0.56851	1.05213	0.860417
	1.14097	0.607581	0.915049	0.733668
	1.29004	1.12538	1.3217	1.48753
	0.991453	0.645833	0.967308	1.06733
	1.21701	0.491262	1.02069	0.986175
	1.65702	0.551471	1.46124	0.725086
	0.737226	0.702321	1.22118	1.17161
	0.899244	0.666667	0.985465	1.64569
	0.971831	0.508287	0.987745	0.834286
	1.50935	0.770452	1.08378	0.920118
	0.802281	0.855903	1	1.03333
	0.867868	0.925072	0.581292	2.19328
	1.34671	0.945748	0.598802	0.838235
	1.07331	0.503521	1.30536	0.887701
	0.752239	0.536383	1.02778	1.27442
	0.697674	0.707612	0.963145	0.802676
	0.819706	0.468041	0.962865	0.789675
	3.05357	0.676678	1.23798	1.4184
	0.811151	0.752119	1.38596	0.439716
	1.13889	0.776486	1.03374	0.873541
	0.937626	0.203922	1.35112	1.26344
	1.46494	0.571709	0.889734	0.872697
	0.823129	0.611782	1.43384	1.07905
	0.869258	0.824916	0.743316	0.612727
	0.823322	0.850163	0.826531	0.93188
	0.409214	0.81068	0.933333	0.943289
	0.616541		0.86911	1.11471
	0.911051		0.82807	0.928421
	0.688156		1.00656	1.17273
	0.898678		1.08038	0.688047
	1.18954		0.770492	1.01899
	0.940299		1.19527	1.54366
	1.00901		0.730526	1.05932
	0.741339		0.912308	1.46417
	1.45614		0.916364	1.17606
	0.956098		1.09236	1.30993
	0.945205		1.55882	1.07826
	0.927711		1.40339	1.39722
	0.921811		2.10651	1.23577
	0.878689		0.943503	0.919786
	0.918033		0.933333	1.01909
	1.19949		0.956947	1.08171
	0.565632		1.09626	0.675079
	0.656593		1.10288	0.988636
	0.847145		1.12641	1.06087
	0.401361		0.982249	1.15433
	2.95349		1.27228	0.993684
	0.799302		1.43609	1.06469
	1.0404		1.08721	1.00163
	0.912821		1.15349	1.09292
	0.564322		1.50581	0.848739
	1.28713		1.03761	0.919463
	0.803723		0.793684	0.808874
	1.04546		1.2925	0.960938
	1.36982		0.85348	0.527778
	0.955963		1.45578	1.17874
	1.1791		1.0998	1.24856
	1.23423			1.2125
	1.17445			1.33123
	0.66087			0.88755
	0.99886			0.75
	0.856098			1.25123
	0.764706			0.919321
	1.24012			0.219568
	1.22426			1.37669
	1.13317			0.977636
	0.345745			1.06138
				0.955446
				2.20675
				0.6778
				1.04101

## Sheet: 6F
		siNT	siCDT2	siSETD8	UNC0379	Co-depletion	siCDT2 + UNC0379	siNT	siCDT2	siSETD8	UNC0379	Co-depletion	siCDT2 + UNC0379
		1.11221	0.733615	0.621188	1.09756	0.801455	0.720174	0.742958	0.842045	0.593508	0.761993	0.861446	0.628386
		0.817185	0.90184	0.770777	0.56	0.75641	0.787402	0.701075	0.818512	0.680945	0.67377	0.653913	1.29144
		0.85877	0.89548	0.628148	0.67561	1.059	0.928395	0.778481	0.676554	0.8016	0.686679	0.712074	0.565891
		1.03867	1.14175	0.631481	0.742597	0.720486	0.774799	0.694611	0.868385	0.607558	0.67268	1.01742	0.687339
		1.09946	1.12541	0.761194	0.801066	0.834302	0.906404	0.860045	1.07609	0.731047	0.754797	0.756906	0.772124
		0.945205	0.948718	0.777778	0.698157	0.632873	0.988372	0.687623	0.730253	0.572549	0.848229	0.431703	0.560748
		0.946759	0.937198	0.788051	0.894397	0.722506	0.966154	0.634369	1.00265	0.720183	0.719081	0.875	0.623377
		1.13821	0.757009	0.691884	0.493601	0.806584	0.605988	0.832392	0.911371	1.05577	0.71875	0.857708	0.79661
		1.01203	0.84949	0.62766	0.608911	0.698249	0.71236	0.592701	0.933747	0.699275	0.683012	0.887114	0.607196
		0.993103	0.81178	0.676568	0.610829	0.688097	0.821809	0.821256	1.03012	0.76555	0.86052	0.770833	0.719222
		0.765886	0.665914	0.698413	0.736527	0.753108	0.877064	0.732877	1.20615	0.513846	1.14458	0.84009	0.462136
		0.957447	0.936416	0.551205	0.616667	0.730181	1.38148	0.413681	0.928783	0.657505	1.15953	0.704698	0.701299
		0.97319	1.00238	0.846386	0.51446	0.792887	0.706478	0.532628	1.10687	0.617934	0.809111	0.752122	0.740072
		1.09612	0.97832	0.724272	0.677477	0.937349	0.896186	0.615385	0.859917	0.845588	0.922772	0.727891	0.41774
		0.878652	1.31493	0.731765	0.637076	0.792887	0.607372	0.861252	0.934451	0.688017	0.854875	0.846316	0.595313
		1.13548	1.10182	0.937247	0.5725	0.653097	0.526639	0.573379	1.10322	0.630597	0.787307	0.973392	0.705107
		1.06928	1.05397	0.818182	0.572072	0.804833	0.919037	0.872892	1.19763	0.594595	0.644444	0.827709	0.626692
		1.03694	0.754217	0.697917	0.548896	0.820225	0.803089	0.761968	0.857831	0.779801	0.673629	0.731481	0.85664
		0.856223	1.23511	0.668973	0.69469	0.529833	0.7	0.725397	1.15354	0.710392	0.734513	0.684343	0.764912
		1.14837	0.968447	0.708115	0.885075	0.616711	0.657993	0.550265	0.849498	0.794118	0.691834	0.676096	0.698487
		0.581281	1.08555	0.686567	0.792043	0.703762	0.659878	0.910569	1.20144	0.8224	0.542611	0.591566	0.761124
		1.19669	0.901695	0.66087	0.797959	0.616964	0.74	0.708455	1.05793	0.853242	0.72118	0.776923	0.701461
		0.905229	0.87885	0.720703	0.824627	0.686934	0.804305	0.839431	1.17828	0.664255	0.674089	0.681655	0.89375
		1.15064	0.949782	0.690311	0.879061	0.850932	0.714602	0.689291	1.22549	0.667946	0.624309	0.803957	0.790518
		1.06135	1.40678	0.481949	0.733696	0.906937	0.573086	0.754762	0.923077	0.751196	0.80814	0.591463	0.766117
		0.970745	0.68815	0.966752	0.736196	0.847673	0.710938	0.996116	0.927861	0.693972	0.588832	0.933902	0.699565
		0.972603	1.11821	0.721387	0.761905	0.743728	0.800353	0.827586	0.731554	0.562282	0.532909	0.815739	0.955307
		1.09383	1.01585	0.623608	0.716141	0.596538	0.622449	0.90372	1.13966	0.766038	0.810219	0.556863	0.761324
		0.93578	1.06709	0.522968	0.632768	0.788114	0.660959	0.725352	0.730081	0.5469	0.704797	0.782805	0.733438
		0.966443	0.987838	0.776786	0.612457	0.732394	0.597315	0.891358	0.882456	0.733475	1.02446	0.837054	0.920516
		1.08794	1.43207	1.05191	0.744131	0.625187	0.864198	0.944828	0.892784	0.79078	0.651085	0.60477	0.84322
		1.03912	1.01613	0.705104	0.893238	0.546784	0.617756	0.682746	1.30499	0.647312	0.540773	0.775076	0.681538
		1.04644	1.15679	0.477593	0.717884	0.832792	0.74224	0.908555	0.977226	0.617414	0.640648	0.690299	0.867284
		0.90228	0.877287	0.525597	0.804971	0.956633	0.848896	0.626243	1.31273	0.756019	0.822674	0.623604	0.690601
		1.01096	0.890593	0.58374	0.569476	0.759945	0.557627	0.55914	1.28267	0.602344	0.693285	0.739927	0.940329
		0.916318	1.15778	0.740933	0.576419	0.804348	0.544974	0.730496	1.17882	0.635671	0.61742	0.690566	0.863708
		0.655251	1.03355	0.710112	0.737443	0.50501	0.665	0.636364	1.04748	0.686064	0.664244	0.852381	0.459016
		0.935385	1.02846	0.735084	0.65032	0.811966	0.780669	0.677188	1.18518	0.749347	1.03993	0.797436	0.733696
		0.742268	0.637965	0.768898	0.612378	0.689431	0.682779	0.852313	0.980159	0.78678	0.766571	0.620321	0.732102
		0.879518	1.03819	0.755056	0.5959	0.966216	0.917098	0.804636	0.763158	0.607619	0.804671	0.9279	0.739326
		1.07652	0.887728	0.607903	0.643657	0.611864	0.560897	0.489256	1.02551	0.804167	0.675127	0.603239	0.720403
		0.981308	0.923729	0.733146	0.619753	1.04985	0.675835	0.689557	0.88332	0.721818	0.775701	0.597179	0.73012
		1.02226	0.943015	0.789386	0.608911	0.839147	0.699401	0.75	0.981111	0.695825	0.721058	0.480274	0.696262
		0.961219	0.914737	0.596603	0.889688	0.952239	0.78125	0.650508	1.02552	0.816135	0.666301	0.519366	0.823045
		0.896839	0.958722	0.661417	0.583333	0.948509	0.774194	0.589381	1.17988	0.603563	0.625216	0.815201	0.692893
		0.959267	1.03279	0.691089	0.710092	0.601751	0.567485	0.90678	0.803859	0.693069	0.689474	0.45124	0.640898
		0.715356	0.978182	0.7506	0.565966	0.665984	0.700508	0.666667	1.26966	0.662188	0.834656	0.789227	0.898496
		0.837705	0.995268	0.643836	0.657658	0.510638	0.680505	0.70478	0.742222	0.762295	0.816193	0.515748	0.683642
		1.05788	1.18259	0.734793	0.796694	0.488491	0.767296	0.874336	1.21988	0.645066	0.804382	0.612676	0.932432
		0.835846	0.81456	0.674497	0.887671	0.760462	0.782372	0.629893	1.19026	0.736134	0.816456	0.699828	0.985337
		1.32794	0.834783	0.561753	0.937916	0.5	0.914172	0.724269	0.678756	0.746087	0.742504	0.668531	0.640091
		1.07416	0.953722	0.917004	0.605455	0.619433	0.676983	0.741935	0.702643	0.819876	0.573214	0.711297	0.814208
		0.849153	1.02976	0.837675	0.686885	0.691765	0.561905	0.768173	0.898649	0.495556	0.716642	0.555766	0.508943
		0.840194	1.13241	0.617336	0.86747	0.715266	0.558398	0.805328	0.735043	0.740132	0.873096	0.488539	0.503597
		0.823741	0.818182	0.892019	0.787879	0.723834	0.772679	0.808602	0.849345	0.735113	0.755814	0.72213	0.680851
		0.892791	0.858573	0.615789	0.569815	0.836879	0.783276	0.964103	0.85679	0.668085	0.693512	0.426426	0.60596
		0.93666	1.01079	0.951049	1.02926	0.782392	0.74477	0.616642	1.02206	0.727127	0.462903	0.685185	0.714859
		0.957166	0.944573	0.699234	0.557656	0.640351	0.7424	0.626453	0.92284	0.885277	0.752577	0.821942	0.928241
		0.816832	0.987402	0.773913	0.88853	0.777209	0.677778	0.773279	1.02394	0.655577	0.80531	0.798013	0.723039
		0.947743	0.803226	0.584087	0.730634	0.877751	0.654479	0.707986	0.840226	0.885714	0.820823	0.526957	0.77907
		0.909233	1.05335	0.345745	0.829574	0.643923	0.610169	0.686183	1.09218	0.591743	0.821918	0.83908	0.714286
		1.05253	1.0343	0.570292	0.772059	0.608563	0.728346	0.832988	0.851775	0.969492	0.762115	0.831058	0.671779
		1.08507	1.02348	0.794297	0.795775	0.832268	0.714286	0.663386	1.02876	0.666667	0.827519	0.451253	0.611475
		0.922297	0.735391	0.609422	0.451613	0.816684	0.988528	0.73951	1.2687	0.665966	0.615819	0.41	0.682927
		0.794872	1.02691	0.625247	0.794393	0.696552	0.848921	0.616418	1.05128	0.798077	1.08872	0.804223	0.681928
		1.14894	0.965455	0.668582	0.686486	0.706334	0.629709	0.904059	0.721963	0.678795	0.665893	0.645631	0.562905
		0.906667	0.945652	0.581272	0.734463	0.665552	0.601818	0.725705	0.883871	0.703571	0.490455	0.849287	0.52506
		0.645691	0.940323	0.663894	0.666667	0.47557	0.547341	0.810127	0.839458	0.812646	0.650264	0.783838	0.669506
		0.945087	1.03459	0.820225	0.868601	0.644876	0.663176	0.418002	1.07665	0.965723	1.23315	0.644444	0.671463
		1	1.00347	0.794926	0.847507	0.780844	0.774379	0.738192	0.753275	0.737319	0.878229	0.521739	0.651828
		0.823708	1.02292	0.629063	0.911232	0.559567	0.674812	0.785597	0.94621	0.909968	0.839378	1.18341	0.587658
		0.479145	1.08791	0.70317	0.729938	0.606965	0.703226	0.583573	1.02244	0.684211	0.579772	1.21663	0.546751
		0.966518	1.04913	0.590278	0.678571	0.72176	0.812332	0.808642	0.824281	0.72973	0.693141	0.749296	0.500624
		0.847222	0.815735	0.716883	0.756322	0.640916	0.69637	0.714579	1.32492	0.788079	0.624324	0.555773	0.593308
		0.976431	0.874046	0.569091	1.08915	0.688705	0.605583	0.815988	0.952153	0.794118	0.8307	0.514451	0.666093
		0.957895	1.24859	0.850129	0.62753	0.659854	0.727096	0.703636	0.727599	0.855357	0.742489	0.774566	0.608635
		0.988615	0.925258	0.699659	1.23743	0.621572	0.881974	0.793403	0.780886	0.707447	0.725047	0.658199	0.766074
		1.02128	1.05357	0.704805	0.645291	0.563187	0.830769	0.664355	0.703013	0.769932	0.631443	0.771605	0.625151
		0.978972	1.06482	0.737885	0.880645	0.765835	0.875661	0.567126	0.877551	0.805704	0.634686	0.506557	0.73542
		1.13981	1.05361	0.685606	0.851324	0.65931	0.733333	0.544262	0.780293	0.887967	1.10319	0.666667	0.753228
		0.677273	0.831099	0.863839	1.00796	0.530651	0.919561	0.818766	1.05585	0.679775	1.08203	0.667269	0.447983
		1.01776	1.19355	0.68	0.758347	0.840671	0.96162	0.492823	0.950388	0.766055	0.929368	0.495682	0.622363
		0.970629	0.615509	0.735016	0.875	0.85913	0.516917	0.850816	0.956357	0.773109	0.798673	0.871369	0.908504
		0.877888	0.958665	0.733913	0.561404	0.53012	0.56993	0.716607	0.890947	0.699612	0.75388	0.826722	0.787823
		0.986532	1.01915	0.455408	0.821138	0.775629	0.911111	0.544898	1.08552	0.767535	0.767206	0.776639	0.697674
		1.11568	0.780384	0.78534	0.448133	0.928082	0.626667	0.72549	0.990712	0.811203	0.895631	0.840909	0.50578
		1.06371	1.00746	0.835681	1.4845	0.687861	0.546778	0.492891	0.731308	0.62173	0.683962	0.828383	0.564948
		0.972689	1.08723	0.937669	1.06811	0.708968	0.77394	0.950147	1.01389	0.709259	0.59009	0.778589	1.03273
		1.04623	0.919118	1.10256	0.739348	0.651515	0.703081	0.706633	0.864017	0.696429	0.657944	0.473934	0.582897
		1.06897	0.844643	0.752577	0.96063	0.726073	0.689691	0.608929	0.526851	0.813636	0.86064	0.813433	0.491525
		0.938976	0.82265	0.723232	0.893318	0.765432	0.815789	0.797938	0.467586	0.525974	0.548857	0.803279	0.782918
		1.05346	0.891648	0.961749	0.572505	0.729373	0.639932	0.608558	0.81982	0.825946	0.689231	0.845387	0.633838
		0.989201	1.02917	0.529611	0.588235	0.634312	0.658041	0.827887	0.800464	0.653558	0.529557	0.831104	0.516923
		1.14667	1.08286	0.520305	0.508475	0.659677	0.707057	0.773635	0.483539	0.872114	0.731313	0.440741	0.634461
		1.04018	0.846715	0.800459	0.680798	0.498175	0.64196	0.808581	0.585237	0.6593	0.7125	0.457105	0.824281
		0.785965	0.991736	0.730216	0.871345	1.03717	0.703652	0.54625	0.57935	0.865724	0.61086	0.586758	0.616807
		0.646539	1.14797	0.640394	0.770883	0.72351	0.681021	0.697644	0.549515	0.763466	0.488688	0.895833	0.803571
		0.75067	1.14935	0.567141	1.01852	0.871841	0.591384	0.806576	0.658088	0.868735	0.597122	0.826087	0.630739
		0.723926	0.869663	0.574746	0.72043	0.543779	0.908467	0.720609	0.685662	0.931217	0.573469	0.839753	0.651206
		0.833603	0.810897	0.715315	0.603416	0.712166	0.778512	0.875639	0.46434	1.01695	0.786245	0.493601	0.747368
		1.17936	0.98708	0.763466	0.731959	0.761141	0.904891	0.755245	0.659701	0.682093	0.599303	0.638672	0.520891
		0.75705		0.592958	0.717663	0.797895	0.736948	0.757764		0.65587	0.658696	0.575321	0.543278
		0.703812		0.672384		0.766234	0.632287	0.697133		0.808511	0.71087	0.614991
		0.793956		0.816393		0.422354	0.75293	0.771704			0.651391	0.686303
		0.959248		0.798521		0.760246	0.590051	0.446429			0.660685	0.740741
		0.621444				0.659314	0.545554	0.872587				0.618391
		0.513369				0.756944	0.785812					0.774554
		0.778027					0.851254					0.614379
		0.804878					0.655556					0.752621
		0.798658					0.642249
		0.770459
		0.786885
		0.73823

## Sheet: 6G
		WTsiNT	WTsiNT MG132	WTsiSET8	WTsiSET8 MG132	KOsiNT	KOsiNT MG132	KOsiSET8	KOsiSET8 MG132
		0.495082	1.07341	0.343643	0.755708	0.281867	0.770745	0.598655	1.62667
		0.488235	1.17834	0.642773	1.45185	1.81856	1.16754	0.513258	0.324611
		0.910526	1.01146	0.764588	0.947735	0.438287	2.47222	0.435754	1.07376
		0.628319	1.42009	0.712177	0.892272	0.416185	0.581818	1.22905	2.53943
		0.427027	0.892458	0.879342	0.915152	0.601974	1.07176	0.710843	0.639535
		0.483077	0.981675	0.625514	0.798193	1.21396	1.59148	0.60339	0.636888
		1.19342	0.854801	0.348416	0.694656	0.547739	1.03448	0.563725	0.849892
		1.10644	0.804721	0.461847	0.3903	0.620853	1.0098	1.26429	1.8821
		1.69006	0.894495	0.969432	1.64458	1.14803	1.15	0.955128	1.62869
		0.727273	0.526958	1.12845	1.82659	0.526393	1.31469	0.767606	0.806005
		0.997319	0.843212	0.525591	0.526316	0.883848	1.19346	0.435185	1
		0.561873	0.88121	0.699538	0.448232	1.06191	1.10463	0.706731	0.617325
		1.45918	0.870748	0.720199	1.06482	0.49026	0.830018	0.468531	0.286195
		0.778325	0.397749	1.0717	0.749319	0.527145	0.511765	0.799107	2.39098
		0.92093	0.687623	0.324484	0.487106	0.491961	0.656535	0.92093	1.2614
		1.0249	1.17347	0.36858	0.499162	0.491577	0.63834	0.471299	0.871118
		0.601436	1.01124	0.542234	0.832041	0.670659	0.757143	0.762195	1.09016
		1.10264	0.827506	1.37152	0.787234	1.02833	0.540785	0.560811	0.907895
		0.355072	0.758701	0.579525	0.538922	0.449086	1.03501	0.646067	0.646209
		0.903743	0.935938	0.57971	0.832335	0.454867	1.04225	3.34254	0.872047
		2.21519	0.837302	0.952261	1.24221	0.405512	1.08964	0.820359	0.779014
		2.34944	0.916449	1.15942	0.785016	0.803191	1.01471	1.01579	1
		0.984127	0.786792	1.50865	0.830769	0.658824	0.956679	0.783715	0.736156
		0.892377	1.67816	0.685279	0.609756	0.783688	0.862385	0.639535	0.782895
		0.731884	0.937656	0.87766	0.902584	1.26934	1.07059	0.425287	1.1696
		1.18261	0.976351	0.62605	1.34391	0.936813	0.969697	0.555556	1.63855
		0.668919	0.983333	1.01356	0.4329	0.92511	0.396774	0.85545	2.01216
		0.996139	1.25732	0.564706	0.81153	0.484321	0.634236	0.659574	0.900657
		1.0988	1.15964	0.711009	1	0.683267	0.711382	0.684322	0.617427
		0.78337	0.782998	0.608434	0.582278	0.545685	2.7931	0.717391	1.68373
		0.917591	1.48855	0.434316	0.594203	0.518822	1.21525	0.601463	0.971861
		0.873711	1.52586	0.520988	0.419134	1.33553	1.14497	0.680693	0.598416
		0.980344	2.20924	0.497942	0.773438	0.713043	0.774892	0.611888	0.914425
		0.896907	1.16667	0.681185	0.578947	0.693157	1.22283	0.988372	0.325983
		0.848039	1.13665	0.656522	0.706093	0.598958	1.01903	1.23529	1.01592
		0.955112	0.964506	0.698667	0.742466	0.425963	1.06388	0.733813	0.609071
		0.863962	1.01663	0.490909	0.415663	0.692699	0.930667	0.695652	0.906498
		0.850202	1.18992	0.746479	1.61712	0.807927	1.2911	0.781106	0.697793
		0.955112	1.52957	0.830137	0.95443	0.693593	0.949119	0.570423	0.766798
		1.65938	1.42947	0.57346	0.795322	0.898678	1.05279	0.608871	2.2765
		1.65138	0.786062	0.51087	0.898026	0.91314	0.873973	0.654676	0.79084
		0.745763	0.631579	0.909366	1.01818	1.412	1.08475	0.661253	0.601954
		2	0.697959	0.464646	0.445274	0.576375	0.595133	0.630252	0.612565
		0.666667	1.07281	0.304082	1.2766	1.09742	1.03119	0.943396	1.03548
		1.84669	0.898172	0.246964	0.503297	2.00526	0.789474	1.73262	0.668657
		0.772093	1.3642	0.418338	0.733491	0.688742	0.708978	0.660517	0.555789
		0.788136	0.870813	1.01253	0.946588	0.885057	0.926566	0.499127	0.91253
		0.944238	0.37386	0.722222	0.447423	0.89939	0.549195	1.00823	0.795062
		0.722078	1	0.587852	0.473896	1.06485	0.971342	0.82287	0.345622
		0.871795	1.76543	0.861842	0.696429	1.00713	0.802439	0.61194	0.946067
		0.947368	1.07508	0.4811	1.52511	0.89057	1.23577	0.899687	1.01155
		1.20238	1.09091	0.839175	0.549915	0.62419	0.854902	0.348243	0.386431
		1.35928	1.04167	0.622837	0.493857	0.642857	0.932692	1.048	0.536547
		1.80808	1.65325	0.946078	0.635762	1.0031	0.92	0.84918	1.45269
		1.03957	0.7248	0.62766	1.02685	0.564626	0.926952	0.417867	0.922652
		0.77496	0.807937	0.419571	0.638202	0.39011	0.924791	0.61859	0.793956
		0.674825	1.14095		0.795678	0.522843	0.60815	0.390351	0.237395
		1.00763	0.995951	0.739286	0.397727	0.379213	1.18182	0.523404	1.92945
		0.628499	0.706546	0.816327	0.38843	0.680782	0.946309	0.779762	2.34458
		1.75824	1.21884	1.75701	1.25455	0.712	0.476298	0.591111	0.417943
		2.08661	0.898964	1.6391	0.976898	0.738382	1	0.465517	0.425558
		0.906615	0.858824	1.74895	0.666667	0.848425	1	0.921875	0.62459
		0.724	1.56319	1.81586	0.847458	0.535316	3.50237	0.69869	0.408389
		1.03195	1.59024	0.425113	0.636735	0.660245	0.614162	0.337539	0.702341
		1.01449	0.625	0.996016	0.628205	0.785473	0.411429	0.92887	0.259825
		0.840456	1.06647		1.01869	0.680258	1.20178	0.846154	0.146667
		0.561122	0.594203	1	0.427966	0.840442	1.63158	0.694915	0.562992
		0.67156	0.797654	0.538217	0.963788	0.655914	1.03593	0.860656	0.42973
		0.979508	0.969613	0.535556	0.680532	0.463039	1.8	0.871473	0.531549
		1.1713	0.916844	1.31085	0.990244	0.424658	1.96172	0.777518	0.56304
		1.13277	0.837607	0.691244	0.797414	0.542406	1.3045	0.507299	0.22739
		1.11667	0.912698	0.910364	0.609971	0.857143	0.561308	0.975779	0.541384
		0.93662	0.778502	1.0835	0.52513	1.00583	1.33166	1.11194	0.743494
		0.574144	1.20563	2.10072	0.522831	0.506266	0.245342	0.683453	1.09524
		0.744921	1.41619	0.998469	0.922535	0.419355	0.85446	0.853448	1.21598
		0.810526	1.11839	1.52232	0.606132	0.837456	0.898734	0.639405	0.728467
		1.72535	1.02804	0.496622	1.58475	0.559292	0.92	1.20674	0.600459
		0.88169	0.578616	1.47531	0.48731	0.94586	0.689103	0.918567	0.407277
		1.0471	0.987179	2.56693	0.555556	0.763206	0.950877	0.542484	0.66453
		0.907317	0.986441	2.62092	0.629712	0.771084	1.38855	0.679208	0.447304
		1.41084	1.08178	0.828025	0.792661	0.627615	1.05237	0.623249	0.749672
		1.23013	0.964126		0.418557	0.611009	0.384615	0.542254	0.308511
		1.26688	0.888046		0.907975	0.567718	1.45741	0.485106	0.432099
		1.09026	1.48598	1.03696	0.59633	0.712329	0.56203	1.01167	0.712121
		1.2443	0.646217	0.754098	0.607792	1.01543	1.59302	0.451327	0.799511
		0.769355	1.48658	2.02525	0.227778	0.714943	1.09565	0.472036	0.651741
		1.95749	0.549894	2.21575	0.305046	0.80427	1.34924	1	0.60119
		1.21629	1.30444	1.22087	0.902386	0.39243	0.889667	0.813272	0.694309
		0.795362	1.48066	1.63057	0.591195	1.08869	1.17797	0.497817	0.439856
		1.05749	0.845966	1.19012	0.981273	0.643466	1.28571	0.620579	0.683983
		1.0313	0.592251	0.281905	0.726766	0.630909	0.247788	0.424379	0.280576
		0.69869	1.09375	0.864952	0.971014	0.72471	1	0.683616	1.42797
		0.894656	1.1199	1.19262	1.06202	0.437628	1	0.924757	0.429568
		0.901153	0.965368	1.1988	0.705983	0.573314	1	0.854337	1.02747
		2.06135	1.01285	0.383886	1.36508	0.963043	1.23529	0.978852	0.989975
		1.11481	0.679842		0.451247	0.555338	1.84016	0.5	2.19751
				0.72987
		1.20378	1.82627		0.471545	0.734767	0.44714	0.572327	0.467857
				0.916914
		1.19141	1.26425		1.00726	0.802469	1.19298	0.551122	1.08228
				0.537313
		0.915114	1.29091		0.658065	0.947279	1.35101	1.2459	1.80162
				0.66092
		1.52838	0.794118		0.920755	0.844106	1.25852	1.23116	0.896739
				0.563674
		1.82014	0.700265		0.773381	1.30542	0.822086	1.00183	0.147059
				0.600398
		1.51055	0.561856		0.752	0.477444	0.906736	0.574132	1.08555
				0.581579
		1.88294	1.17811		0.635052	0.665493	1.2	0.731148	0.509934
				0.681614
		0.991354	0.498592		1.13889	0.546237	0.564912	0.896359	0.836364
				0.48056
		1.50943	0.990164		0.827458	0.516915	0.863014	1.89431	1.02789
				0.464986
		1.52909	1.17143		1.05469	0.735812	1.51177	1.2398	0.57874
				0.322677
		0.866667	0.886957		0.246781	0.460843	0.730994	2.30667	0.394035
				0.728489
		0.625	1.15686			0.993023	1.09645	1.09023	0.795678
				0.536508
		0.530612	0.787037			1.07986	0.4875	6.29231	0.714681
				0.360902
		0.862745	1.1875			0.97561	2.19231	3.6383	0.793991
				0.389755
		1.08784	1.20096			0.622685	0.675862		0.761905
				0.2897
		0.524194	0.943662			0.463816	1.12195		0.562712
				0.767559
		0.740196	1.31076			0.804255	0.589831		1.44607
				0.594502
			1.42564			0.392655	0.969163		0.367758
			1.14467			0.634085
			1.22003			1.02523
			0.775544			0.572093
						0.49226
						0.551661
						0.546448
						0.618056
						0.680751
						0.402027
						0.719565
						0.52029
						1.0625
						1.04673
