# Supplementary material for: DCAF14 regulates CDT2 to promote SET8-dependent replication fork protection
Source: Life Sci Alliance. 2023 Nov 8;7(1):e202302230. doi: 10.26508/lsa.202302230 (PMC10631547; doi:10.26508/lsa.202302230)
Supplement: Supplementary file 13 [file LSA-2023-02230_SdataFS5.1.xlsx]

## Sheet: S5C
	siNT	siDCAF14	siCDT2	Co-depletion	siNT MG132	siDCAF14 MG132
	0.546	0.528	0.491	0.402	0.409	0.457
	0.373	0.333	0.444	0.343	0.343	0.393
	0.555	0.685	0.292	0.419	0.493	0.335
	0.569	0.46	0.427	0.392	0.419	0.443
	0.675	0.357	0.323	0.372	0.27	0.41
	0.602	0.326	0.407	0.281	0.73	0.435
	0.423	0.505	0.418	0.445	0.378	0.542
	0.511	0.357	0.386	0.365	0.313	0.329
	0.437	0.341	0.333	0.47	0.365	0.45
	0.574	0.317	0.428	0.317	0.439	0.633
	0.369	0.326	0.396	0.399	0.619	0.398
	0.543	0.41	0.396	0.425	0.529	0.511
	0.605	0.413	0.408	0.395	0.423	0.364
	0.387	0.405	0.365	0.339	0.36	0.283
	0.324	0.593	0.407	0.432	0.405	0.439
	0.37	0.527	0.501	0.366	0.379	0.439
	0.528	0.469	0.421	0.356	0.451	0.421
	0.724	0.356	0.616	0.379	0.392	0.439
	0.301	0.543	0.344	0.37	0.483	0.418
	0.367	0.274	0.471	0.284	0.397	0.69
	0.394	0.369	0.412	0.542	0.372	0.387
	0.69	0.554	0.488	0.324	0.409	0.429
	0.571	0.321	0.337	0.366	0.458	0.446
	0.481	0.352	0.354	0.495	0.474	0.409
	0.356	0.626	0.39	0.324	0.316	0.476
	0.367	0.575	0.809	0.638	0.618	0.472
	0.31	0.609	0.493	0.326	0.373	0.333
	0.401	0.511	0.481	0.638	0.435	0.408
	0.594	0.803	0.507	0.36	0.395	0.345
	0.452	0.812	0.395	0.494	0.402	0.356
	0.419	0.456	0.541	0.434	0.479	0.332
	0.431	0.443	0.667	0.379	0.491	0.371
	0.574	0.463	0.466	0.413	0.377	0.665
	0.425	0.429	0.481	0.379	0.333	0.384
	0.742	0.468	0.514	0.387	0.376	0.376
	0.354	0.421	0.41	0.379	0.466	0.494
	0.347	0.618	0.517	0.477	0.355	0.303
	0.294	0.676	0.406	0.435	0.398	0.306
	0.329	0.624	0.445	0.466	0.567	0.451
	0.429	0.388	0.235	0.607	0.408	0.511
	0.448	0.415	0.575	0.496	0.485	0.242
	0.356	0.567	0.523	0.497	0.551	0.294
	0.384	0.502	0.458	0.466	0.567	0.55
	0.494	0.569	0.813	0.506	0.599	0.312
	0.344	0.525	0.538	0.457	0.379	0.35
	0.345	0.89	0.605	0.38	0.425	0.435
	0.401	0.523	0.699	0.625	0.688	0.451
	0.482	0.35	0.485	0.354	0.61	0.354
	0.392	0.553	0.476	0.387	0.41	0.465
	0.368	0.478	0.685	0.478	0.389	0.327
	0.501	0.588	0.785	0.388	0.618	0.379
	0.402	0.69	0.412	0.402	0.688	0.347
	0.352	0.387	0.31	0.616	0.675	0.498
	0.586	0.643	0.273	0.379	0.396	0.606
	0.434	0.432	0.484	0.422	0.444	0.362
	0.68	0.548	0.471	0.452	0.513	0.454
	0.491	0.354	0.501	0.448	0.55	0.425
	0.294	0.48	0.364	0.457	0.448	0.369
	0.517	0.442	0.734	0.418	0.319	0.406
	0.629	0.39	0.351	0.452	0.341	0.376
	0.316	0.486	0.528	0.462	0.48	0.472
	0.583	0.373	0.445	0.449	0.41	0.298
	0.517	0.556	0.387	0.45	0.327	0.354
	0.304	0.292	0.316	0.667	0.428	0.416
	0.393	0.634	0.76	0.471	0.357	0.346
	0.323	0.331	0.425	0.387	0.396	0.368
	0.309	0.398	0.475	0.438	0.309	0.293
	0.371	0.486	0.538	0.622	0.479	0.483
	0.392	0.476	0.759	0.355	0.339	0.428
	0.423	0.313	0.586	0.425	0.39	0.438
	0.503	0.386	0.545	0.356	0.573	0.516
	0.402	0.421	0.639	0.308	0.423	0.428
	0.841	0.422	0.455	0.472	0.351	0.344
	0.579	0.365	0.438	0.373	0.313	0.392
	0.607	0.424	0.625	0.449	0.402	0.5
	0.442	0.549	0.474	0.346	0.447	0.304
	0.521	0.517	0.429	0.438	0.438	0.463
	0.375	0.35	0.535	0.316	0.506	0.354
	0.532	0.516	0.769	0.571	0.486	0.327
	0.417	0.465	0.711	0.445	0.435	0.69
	0.566	0.583	0.776	0.364	0.435	0.384
	0.469	0.399	0.281	0.536	0.331	0.5
	0.397	0.323	0.523	0.418	0.416	0.415
	0.375	0.354	0.682	0.344	0.42	0.37
	0.387	0.419	0.445	0.302	0.554	0.543
	0.46	0.402	0.288	0.384	0.5	0.501
	0.438	0.335	0.434	0.451	0.505	0.384
	0.594	0.42	0.487	0.392	0.42	0.423
	0.613	0.352	0.309	0.322	0.325	0.5
	0.45	0.379	0.543	0.366	0.478	0.625
	0.418	0.517	0.333	0.554	0.583	0.857
	0.292	0.358	0.505	0.684	0.662	0.244
	0.423	0.415	0.434	0.429	0.34	0.395
	0.375	0.573	0.361	0.379	0.333	0.416
	0.321	0.542	0.355	0.424	0.616	0.37
	0.373	0.476	0.7	0.699	0.345	0.472
	0.35	0.324	0.678	0.477	0.631	0.324
	0.317	0.428	0.619	0.402	0.462	0.524
	0.358	0.388	0.457	0.503	0.381	0.406
	0.428	0.475	0.376	0.319	0.495	0.435
	0.327	0.391	0.383	0.379	0.496	0.528
	0.271	0.566	0.364	0.47	0.467	0.421
	0.345	0.422	0.413	0.326	0.365	0.407
	0.702	0.333	0.593	0.587	0.458	0.664
	0.379	0.346	0.524	0.522	0.463	0.383
	0.48	0.59	0.457	0.646	0.451	0.646
	0.451	0.515	0.452	0.537	0.462	0.536
	0.28	0.359	0.434	0.409	0.522	0.558
	0.398	0.317	0.576	0.654	0.475	0.498
	0.405	0.356	0.581	0.597	0.416	0.597
	0.727	0.402	0.443	0.401	0.264	0.636
	0.293	0.364	0.572	0.741	0.38	0.573
	0.439	0.486	0.558	0.471	0.35	0.795
	0.319	0.322	0.623	0.659	0.439	0.371
	0.398	0.443	0.484	0.402	0.592	0.26
	0.428	0.471	0.644	0.702	0.432	0.494
	0.319	0.415		0.613	0.361	0.62
	0.399	0.393		0.495	0.352	0.419
	0.31	0.333		0.804	0.391	0.48
	0.431	0.447		0.7	0.438	0.405
	0.377	0.457		0.76	0.332	0.602
	0.488	0.341		0.596	0.275	0.501
	0.393			0.573
				0.528
				0.676
				0.476
				0.688
				0.48

## Sheet: S5E
	-HU					+HU
	siNT	siDCAF14	siCDT2	Co-depletion		siNT	siDCAF14	siCDT2	Co-depletion
	0	0	3	6		0	1	1	3
	0	0	4	3		0	0	1	1
	1	0	1	1		2	3	2	2
	0	6	3	3		2	1	12	1
	0	0	8	6		0	1	9	2
	0	0	1	6		0	3	16	3
	0	0	1	2		0	5	8	2
	0	15	0	1		1	0	2	4
	9	0	1	2		0	1	1	1
	3	0	1	3		1	3	13	1
	1	0	3	4		5	0	3	9
	0	3	3	5		2	0	5	3
	7	0	5	0		3	2	1	7
	0	0	1	2		2	1	4	5
	0	0	1	1		2	3	1	13
	0	3	1	6		3	1	3	3
	0	0	6	7		10	4	12	7
	6	1	12	0		3	4	8	9
	0	0	2	0		0	2	8	2
	6	0	1	0		4	3	2	1
	0	1	2	10		1	1	3	5
	6	0	7	4		0	2	2	4
	1	0	1	2		0	1	12	4
	5	0	1	1		0	1	19	1
	6	2	11	10		0	4	4	5
	0	0	6	6		7	1	0	2
	10	1	3	1		6	2	2	8
	1	1	6	7		4	0	8	8
	5	10	5	0		1	2	3	0
	1	5	2	7		5	0	4	2
	6	16	2	3		0	0	3	1
	5	0	1	0		0	3	7	5
	3	6	2	8		4	0	2	2
	3	1	1	7		0	1	5	14
	0	2	22	1		4	7	6	1
	6	2	2	8		1	2	7	1
	0	0	3	8		0	2	11	3
	16	0	1	10		6	7	19	4
	3	0	7	3		2	1	1	7
	6	9	1	6		2	2	1	2
	7	11	9	7		6	3	12	7
	1	8	8	5		0	0	15	7
	3	2	12	8		1	6	18	3
	2	5	12	1		0	4	4	1
	3	4	4	11		2	0	3	3
	6	25	2	6		1	0	18	2
	6	0	6	4		5	1	7	7
	12	0	4	6		0	1	12	10
	3	4	1	4		0	0	6	6
	6	0	1	0		0	0	3	9
	4	0	2	0		0	1	8	1
	2	1	1	3		0	5	10	0
	2	3	10	5		0	0	11	0
	7	4	6	3		1	2	5	0
	4	0	5	6		1	0	1	0
	5	8	8	10		1	0	3	5
	7	9	3	1		10	2	4	1
	5	1	10	2		4	0	3	5
	5	1	7	13		8	0	2	1
	5	1	1	3		3	4	3	2
	2	8	1	1		4	2	8	5
	4	0	4	6		4	3	4	2
	8	2	2	3		4	4	10	9
	3	8	3	1		3	6	2	1
	8	0	5	0		3	2	4	1
	2	1	5	0		10	4	7	1
	7	0	6	6		2	1	7	2
	5	1	1	0		6	4	5	2
	6	1	6	6		4	1	2	1
	2	1	10	10		2	3	8	2
	7	5	2	1		5	5	5	7
	3	7	6	1		3	0	4	5
	4	11	4	2		0	5	3	6
	1	2	3	2		7	6	1	4
	5	1	1	2		1	0	4	3
	0	3	4	1		7	2	0	0
	6	1	5	4		0	0	6	2
	6	1	3	5		4	5	4	1
	6	4	14	1		5	3	3	2
	4	8	1	2		6	2	1	1
	4	8	10	6		6	9	1	1
	0	0	2	1		1	2	18	3
	7	1	12	1		6	2	14	2
	6	6	6	6		3	0	7
	4	4	3	5		9	0	2	3
	7	5	6	7		7	3	1	3
	6	2	15	12		3	4	1	2
	2	0	4	7		6	2	4	2
	3	3	16	4		8	2	8	5
	2	4	21	1		2	5	1	3
	3	0	10	6		2	2	1	6
	4	3	0	12		1	2	7	10
	4	0	4	2		4	4	3	1
	6	0	2	8		2	4	1	2
	5	0	9	3		0	1	6	8
	4	0	4	1		9	0	5	5
	2	0	5	3		7	0	3	4
	3	0	4	4		5	2	3	6
	4	5	11	7		4	1	1	11
	5	6	5	8		7	2	6	2
	4	0	1	1		2	2	4	2
	3	1	4	4		4	3	11	6
	6	16	1	2		3	4	0	1
	6	1	0	4		6	0	0	3
	6	1	0	6		0	0	2	5
	5	5	15	7		3	0	3	6
	5	3	7	16		6	0	6	3
	5	1	31	2		1	3	1	1
	5	0	2	9		0	0	1	4
	0	17	7	7		1	0	4	0
	7	2	12	10		2	5	8	0
	1	0	1	8		0	3	2	6
	6	5	2	2		3	2	11	2
	3	3	12	14		4	2	5	17
	5	0	2	11		2	1	7	16
	8	2	0	4		0	5	4	2
	4	5	7	4		3	1	4	2
	6	2	6	5		2	8	2	12
	3	0	1	6		5	2	8	1
	3	1	0	2		7	4	1	3
	8	3	12	5		5	0	3	5
	4	11	6	2		4	3	1	1
	3	2	5	1		6	0	1	2
	4	0	6	12		2	0	4	3
	4	2	1	5		5	1	2	0
	9	4	8	11		7	3	6	3
	7	0	4	5		4	1	4	9
	1	4	11	3		7	5	3	0
	9	3		3		3	7	4	1
	12	6	2	1		7	0	3	4
	6	2	2	1		10	6	4	2
	2	0	8	0		4	3	5	3
	3	2	9	11		5	0	3	2
	5	9	4	4		2	0	5	9
	1	0	7	3		1	2	7	3
	4	3	0	7		1	4	2	12
	3	11	9	2		3	3	6	5
	3	1	9	5		0	0	3	1
	3	8	1	8		3	0	2	5
	8	5	2	6		1	1	1	7
	12	0	0	4		4	4	3	3
	6	1	11	7		0	0	2	7
	4	1	5	5		2	1	5	7
	3	1	6	1		2	0	1	7
	4	0	1	2		1	1	8	7
	9	0	0	3		1	3	8	4
	3	1	1	14		4	0	2	2
	4	2	2	12		4	2	1	0
	2	1	16	2		1	0	8	0
	4	3	2	2		4	3	2	4
	8	1	3	9		4	0	11	1
	8	0	2	1		4	0	9	6
	2	3	6	8		3	2	3	6
	0	2	0	3		6	4	3	2
	3	2	7	10		3	2	14	7
	5	1	7	2		5	2	5	2
	9	2	0	1		10	0	13	13
	3	0	6	6		3	0	0	0
	1	0	7	2		4	0	3	0
	4	0	6	2		4	0	1	4
	4	0	7	1		5	0	8	6
	3	0	0	0		6	3	4	0
	2	1	7	2		4	1	5	2
	1	0	11	13		6	3	10	13
	2	4	6	0		2	2	3	5
	3	3	12	0		2	0	2	8
	2	2	8	5		1	0	1	4
	2	1	10	0		1	5	5	0
	7	0	3	1		0	0	2	0
	3	0	4	2		0	0	11	3
	3	1	9	12		2	5	7	7
	3	0	11	11		1	10	3	1
	3	0	9	6		1	1	1	3
	0	2	9	5		4	0	1	4
	1	0	6	3		1	0	8	9
	4	1	6	13		0	1	13	1
	3	1	1	2		0	6	7	1
	7	4	1	1		2	2	10	3
	5	1	1	6		1	2	1	3
	4	7	11	4		5	3	16	6
	14	7	8	3		0	1	7	3
	2	3	7	7		0	5	23	9
	3	0	0	21		9	5	8	6
	5	1	4	2		4	1	12	5
	4	3	14	2		5	2	7	2
	2	6	8	8		0	3	2	2
	4	0	6	6		3	2	20	5
	2	1	7	11		3	1	2	4
	6	0	12	5		0	5	17	1
	6	0	3	2		1	5	7	3
	3	3	1	4		5	3	6	5
	1	0	3	3		2	1	17	2
	0	0	3	12		0	4	0	3
	0	10	3	8		1	5	0	16
	5	1	1	3		3	5	2	8
	5	0	5	1		5	0	5	5
	6	1	15	1		6	4	0	3
	6	0	0	12		2	4	8	6
	1	6	0	10		3	5	2	8
	0	2	0	9		1	3	4	10
	2	9	5	6		9	0	4	7
	0	0	14	6		6	2	11	3
	0	5	15	5		1	0	47	16
	6	2	7	1		5	3	6	3
	7	1	1	6		6	5	15	4
	6	0	5	1		2	9	12	1
	3	0	1	2		1	0	5	6
	5	0	7	6		2	6	2	5
	5	1	0	5		6	1	4	13
	4	5	0	8		4	0	3	4
	3	4	6	4		1	0	3	2
	1	3	17	8		1	0	4	7
	14	0	10	3		4	1	4	3
	0	1	0	9		5	0	7	1
	1	8	8	6		4	2	2	1
	1	0	15	0		3	0	11	2
	2	1	7	22		2	1	2
	14	2	2	2		1	1	8
	2	4	0	3		1	5	9
	0	0	3	0		6	0	6
	0	4	2	10		4	4	14
	0	0	16	8		3	1	4
	3	2	0	5		2	3	2
	3	0	9	5		5	4	1
	2	15	0	14		2	8	4
	3	7	2	1		2	9	8
	0	1	4	1		2	1	2
	2	0	11	3		2	3	7
	4	7	8	4		4	0
	13	2	6	12		9	2
	6	0	12	2		2	1
	3	10	8	9		2	5
	4	11	8	1		0	1
	4	0	8	5		2	0
	1	4	11	7		4	0
	2	0	6	1		4	2
	0	0	5	1		6	3
	4	2	6	6		2	1
	2	2	7	6		7	3
	6	2	4	8		3	3
	1	0	2	2		6	0
	5	1	12	5		3	2
	0	2	8	9		8	4
	10	3	10	7		2	1
	4	2	4	6		5	1
	4	2	15	5		6	26
	4	0	1	10		3	2
	0	0	5	4		10	4
	4	2	3	8		4	2
	3	2	0	3		3	2
	3	2	3	2		8	10
	3	0	9	5		7	8
	4	3	1	6		3	0
	1	2	1	9		7	4
	3	0	1	3		1	2
	4	2	12	0		2	1
	0	1	7	1		4	2
	6	2	7	6		4	4
	1	1	7	5		2	7
	5	4	1	1		6	0
	3	2	2	8		11	0
	3	0	3	5		2	1
	5	2	1	3		6	5
	4	0	1	8		4	0
	6	3	17	6		3	8
	3	0	2	1		0	0
	6	10	2	0		3	4
	0	1	2	0		2	0
	4	4	7	6		1	6
	4	2	1	2		7	1
	3	3	5	3		1	0
	6	1	2	6		6	3
	5	1	5	24		4	0
	1	6	1	3		3	1
	9	0	11	10		0	1
	3	4	4	13		3	7
	5	2	2	11		2	0
	3	4	9	5		3	8
	8	2		4		3	6
	1	8		2		10	1
	2	5		8		3	3
	4	0		9		5	8
	1	0		3		1	6
	0	1		5		6	4
	7	0		7		2	3
	3	0		2		3	7
	4	4		5		6	7
	3	5		10		3	4
	8	7		1		6	7
	3	5		3		5	1
	7	1		4		4	5
	6	1		3		3	2
	6	9		5		2	2
	1	3		10		1	5
	3	2		10		2	3
	5	5		3		4	5
	6	0		5		3	0
	4	4		1		4	2
	1	4		11		5	1
	4	0		0		2	3
	4	6		5		3	0
	3	0		9		7	6
	6	4		8		6	0
	3	3		9		10	3
	5	0		10		3	0
	5	2		11		5	4
	5	5		3		2	1
	6	3		4		6	0
	9	0		17		9	3
	6	0		5		10	0
	8	0		2		5	1
	8	2		7		7	1
	10	6		5		4	7
	7	1		2		5	0
	5	0		12		5	8
	6	5		5		3	6
	7	8		10		4	1
	4	0		10		4	3
	5	1		11		3	6
	13	0		1		4	5
	8	0		11		5	4
	5	3		4		2	1
	1	5		4		2	7
	9	1		3		7	7
	3	9		14		1	3
	9	1		18		3	6
	5	4		8		1	1
	8	1		7		9	5
	12	6		12		9	2
	2	6		8		2	2
	3	0		0		1	3
	6	3		8		5	2
	3	0		4		5	3
	11	3		11		0	0
	7	0		4		6	2
	8	2		4		12
	0	7		1		0
	3	0		7		1
	2	2		6		8
	4	1		10		3
	6	1		5		3
	4	4		6		7
	5	1		2		7
	4	11		9		1
	12	1		10		7
	3	2		11		5
	3	1		3		1
	11	0		4		6
	2	2		17		5
	2	2		5		8
	4	0		2		5
	11	3		7		2
	9	1		5		10
	6	5		2		1
	3	4		12		0
	10	1		5		2
	5	0		10		5
	4	1		10		3
	4	6		11		1
	6	2		1		3
	7	0		11		1
	5	2		4		0
	4	2		4		1
	2	2		3		6
	11	5		14		3
	5	2		18		6
	6	9		8		2
	4	4		7		4
	6	1		12		0
	4	10		8		3
	7	10		0		4
	5	3		8		3
	5	10		4		3
	3	15		11		4
	3	11		4		2
	4	0		4		11
	2	7		1		4
	1	3		7		5
	3	1		6		0
	4	6		10		7
	3	5		5		6
	3	0		6		0
	0	7		2		1
	3	11				1
	3	1				9
	4	0				3
	5	11				6
	3	0				6
	3	3				5
	4	1				3
	5	1				7
	6	10				3
	2	2				5
	6	6				6
	5	7				4
	5	0				5
	6	7				1
	0	4				3
	4	4				5
	4	5				5
	6	1				4
	8	3				6
	6	0				2
	2	0				3
	1	7				7
	8	13				5
	5	2				5
	4	7				0
	3	2				5
	4	0				5
	2	2				5
	5	0				6
	5	0				5
	1	4				3
	1	0				6
	7	2				4
	4	2				7
	5	2				7
	1	2				3
	5	4				8
	3	3				6
	4	1				1
	0	1				4
	3	8				5
	1	2				4
	0	0				2
	0	8				3
	1	3				2
	0	2				5
	0	5				4
	0	1				7
	2	1				5
	3	3				3
	2	7				8
	1	2				5
	2	4				8
	2	8				3
	4	12				6
	5	4				7
	4	0				6
	0	2				6
	0	7				5
	0	3				5
	4	1				6
	5	0				2
	5	1				4
	4	1				4
	0	1				3
	12	1				2
	1	1				6
	8	7				5
	7	2				5
	4	3				5
	0	1				3
	15	1				1
	0	4				2
	5	2				4
	3	6				4
	2	11				1
	0	2				5
	4	0				7
	4	9				5
	10	0				5
	4	0				5
	2	1				3
	3	1				6
	0	10				1
	8	5				2
	4	5				6
	5	2				9
	1	3				6
	11	1				1
	3	1				7
	4	1				7
	1	5				2
	2	4				6
	4	3				2
	6	3				3
	0	2				2
	1	3				4
	4	1				1
	1	7				3
	5	2				2
	2	1				4
	5	16				2
	2	1				4
	1	1				4
	5	11				2
	8	6				3
	6	0				5
	1	5				5
	3	5				4
	4	0				4
	5	3				1
	0	1				3
	3	1				2
	3	3				1
	3	4				2
	5	1				2
	4	4				2
	1	8				2
	7	2				3
	0	15				9
	1	7				3
	3	1				4
	8	7				5
	5	10				5
	1	11				2
	4	10				6
	5	4				0
	3	9				3
	1	7				4
	1	0				7
	4	3				6
	9	8				6
	2	2				5
	4	8				4
	3	5				5
	6	3				2
	9	3				3
	9	16				0
	3	11				3
	3	2				4
	2					6
	5					2
	3					7
	6					3
	2					0
	3					2
	6					2
	5					0
	7					4
	4					4
	2					0
	5					1
	3					6
	7					3
	8					0
	5					0
	6					0
	6					0
	3					0
	6					0
	2					2
	7					7
	7					0
	4					2
	4					2
	2					2
	5					5
	2					2
	5					1
	11					3
	6					1
	5					3
	0					0
	2					3
	9					1
	1					3
	6					4
	1					7
	6					3
	9					6
	8					4
	2					1
	0					4
	3					4
	8					3
	6					5
	2					4
	4					6
	7					3
	3					3
	6					4
	4					1
	5					2
	8					10
	3					8
	2					3
	6					4
	3					1
	3					5
	7					4
	0					2
	0					7
	1					6
	9					5
	0					13
	5					1
	3					4
	7					7
	5					3
	6					6
	5					5
	1					6
	4					7
	0					3
	3					4
	6					4
	0					2
	6					3
	3					1
	3					6
	3					3
	6					3
	6					0
	4					6
	3					3
	3					4
	5					4
	4					2
	3					5
	3					7
	5					2
	6					6
	6					7
	4					1
	1					5
	16					3
	2					2
	1					5
	4					8
	4					2
	1					5
	4					5
	6					5
	8					0
	4					7
	7					6
	9					4
	2					3
	7					5
	6					2
	4					7
	6					6
	0					4
	1					8
	3					4
	10					8
	0					3
	0					5
	5					3
	8					4
	6					1
	2					8
	6					2
	6					7
	9					9
	4					13
	3					4
	18					9
	0					13
	7					7
	2					7
	1					9
	9					7
	3					6
	2					4
	1					6
	0					5
	3					2
	3					5
	6					7
	1					1
	4					2
	5					6
	1					3
	3					4
	5					2
	3					5
	5					3
	4					0
	5					9
	13					4
	5					3
	0					5
	3					2
	4					2
	2					6
	6					4
	4					3
	4					4
	2					1
	5					0
	0					4
	4					3
	0					2
	3					2
	3					1
	7					1
	3					1
	4					1
	6					0
	8					5
	12					4
	5					3
	4					10
	20					6
	3					2
	4					2
	9					5
	5					3
	7					2
	8					4
	4					2
	4					2
	0					1
	5					6
	5					2
	3					14
	7					5
	5					5
	5					6
	5					5
	11					2
	5					4
	5					8
	4					3
	2					2
	4					2
	4					4
	7					1
	0					0
	6					2
	8					4
	6					4
	8					3
	7					0
	13					0
	5					0
	6					5
	0					4
	5					5
	3					2
	4					4
	8					3
	5					0
	4					4
	4					2
	6					5
	2					2
	4					4
	6					2
	7					4
	4					3
	9					1
	2					0
	2					1
	3					6
	0					3
	4					3
	6					3
	4					5
	11					3
	0					3
	7					2
	4					6
	1					9
	3					0
	3					4
	9					1
	7					4
	3					0
	2					6
	7					3
	0					4
	6					3
	2					5
	3					6
	7					4
	10					5
	8					3
	7					3
	11					2
	2					0
	2					2
	4					3
	9					1
	3					4
	4					3
	4					2
	18					0
	5					1
	2					4
	4					2
	2					2
	5					4
	5					1
	2					1
	3					0
	1					3
	7					2
	7					1
	5					3
	2					6
	4					7
	4					1
	7					3
	2					0
	8					2
	9					1
	4					0
	5					3
	4					4
	7					4
	7					3
	2					0
	14					2
	3					1
	6					2
	5					0
	2					3
	4					2
	7					0
	2					5
	6					4
	7					5
	7					4
	2					2
	4					3
	4					3
	8					4
	4					1
	6					0
	5					1
	5					0
	13					0
	8					0
	3					7
	8					6
	4					13
	7					1
	18					7
	1					3
	3					7
	1					2
	2					4
	4					5
	2					1
	3					2
	1					6
	3					2
	6					5
	2					5
	9					3
	5					11
	3					1
	4					1
	3					1
	2					2
	8					7
	4					4
	6					5
	3					1
	8					5
	3					5
	8					7
	0					5
	1					4
	6					8
	10					3
	8					5
	4					5
	10					1
	5					5
	8					0
	1					4
	1					4
	8					1
	6					7
	6					3
	9					5
	13					2
	6					7
	7					4
	6					5
	5					1
	3					8
	4					1
	6					3
	5					5
	4					5
	3					4
	7					5
	2					6
	3					5
	5					5
	4					6
	4					1
	6					2
	0					3
	9					4
	1					7
	10					5
	10					5
	4					6
	4					3
	7					5
	14					3
	7					7
	5					8
	6					1
	6					3
	4					6
	5					2
	2					6
	4					5
	4					6
	4					7
	4					2
	6					2
	3					4
	4					6
	6					1
	6					8
	4					6
	5					3
	2					1
	4					4
	5					5
	6					3
	3					3
	6					5
	7					2
	6					9
	3					6
	4					3
	4					2
	4					2
	6					5
	3					5
	1					4
	2					0
	2					3
	8					6
	7					2
	2					2
	0					2
	4					3
	7					7
	0					4
	5					5
	6					2
	1					1
	1					7
	0					2
	0					1
	0					4
	1					9
	4					3
	8					4
	5					8
	7					4
	8					2
	6					4
	8					3
	0					1
	6					4
	7					1
	4					3
	5					12
	8					5
	7					3
	2					0
	4					5
	3					1
	6					1
	9					2
	1					6
	1					4
	5					4
	6					7
	2					0
	13					4
	5					4
	12					4
	4					3
	1					4
	6					7
	5					3
	8					0
	2					7
	7					1
	7					3
	5					3
	4					2
	2					7
	2					4
	7					6
	3					1
	7					5
	5					3
	3					3
	7					2
	3					5
	1					5
	4					3
	13					0
	9					0
	5					2
	10					0
	3					3
	8					3
	5					1
	8					3
	5					2
	7					2
	6					2
	7					3
	8					8
	8					1
	6					0
	7					5
	5					0
	4					3
	6					0
	7					2
	8					4
	1					1
	5					2
	4					6
	1					0
	2					0
	5					0
	3					4
	2					5
	3					5
	3					3
	4					3
	6					0
	5					3
	4					5
	3					2
	11					4
	3					1
	6					4
	4					3
	7					6
	4					1
	6					1
	4					3
	10					3
	5					0
	7					2
	5					6
	3					12
	5					1
	9					0
	7					1
	4					5
	4					0
	7					4
	5					3
	3					0
	7					0
	41					2
	6					6
	6					2
	6					5
	7					2
	4					9
	8					3
	6					6
	5					3
	5					2
	4					1
	7					0
	5					5
	2					2
	3					1
	7					2
	6					4
	4					11
	9					3
	6					0
	6					3
	3					2
	6					2
	2					3
	6					3
	6					5
	5					4
	3					3
	7					3
	6					7
	6					6
	2					3
	1					6
	5					5
	11					0
	0					3
	7					4
	1					1
	4					7
	3					1
	5					3
	6					3
	1					7
	9					2
	3					1
	6					4
	12					2
	1					4
	6					10
	8					0
	2					3
	5					7
	3					5
	7					0
	5					1
	7					6
	2					3
	4					3
	10					5
	3					5
	5					4
	10					1
	6					1
	5					3
	5					3
	5					4
	9					4
	8					3
	5					6
	9					4
	1					3
	5					7
	8					2
	6					3
	7					3
	8					5
	8					1
	2					5
	6					4
	2					2
	1					0
	3					5
	6					5
	2					1
	6					4
	4					6
	6					1
	4					1
	3					6
	4					0
	5					6
	5					2
	3					3
	12					3
	6					1
	5					3
	5					2
	5					3
	8					3
	6					10
	7					4
	3					6
	5					6
	0					3
	4					3
	9					0
	2					3
	4					5
	1					3
	6					2
	1					3
	9					0
	5					0
	6					1
	1					7
	5					0
	1					1
	2					0
	6					1
	9					11
	1					4
	8					1
	5					0
	5					0
	12					2
	1					3
	9					4
	5					3
	2					2
	2					5
	4					0
	2					0
	1					5
	5					4
	0					2
	3					4
	3					3
	8					0
	2					0
	4					4
	3					3
	3					5
	8					4
	5					0
	2					4
	3					3
	0					4
	3					1
	2					4
	5					3
	18					1
	5					4
	1					1
	7					4
	0					2
	6					4
	3					1
	0					0
	9					5
	7					0
	7					5
	3					5
	13					2
	4					3
	4					4
	2					2
	3					2
	7					0
	3					4
	6					1
	5					1
	2					6
	2					1
	10					2
	1					2
	7					4
	6					0
	4					5
	1					0
	3
	8
	4
	0
	4
	2
	2
	3
	2
	3
	3
	1
	1
	0
	1
	4
	5
	4
	1
	10
	1
	1
	7
	2
	4
	6
	4
	0
	6
	6
	9
	5
	7
	5
	2
	6
	2
	2
	3
	3
	9
	4
	6
	5
	4
	11
	3
	6
	3
	2
	6
	4
	3
	8
	7
	4
	4
	4
	1
	1
	5
	2
	3
	5
	5
	6
	2
	3
	3
	3
	0
	7
	1
	5
	3
	4
	5
	4
	1
	2
	3
	6
	7
	0
	3
	2
	2
	4
	6
	2
	4
	8
	5
	4
	4
	3
	5
	3
	5
	1
	6
	2
	8
	5
	4
	5
	7
	4
	5
	3
	10
	4
	7
	3
	1
	8
	4
	1
	5
	8
	2
	6
	8
	4
	4
	2
	2
	8
	7
	6
	8
	5
	2
	2
	8
	8
	6
	11
	1
	5
	4
	10
	4
	4
	4
	5
	5
	9
	7
	2
	8
	6
	3
	3
	2
	3
	6
	2
	3
	2
	3
	10
	5
	6
	0
	4
	3
	3
	7
	0
	17
	4
	8
	6
	3
	4
	6
	4
	4
	6
	5
	4
	18
	9
	7
	10
	3
	6
	9
	7
	7
	2
	4
	9
	5
	3
	6
	7
	9
	2
	7
	3
	8
	5
	4
	3
	4
	6
	2
	1
	5
	0
	4
	3
	3
	4
	4
	9
	5
	4
	2
	9
	7
	6
	3
	8
	7
	4
	5
	7
	5
	6
	1
	0
	5
	8
	3
	8
	5
	0
	6
	7
	9
	10
	4
	0
	4
	5
	8
	3
	3
	1
	3
	5
	0
	7
	2
	6
	1
	5
	0
	1
	7
	0
	0
	0
	1
	4
	4
	6
	7
	1
	1
	4
	0
	7
	1
	5
	5
	5
	5
	6
	1
	5
	1
	3
	1
	4
	3
	5
	3
	8
	12
	4
	0
	8
	0
	5
	1
	10
	4
	1
	2
	0
	11
	4
	0
	4
	2
	1
	0
	5
	0
	6
	3
	3
	7
	6
	3
	3
	7
	4
	7
	3
	0
	1
	8
	1
	1
	3
	4
	7
	6
	7
	1
	6
	1
	8
	5
	2
	11
	2
	6
	9
	3
	0
	1
	13
	3
	4
	3
	8
	6
	6
	4
	0
	2
	6
	5
	1
	5
	5
	7
	5
	2
	6
	8
	7
	4
	10
	3
	6
	0
	0
	6
	13
	7
	7
	8
	9
	2
	5
	4
	1
	6
	5
	6
	7
	3
	1
	6
	6
	6
	4
	4
	3
	5
	2
	6
	14
	8
	5
	9
	2
	7
	11
	5
	9
	6
	4
	4
	7
	6
	5
	5
	4
	3
	2
	2
	8
	5
	5
	5
	6
	3
	5
	5
	5
	5
	4
	6
	2
	1
	0
	5
	0
	0
	5
	2
	5
	6
	1
	10
	9
	9
	6
	3
	6
	9
	6
	5
	5
	7
	5
	4
	4
	5
	13
	7
	2
	6
	3
	5
	8
	3
	3
	2
	6
	5
	6
	6
	5
	11
	4
	2
	2
	4
	6
	5
	4
	10
	1
	2
	5
	0
	6
	5
	2
	6
	4
	4
	5
	5
	4
	4
	4
	2
	4
	3
	4
	1
	0
	1
	8
	4
	0
	0
	3
	1
	3
	5
	2
	12
	6
	7
	3
	5
	2
	0
	1
	2
	4
	0
	0
	4
	3
	1
	4
	4
	0
	1
	1
	0
	1
	3
	0
	3
	0
	8
	6
	0
	0
	6
	4
	4
	3
	1
	6
	3
	2
	0
	2
	0
	7
	7
	0
	8
	3
	0
	2
	0
	1
	0
	0
	0
	2
	6
	5
	1
	3
	8
	6
	6
	0
	6
	16
	8
	4
	2
	3
	4
	4
	9
	5
	2
	4
	5
	5
	5
	11
	11
	1
	3
	7
	3
	3
	7
	7
	6
	3
	6
	3
	3
	3
	3
	6
	7
	3
	3
	9
	4
	4
	5
	3
	6
	5
	6
	4
	6
	9
	8
	7
	8
	2
	13
	4
	7
	8
	6
	4
	5
	4
	2
	7
	7
	5
	5
	4
	5
	4
	3
	8
	10
	5
	2
	4
	1
	1
	5
	7
	4
	3
	2
	8
	6
	9
	6
	3
	1
	7
	4
	6
	12
	10
	5
	2
	7
	8
	2
	2
	4
	0
	5
	4
	1
	4
	4
	3
	8
	7
	4
	3
	17
	3
	10
	5
	0
	6
	2
	10
	4
	8
	6
	6
	6
	3
	11
	4
	5
	7
	12
	3
	8
	8
	3
	7
	9
	3
	5
	2
	6
	3
	8
	3
	2
	6
	10
	3
	5
	8
	4
	4
	2
	4
	4
	4
	5
	5
	6
	7
	2
	13
	4
	10
	6
	5
	6
	1
	5
	3
	2
	3
	9
	3
	8
	5
	4
	6
	7
	6
	16
	6
	7
	7
	8
	7
	3
	6
	4
	6
	2
	1
	2
	3
[truncated: 114 more rows]
